# Supplementary material for: Gene expression and pollen performance indicate altered postmating selection between Solanum species with different mating systems
Source: G3 (Bethesda). 2025 May 15;15(7):jkaf107. doi: 10.1093/g3journal/jkaf107 (PMC12239637; doi:10.1093/g3journal/jkaf107)
Supplement: jkaf107_Supplementary_Data [file jkaf107_supplementary_data.zip]

Archive with 2 entries (2 files):
- Supplemental_Tables_G3-2025-405752.xlsx
- Text_S1_G3-2025-405752.docx
