# Supplementary material for: Gene expression and pollen performance indicate altered postmating selection between Solanum species with different mating systems
Source: G3 (Bethesda). 2025 May 15;15(7):jkaf107. doi: 10.1093/g3journal/jkaf107 (PMC12239637; doi:10.1093/g3journal/jkaf107)
Supplement: jkaf107_Supplementary_Data [file jkaf107_supplementary_data.zip › Supplemental_Tables_G3-2025-405752.xlsx]

## Sheet: TableS1_
Table S1: DeSeq2 genes expression estimates in each of leaf, pollen, and style tissues in two Solanum species, for all S. lycopersicum reference genome loci ((N=33562) )
Gene ID is from S. lycopersicum genome (SL4.0). Average read counts were estimated in DeSeq2 for each tissue in each species. Note that of all genes, N=29999 are expressed in any tissue in any species, and N=21039 were expressed at >2TPM in any tissue in any species. Positive log fold change indicates higher expression in S. lycopersicum, and negative indicates higher expression in S. pennellii. …
	Average read counts: Leaf tissue		Average read counts: pollen tissue		Average read counts: style tissue		Tau		Biased tissue		Pollen contrast between species		Style contrast between species
Gene ID	S. lycopersicum	S. pennellii	S. lycopersicum	S. pennellii	S. lycopersicum	S. pennellii	S. lycopersicum	S. pennellii	S. lycopersicum	S. pennellii	Log fold change between species	P-value between species	Log fold change between species	P-value between species
Solyc01g004000.1	0	0	0	0	0	0	NA	NA	unbiased	unbiased	NA	NA	NA	NA
Solyc01g004002.1	0	0	0	0	0	0	NA	NA	unbiased	unbiased	NA	NA	NA	NA
Solyc01g004004.1	0	0	0	0	0	0	NA	NA	unbiased	unbiased	NA	NA	NA	NA
Solyc01g004006.1	0	0	0	0	0	0	NA	NA	unbiased	unbiased	NA	NA	NA	NA
Solyc01g004008.1	0	0	0	0	0	0	NA	NA	unbiased	unbiased	NA	NA	NA	NA
Solyc01g005000.3	17.7222	10.3889	8.5	33	631.333	513	0.700021	0.680178	style	unbiased	-1.94224	1.70263e-07	0.460271	0.143001
Solyc01g005010.4	25.1111	27.4444	13.5	2.33333	210.333	168.667	0.51909	0.536358	unbiased	unbiased	2.56792	1.18622e-06	0.500975	0.109639
Solyc01g005020.3	159.611	154.389	11.5	56.5	1130.67	1357.67	0.527473	0.388548	unbiased	unbiased	-2.27297	3.60517e-23	-0.349142	0.00591016
Solyc01g005030.4	87	65.7778	10.5	54.6667	578.667	474.667	0.513497	0.342559	unbiased	unbiased	-2.34445	1.16157e-16	0.157564	0.527169
Solyc01g005040.3	0.222222	1.27778	0	0	0.333333	0	NA	NA	unbiased	unbiased	0	1	0.782313	0.719304
Solyc01g005050.4	0	0	6251.5	8930.83	117.333	200.667	1	0.792001	pollen	pollen	-0.523116	0.672747	-3.52456	8.95004e-07
Solyc01g005060.3	18.3889	11.7222	1.83333	1.33333	13	11.6667	1	1	leaf	leaf	0.462712	0.761419	0.255966	0.613608
Solyc01g005070.3	1.27778	0.222222	8007.33	9071	99.6667	219.333	1	0.785061	pollen	pollen	-0.158547	0.955896	-3.54563	2.37925e-08
Solyc01g005080.3	90	131.611	55.1667	37.8333	269	621.333	0.594638	0.469276	unbiased	unbiased	0.528375	0.0871487	-2.49648	8.83882e-27
Solyc01g005090.3	0	0	0	0.5	0	0	NA	NA	unbiased	unbiased	-1.32338	NA	0	NA
Solyc01g005100.4	51.5556	77.3889	1.16667	0.5	280.333	289	0.565434	0.59343	unbiased	unbiased	1.21768	0.390643	-0.21582	0.219676
Solyc01g005110.3	14.7222	11.3889	143.833	72.3333	411	313	0.381397	0.483622	unbiased	unbiased	0.983177	3.2696e-10	0.0974574	0.574293
Solyc01g005120.3	68.3889	55.5	169.167	6.33333	3689	2822	0.473172	0.679148	unbiased	unbiased	4.72828	4.94771e-32	0.604365	0.0911331
Solyc01g005130.2	63.2222	73.2778	0.666667	0	453	73.6667	0.518882	0.778036	unbiased	leaf	1.83963	0.20732	2.87053	8.63367e-58
Solyc01g005140.3	0.166667	0.277778	0	0.166667	27.6667	73	NA	1	unbiased	style	-0.472541	0.93081	-3.55005	0.00157051
Solyc01g005150.3	0.5	2.77778	0	0	13.3333	4.66667	NA	1	unbiased	leaf	0	1	-0.652942	0.541715
Solyc01g005160.4	0	0	0	0	0.333333	6.33333	NA	NA	unbiased	unbiased	0	NA	-6.10448	0.356948
Solyc01g005180.1	0	0	0	0	0	0	NA	NA	unbiased	unbiased	NA	NA	NA	NA
Solyc01g005210.4	462.389	358.389	0	0.666667	1291	909.333	0.588425	0.603469	unbiased	unbiased	-1.83625	0.217635	0.500395	0.110223
Solyc01g005220.3	1.11111	4.83333	0	0	23.6667	30	NA	0.643275	unbiased	unbiased	0	1	-0.705498	0.581599
Solyc01g005230.4	0.333333	0.388889	0.166667	0.166667	16.3333	1.33333	1	NA	style	unbiased	0.00835686	1	3.28657	6.39756e-06
Solyc01g005240.4	235.778	208.278	904.667	869.5	897	854.667	0.159387	0.148368	unbiased	unbiased	0.0726236	0.938107	-0.194407	0.551923
Solyc01g005250.4	313.556	169.278	4.66667	3.66667	171.667	133.333	0.758782	0.751535	leaf	leaf	0.378988	0.635564	0.290702	0.171594
Solyc01g005253.1	14.5556	9.11111	0	0	15.3333	17.6667	1	0.934318	leaf	leaf	0	1	-0.288486	0.340347
Solyc01g005257.1	30.2778	21.9444	0	0	31	88	1	0.628045	leaf	unbiased	0	1	-5.58698	8.04027e-34
Solyc01g005280.3	25.5556	15.2222	0	0.166667	144	368	0.890842	0.686312	leaf	unbiased	-0.472541	0.906862	-3.49166	2.03235e-30
Solyc01g005290.4	24.0556	1.05556	0	0	51.6667	0.333333	0.620185	NA	unbiased	unbiased	0	1	8.80907	6.41224e-18
Solyc01g005300.4	179.056	91.8889	5.16667	2.83333	871	780	0.538122	0.516914	unbiased	unbiased	0.850825	0.230544	0.0384338	0.952013
Solyc01g005310.3	0.277778	0.222222	455	324.833	21	17.6667	0.998603	0.973027	pollen	pollen	0.482879	0.42631	-0.89817	0.082752
Solyc01g005320.2	0.833333	1.94444	0	0	3	0	NA	1	unbiased	leaf	0	1	3.52336	0.011811
Solyc01g005330.3	372.667	266.222	0.666667	1.66667	702.667	543	0.629166	0.631916	unbiased	unbiased	-1.3086	0.258539	0.445264	0.00306358
Solyc01g005340.3	26.2222	23.6667	0.5	0.166667	321.333	359	0.559994	0.607552	unbiased	unbiased	0.959939	0.65709	-0.430464	0.00957767
Solyc01g005350.4	2.38889	3.22222	2.33333	0	1	9	1	1	leaf	leaf	3.69613	0.00588654	-0.620767	0.561388
Solyc01g005360.4	0.222222	0	16.3333	141.5	13.3333	21	NA	0.90804	unbiased	pollen	-3.08511	9.35982e-17	-3.4427	7.50447e-12
Solyc01g005370.3	2.05556	0.833333	4.83333	6.66667	86	131.667	1	1	style	style	-0.479428	0.405337	-1.48191	9.57478e-13
Solyc01g005380.3	47.1667	44.3333	0.166667	17.1667	137.333	148	0.667724	0.6244	unbiased	unbiased	-6.036	2.02963e-11	-0.289645	0.121403
Solyc01g005390.3	0.444444	0.388889	123.333	37.1667	1.33333	2	1	1	pollen	pollen	1.7236	5.89702e-17	-0.916693	0.0943203
Solyc01g005400.3	2.66667	14.5556	0.833333	0	19.3333	25	1	0.879873	leaf	leaf	2.20142	0.221042	-1.5564	0.137369
Solyc01g005410.4	3.38889	3.05556	0.333333	0	362.333	194	0.913566	0.892453	style	style	0.970153	0.719728	0.589818	0.545561
Solyc01g005420.2	0.777778	9.05556	0	0	1.33333	0.333333	NA	1	unbiased	leaf	0	1	3.03923	0.0254588
Solyc01g005430.3	21.2222	16.0556	3726.67	2688.17	485.667	438.333	0.481603	0.469198	unbiased	unbiased	0.440373	0.430521	-0.594951	0.187242
Solyc01g005440.4	669.444	604.333	1.16667	3.33333	3767	3832.67	0.530714	0.513061	unbiased	unbiased	-1.52377	0.0680019	0.356976	0.264322
Solyc01g005450.3	10.4444	36.0556	3.16667	0.166667	160.667	223.667	0.580291	0.5269	unbiased	unbiased	3.61853	0.000906412	-1.11973	0.0134799
Solyc01g005460.4	27.6667	24	0	0.333333	49.3333	77.3333	0.813374	0.668207	leaf	unbiased	-0.953439	0.666201	-0.866793	2.49234e-05
Solyc01g005470.3	8.94444	8.77778	0.5	0.5	761	632.333	0.810503	0.801022	style	style	0.00973215	1	0.19244	0.839673
Solyc01g005480.3	62.6111	51.1111	0.5	0	89.6667	122.667	0.776104	0.682837	leaf	unbiased	1.44203	0.397424	-0.822377	2.21379e-06
Solyc01g005490.3	43	33.8333	73.8333	3.83333	326.667	271.667	0.26983	0.506373	unbiased	unbiased	4.28744	4.75492e-34	0.242447	0.201711
Solyc01g005500.3	1.55556	0.111111	1.5	0	0	0	NA	NA	unbiased	unbiased	2.99903	0.0380164	0.270826	0.915826
Solyc01g005510.3	0	0.111111	399313	376770	4494.67	6831	0.828722	0.692917	pollen	unbiased	0.11119	1	-2.89743	0.000412969
Solyc01g005520.4	144	571.167	26.8333	0.5	758	769.667	0.539039	0.652935	unbiased	unbiased	5.61336	1.77867e-07	-0.411951	0.616477
Solyc01g005530.3	20.3333	23.6667	2	0.833333	113.333	157.333	0.620006	0.523921	unbiased	unbiased	1.26109	0.224919	-0.802323	9.68309e-05
Solyc01g005540.4	136.944	155.722	1.83333	0.833333	304.333	352	0.669306	0.634462	unbiased	unbiased	1.13284	0.328696	-0.630768	0.0573129
Solyc01g005550.3	684	374.778	0.666667	0.833333	605.333	411.333	0.663287	0.68238	unbiased	unbiased	-0.316165	0.923771	1.30576	4.88649e-08
Solyc01g005560.3	315.778	390.833	24	35.8333	5399	6284	0.531913	0.49981	unbiased	unbiased	-0.607827	0.069149	-0.675147	0.00723014
Solyc01g005570.4	35.2222	69.6111	1.66667	6.33333	379.333	358	0.536306	0.550388	unbiased	unbiased	-1.90607	0.00194879	-0.126582	0.645103
Solyc01g005580.2	37.6111	62.3889	10.6667	13.3333	458.667	457.667	0.564503	0.502678	unbiased	unbiased	-0.358974	0.472978	-0.272517	0.328704
Solyc01g005590.2	9.38889	33.9444	0.166667	0.5	354.667	594.333	0.695884	0.607112	unbiased	unbiased	-0.919729	0.711432	-1.95298	0.00245273
Solyc01g005600.4	100.611	105.778	542.667	246.5	1276.67	1377.67	0.164038	0.269945	unbiased	unbiased	1.13858	3.9545e-09	-0.382617	0.0609193
Solyc01g005610.4	0.0555556	0	212.333	0.166667	0.666667	0.333333	1	NA	pollen	unbiased	9.68065	1.47996e-21	2.37885	0.0231615
Solyc01g005620.3	1009.83	790.333	126.833	176.667	1857	1814.33	0.461934	0.405948	unbiased	unbiased	-0.508567	0.0139674	-0.186582	0.370238
Solyc01g005630.3	0	0	0	0	0.333333	0.666667	NA	NA	unbiased	unbiased	0	NA	-1.82095	NA
Solyc01g005640.4	45.2222	30.9444	0.166667	0.5	490.333	318	0.561573	0.554361	unbiased	unbiased	-0.941196	0.662654	0.978778	3.22557e-12
Solyc01g005650.3	0	0	0.166667	0	0	0	NA	NA	unbiased	unbiased	0.489244	NA	0.27082	NA
Solyc01g005660.3	0.0555556	1.05556	0	8.83333	31.3333	74.6667	NA	1	unbiased	style	-5.54887	3.12026e-09	-3.70167	2.14055e-25
Solyc01g005670.3	23.8889	8.27778	0.166667	0	146	104.667	0.534483	0.635296	unbiased	unbiased	0.489255	0.906862	0.39896	0.00363022
Solyc01g005680.4	1.16667	5.38889	0.5	0	6.66667	14	NA	1	unbiased	leaf	1.44433	0.541018	-4.48085	0.000109159
Solyc01g005690.3	53.1111	50.2778	0.333333	0	307.333	273	0.535761	0.548395	unbiased	unbiased	0.970153	0.658467	0.20124	0.119646
Solyc01g005700.3	60.1111	45.5556	0.333333	0.666667	355	357	0.54934	0.506257	unbiased	unbiased	-0.859735	0.673849	-0.31049	0.0150689
Solyc01g005710.2	0	0.0555556	0	0	21	0.333333	1	NA	style	unbiased	0	1	6.61053	0.103824
Solyc01g005720.3	0.222222	1.61111	0	0.166667	19.6667	8.33333	1	NA	style	unbiased	-0.472541	0.907071	1.73715	0.0123275
Solyc01g005730.3	1.27778	22.8333	0	0.5	43.6667	125.667	NA	0.584589	unbiased	unbiased	-1.3931	0.591426	-9.37237	5.57147e-12
Solyc01g005740.3	0.0555556	0.722222	0	0	0	1	NA	NA	unbiased	unbiased	0	NA	-2.07663	0.510898
Solyc01g005750.1	0	0	0	0.166667	0	0	NA	NA	unbiased	unbiased	-0.47253	NA	0	NA
Solyc01g005760.3	1.22222	6.16667	0	0	45.6667	15.3333	1	0.979217	style	leaf	0	1	2.31973	0.00439494
Solyc01g005770.3	3.22222	0.111111	0.333333	0	14	0.333333	0.66815	NA	unbiased	unbiased	0.970153	0.665879	5.75081	6.06264e-10
Solyc01g005780.1	1.16667	0.333333	0.166667	0	2.33333	0.666667	NA	NA	unbiased	unbiased	0.489255	0.909412	1.32878	0.272279
Solyc01g005783.1	1.16667	1	0	0	7.66667	13	NA	NA	unbiased	unbiased	0	1	-1.37243	0.00439494
Solyc01g005787.1	5.11111	4.44444	0	0	22.3333	24	0.891549	0.679826	leaf	unbiased	0	1	-0.556056	0.0550007
Solyc01g005790.1	15.8889	9.72222	0.833333	0.166667	67	61.3333	0.638993	0.549264	unbiased	unbiased	1.69046	0.231482	0.323375	0.175964
Solyc01g005800.3	2.5	2.61111	42.6667	135	11.6667	18.3333	0.873121	0.880226	pollen	pollen	-1.64514	8.66517e-07	-1.78072	1.10294e-05
Solyc01g005810.3	184.056	83.3889	1.5	3.66667	415	324.333	0.635533	0.584945	unbiased	unbiased	-1.27076	0.0716939	0.0784946	0.611856
Solyc01g005820.4	489.389	325.667	30.3333	19	2146.67	2248.33	0.508524	0.50491	unbiased	unbiased	0.696405	0.0131753	-0.212936	0.311826
Solyc01g005830.4	183.778	149.778	0	0	76.6667	45.6667	0.798124	0.871045	leaf	leaf	0	1	1.17478	1.5115e-07
Solyc01g005840.3	51.3889	60.1667	8.16667	0.666667	389	275.333	0.501644	0.564598	unbiased	unbiased	3.62159	2.05011e-05	0.384564	0.16329
Solyc01g005850.2	11.1667	7.94444	0	0	9.66667	5.33333	1	1	leaf	leaf	0	1	0.562841	0.37831
Solyc01g005860.2	5.55556	10.7222	0	0	10	13	1	1	leaf	leaf	0	1	-1.3786	0.00682999
Solyc01g005870.3	1.94444	12.3333	0	0.5	1095	57.3333	0.982295	0.64038	style	unbiased	-1.42582	0.512093	4.92351	1.96111e-09
Solyc01g005880.1	0	0	0	0	10	0.333333	NA	NA	unbiased	unbiased	0	NA	5.67242	0.282746
Solyc01g005890.1	0.0555556	0	0	0	0.333333	1	NA	NA	unbiased	unbiased	0	NA	-0.982687	NA
Solyc01g005900.2	31.8333	35.7222	13.5	26	216.333	138	0.504153	0.543548	unbiased	unbiased	-0.954952	8.83914e-05	0.86365	1.9092e-11
Solyc01g005910.3	33.2222	34.6667	0.333333	0.666667	219.333	118	0.501204	0.636977	unbiased	unbiased	-0.861189	0.681087	0.846606	0.00470655
Solyc01g005920.3	11.0556	5.83333	0	0.166667	36	45.6667	0.826568	0.508114	leaf	unbiased	-0.472541	0.906862	-0.573359	0.0936587
Solyc01g005930.3	14.5	6.16667	0.333333	0.166667	190.333	61.3333	0.629156	0.600867	unbiased	unbiased	0.489255	0.906862	1.81863	8.45117e-08
Solyc01g005940.4	0.0555556	0.0555556	0.833333	0.166667	0.666667	0	NA	NA	unbiased	unbiased	1.73632	NA	0.00914767	1
Solyc01g005950.4	165	127.833	221	364.5	1548	1309.67	0.244855	0.1958	unbiased	unbiased	-0.694768	0.00029367	0.0923949	0.698253
Solyc01g005960.3	215	171.222	2881.83	2131.17	1251.33	1343.33	0.110301	0.0621625	unbiased	unbiased	0.411637	0.020787	-0.40293	0.0193697
Solyc01g005970.3	39	26.3333	1.66667	0.833333	129.333	100	0.621166	0.635104	unbiased	unbiased	1.01191	0.383111	0.588426	0.000381811
Solyc01g005980.4	16.1667	8.16667	0.166667	0.166667	80.6667	19.3333	0.508924	0.913276	unbiased	leaf	0.00835686	1	2.12629	5.32185e-09
Solyc01g005985.1	150.167	179.667	1.33333	2.16667	3645.67	224.667	0.638268	0.698227	unbiased	unbiased	-0.773729	0.491776	4.50962	6.73874e-40
Solyc01g006000.3	81.3333	65.8333	21.6667	18.8333	388	344.333	0.533326	0.545729	unbiased	unbiased	0.227573	0.525044	0.208247	0.19497
Solyc01g006010.3	63.7778	42	4.5	4.5	216.667	247	0.640386	0.545767	unbiased	unbiased	0.0120182	1	-0.519928	0.100037
Solyc01g006020.4	181.778	313.111	0.333333	3.33333	406.667	365.667	0.643385	0.682812	unbiased	unbiased	-3.19556	0.00217489	0.0678364	0.878326
Solyc01g006040.3	83.0556	65.4444	4	2.16667	518.667	392	0.521849	0.529825	unbiased	unbiased	0.898332	0.165594	0.391952	0.000604196
Solyc01g006050.2	0	0	0	0	2	4.33333	NA	NA	unbiased	unbiased	0	NA	-3.60557	NA
Solyc01g006055.1	0.333333	0.166667	0	0	0.666667	0	NA	NA	unbiased	unbiased	0	NA	2.81495	0.215491
Solyc01g006080.2	0.111111	0.111111	0.5	0	0	0	NA	NA	unbiased	unbiased	1.3736	NA	0	NA
Solyc01g006090.3	13.8889	4.72222	0.166667	0.166667	26.3333	20.6667	0.807809	0.798802	leaf	leaf	0.00835686	1	0.407801	0.237221
Solyc01g006100.4	198.944	170.556	57.6667	22.6667	27.6667	20.6667	0.768156	0.931057	leaf	leaf	1.37885	0.00961749	0.535357	0.352785
Solyc01g006110.3	130.778	136.778	60.3333	21.3333	1316.67	1091.67	0.393594	0.478494	unbiased	unbiased	1.50746	5.93438e-17	0.15913	0.145444
Solyc01g006120.4	448.389	285	183.5	244.667	5254.67	4442	0.337789	0.335328	unbiased	unbiased	-0.401932	0.0484106	0.109489	0.615344
Solyc01g006130.4	57.1111	103.944	2.33333	1	168.333	142	0.649933	0.714301	unbiased	leaf	1.23008	0.237959	0.0965699	0.861551
Solyc01g006140.4	11.6667	9.55556	0.333333	2.66667	11.3333	2.66667	1	1	leaf	leaf	-2.8661	0.0201631	2.00393	0.00702099
Solyc01g006150.3	57.6111	52.9444	0.666667	0.333333	155.333	109	0.639254	0.700398	unbiased	leaf	0.886478	0.671665	0.430045	0.179252
Solyc01g006160.3	651.833	427.889	563.333	303.333	910.333	1087.67	0.358661	0.33627	unbiased	unbiased	0.885928	0.000158416	-0.514561	0.0314318
Solyc01g006170.4	34.8889	21.3333	0	0.5	55.3333	70	0.811843	0.68067	leaf	unbiased	-1.42141	0.440299	-0.718427	0.194698
Solyc01g006180.4	33.5556	16.2778	20.1667	60.8333	88.3333	60.6667	0.662812	0.374876	unbiased	unbiased	-1.56704	3.34637e-06	0.276446	0.45701
Solyc01g006190.3	269.944	149.833	592.833	734.667	2962.67	1360	0.230302	0.105051	unbiased	unbiased	-0.349794	0.0229818	1.10569	1.70205e-16
Solyc01g006200.3	10.3333	24.1667	48.1667	333.167	595.333	385.333	0.659307	0.159163	unbiased	unbiased	-2.80398	1.92833e-55	0.41309	0.0166425
Solyc01g006210.4	17.8333	9.55556	1.5	4	3.66667	3.33333	1	1	leaf	leaf	-1.42537	0.106387	0.813336	0.246673
Solyc01g006220.3	69.5	46.7778	18.5	16.6667	68.6667	28.6667	0.751805	0.893733	leaf	leaf	0.164113	0.797219	1.27182	1.15897e-07
Solyc01g006230.3	123.278	117.611	52.8333	38.5	1268.67	1368	0.401574	0.462871	unbiased	unbiased	0.457823	0.0254045	-0.367168	0.00711806
Solyc01g006240.3	1.77778	2.88889	0	0	32.6667	8.66667	0.964242	1	style	leaf	0	1	1.70307	0.00227859
Solyc01g006250.2	7.11111	5.16667	0	0.5	37.6667	33.6667	0.612024	0.559822	unbiased	unbiased	-1.42152	0.40418	0.200406	0.469061
Solyc01g006260.4	17.7778	11.9444	22	4.5	69	81.3333	0.641917	0.537975	unbiased	unbiased	2.30565	2.49508e-11	-0.49587	0.00484385
Solyc01g006270.2	0	0	0	0	0	0	NA	NA	unbiased	unbiased	NA	NA	NA	NA
Solyc01g006280.3	320.444	327.056	96.3333	209.667	1922	2285.33	0.369103	0.260588	unbiased	unbiased	-1.18089	1.15479e-07	-0.122332	0.652535
Solyc01g006290.4	1.05556	0.222222	0.166667	0.166667	0	0	NA	NA	unbiased	unbiased	0.00835685	1	0	1
Solyc01g006300.3	0.611111	2.61111	0	0	0	0	NA	1	unbiased	leaf	0	1	0	1
Solyc01g006310.3	0	0	0	0	0	0	NA	NA	unbiased	unbiased	NA	NA	NA	NA
Solyc01g006320.4	15.7778	5.72222	0	0	52	10	0.579579	1	unbiased	leaf	0	1	2.78303	2.28827e-07
Solyc01g006330.4	52.8889	289.056	0	0.5	48.6667	84	0.930003	0.827739	leaf	leaf	-1.4413	0.460762	-1.57667	0.0208599
Solyc01g006340.3	22.3333	23.1111	2.33333	1.5	299.667	293.667	0.583792	0.578949	unbiased	unbiased	0.654759	0.498205	-0.0874664	0.540464
Solyc01g006350.4	340.611	228.889	478.667	508.333	1816.33	2084	0.225649	0.179508	unbiased	unbiased	-0.0518287	0.910511	-0.402788	0.0128014
Solyc01g006360.4	69.7222	43.2222	162.167	160.833	671.667	601.667	0.226357	0.281975	unbiased	unbiased	0.0321902	1	0.162409	0.647201
Solyc01g006370.3	1226.39	862.056	1	2.66667	854.333	698.333	0.67632	0.681613	unbiased	unbiased	-1.43495	0.133022	0.633741	0.0844348
Solyc01g006380.2	2.83333	4.33333	0	0	7.33333	0	0.956309	1	leaf	leaf	0	1	6.1812	4.1926e-06
Solyc01g006390.2	132.389	1.38889	0	0	0.666667	0	1	NA	leaf	unbiased	0	1	1.77624	0.223224
Solyc01g006400.4	1550.67	566.056	0.666667	4.16667	431.333	672.667	0.771329	0.66116	leaf	unbiased	-2.79898	0.0063849	-1.0424	0.0500343
Solyc01g006410.4	0.111111	0.444444	0	1.5	0	0	NA	NA	unbiased	unbiased	-3.05185	0.21814	-0.681587	0.826413
Solyc01g006420.3	0.222222	0.611111	0.166667	0	0	0	NA	NA	unbiased	unbiased	0.489252	NA	-0.690966	0.919158
Solyc01g006430.3	749.667	578.278	19771.7	17829	13481	23589.7	0.137316	0.141925	unbiased	unbiased	0.188297	0.575084	-1.72609	1.50804e-16
Solyc01g006440.2	0	0	9.66667	8.33333	0.666667	3.66667	NA	NA	unbiased	unbiased	0.198649	0.906862	-4.28669	5.01441e-05
Solyc01g006450.4	262.833	363.667	32.3333	1.66667	215	132.333	0.666658	0.788625	unbiased	leaf	4.27605	1.56492e-12	0.352831	0.41724
Solyc01g006460.3	0.111111	0	0.666667	6.83333	0	0	NA	NA	unbiased	unbiased	-3.32195	0.314585	-1.72543	0.614551
Solyc01g006480.3	28	19.3889	5.16667	0.666667	193	184.667	0.526333	0.552887	unbiased	unbiased	2.96683	0.000495292	-0.0676168	0.67174
Solyc01g006490.4	25.0556	21.2222	10	3.83333	267.667	301	0.524196	0.604493	unbiased	unbiased	1.40311	0.00055959	-0.521475	2.32973e-05
Solyc01g006500.4	46.7778	55.4444	13.3333	0.666667	254	187	0.552812	0.621255	unbiased	unbiased	4.30032	4.93928e-07	0.384065	0.331705
Solyc01g006510.3	151.167	272.444	35.1667	5.16667	1470.67	690.333	0.471201	0.612881	unbiased	unbiased	2.74948	1.15014e-08	1.31735	0.000803284
Solyc01g006520.3	10.1111	8.38889	0.166667	0.666667	40.3333	51.3333	0.753201	0.597925	leaf	unbiased	-1.3315	0.47066	-0.402491	0.567415
Solyc01g006530.1	0	0	0	0	0	0	NA	NA	unbiased	unbiased	0	NA	-2.27017	NA
Solyc01g006540.4	48.5556	8	5.66667	4.16667	4255	3680	0.713295	0.894942	style	style	0.440207	0.685164	0.305188	0.613169
Solyc01g006550.3	0.277778	3.94444	1.33333	0.5	11	28.6667	NA	0.546247	unbiased	unbiased	1.42283	0.372509	-2.15275	0.00223775
Solyc01g006555.1	6.5	14.1111	193.167	0.166667	0.333333	2.66667	0.729513	1	pollen	leaf	9.44799	6.85543e-17	0.193947	0.900803
Solyc01g006580.4	24.3333	413.944	34	1.5	10.3333	25.6667	0.873456	0.947936	leaf	leaf	4.3717	0.000288773	-4.1403	0.000846171
Solyc01g006585.1	0	0	0	0	0	0	NA	NA	unbiased	unbiased	NA	NA	NA	NA
Solyc01g006590.3	0	0	0	0	0	0	NA	NA	unbiased	unbiased	NA	NA	NA	NA
Solyc01g006600.3	0.111111	0.0555556	0	0.166667	0	0	NA	NA	unbiased	unbiased	-0.47253	NA	0	NA
Solyc01g006610.2	6.72222	81	0	0.166667	1.66667	7	1	1	leaf	leaf	-0.472541	0.960718	-4.85134	0.00801348
Solyc01g006620.3	0	0	0	0	0	0	NA	NA	unbiased	unbiased	0	NA	0.27082	NA
Solyc01g006630.3	114.667	92.7222	9.83333	16.1667	408.333	370.667	0.59068	0.57866	unbiased	unbiased	-0.709578	0.0155763	0.0594492	0.654201
Solyc01g006640.1	0	0.0555556	0.166667	1	0	0	NA	NA	unbiased	unbiased	-1.94446	NA	0	1
Solyc01g006650.2	6.44444	2.77778	145.667	93.5	17.3333	36	0.661152	0.606999	unbiased	unbiased	0.67792	0.228703	-1.09522	0.0292147
Solyc01g006660.3	6.72222	7.38889	82.3333	9.16667	11	7.66667	0.589178	1	unbiased	leaf	3.15481	1.69837e-13	0.083609	0.917244
Solyc01g006670.2	4.44444	5.5	2.5	0.833333	46	98.6667	0.52164	0.725976	unbiased	style	1.55678	0.159706	-0.44519	0.435381
Solyc01g006680.4	40	27.1667	61.8333	156.5	168.333	233.667	0.328984	0.117428	unbiased	unbiased	-1.35301	0.000458146	-0.377079	0.376686
Solyc01g006690.4	117.556	164.667	0.333333	0	115.333	136.667	0.766953	0.7501	leaf	leaf	0.970153	0.666523	-0.314582	0.388348
Solyc01g006700.3	198.111	158.333	112.5	530.5	531.667	365	0.405257	0.240452	unbiased	unbiased	-2.22747	4.48565e-22	0.272502	0.310051
Solyc01g006710.4	110	56.5	13.1667	117.167	529.333	606.667	0.578649	0.282382	unbiased	unbiased	-3.25985	5.34567e-32	-0.556097	0.0193861
Solyc01g006720.4	63.1667	238.778	0	0.333333	253.667	251	0.601658	0.708788	unbiased	leaf	-0.953439	0.709904	0.0478031	0.979579
Solyc01g006730.4	0.611111	1	4283.33	3889.33	72.6667	104.667	1	0.821372	pollen	pollen	0.184977	0.922592	-2.53816	4.9082e-05
Solyc01g006740.4	17.2778	19.3889	4.33333	2.16667	61	76.3333	0.739644	0.644148	leaf	unbiased	1.01386	0.107994	-0.908465	1.16316e-06
Solyc01g006750.2	0	0	72726.5	51452.2	565.333	983	0.91283	0.738557	pollen	pollen	0.48431	0.787232	-2.98988	0.00058276
Solyc01g006760.3	0	0.111111	5486.5	10789.2	123	209	1	0.796831	pollen	pollen	-0.978396	0.348219	-3.8989	7.32272e-07
Solyc01g006770.2	0	0.222222	0	0.666667	0.333333	0	NA	NA	unbiased	unbiased	-1.7971	NA	0.270822	NA
Solyc01g006780.4	2.38889	1.22222	2281	1800.5	42.6667	73.6667	0.984202	0.826014	pollen	pollen	0.317126	0.906862	-2.76344	0.000464701
Solyc01g006790.3	8.22222	6.61111	5241	3406	50.6667	109.667	0.88139	0.684106	pollen	unbiased	0.597341	0.743358	-2.67446	0.00750604
Solyc01g006800.4	266.722	141.333	6	8.33333	1611	1343.67	0.52164	0.526296	unbiased	unbiased	-0.459396	0.31262	0.157728	0.162155
Solyc01g006810.4	33.2778	35.8333	1569.5	803.833	159	209	0.460813	0.275199	unbiased	unbiased	0.959896	1.14118e-07	-0.928255	1.11952e-06
Solyc01g006820.2	35.8333	40.1667	0	0.666667	456.667	221	0.592161	0.555979	unbiased	unbiased	-1.83208	0.209993	1.14386	3.04355e-09
Solyc01g006830.3	103.056	100.667	0.5	2.16667	631	441	0.521044	0.57013	unbiased	unbiased	-2.0872	0.0599463	0.693282	0.00222142
Solyc01g006840.3	0	0.111111	0.166667	0	7	0.666667	NA	NA	unbiased	unbiased	0.489253	NA	3.73288	0.23722
Solyc01g006845.1	0	0	0	0.166667	0	0	NA	NA	unbiased	unbiased	-0.47253	NA	0	NA
Solyc01g006850.1	7.83333	4.66667	0.5	0	12	13.6667	1	1	leaf	leaf	1.43952	0.411511	-0.466779	0.303698
Solyc01g006860.3	36.2222	20.1667	3.33333	1.16667	215	114.667	0.520565	0.555607	unbiased	unbiased	1.5209	0.0512101	0.929478	6.15047e-08
Solyc01g006870.4	32.5	41.5556	1.16667	1.33333	689.333	827.667	0.614162	0.617487	unbiased	unbiased	-0.178043	0.978438	-0.58276	0.00132771
Solyc01g006880.4	80.6667	94.4444	58.3333	54.6667	970.333	911.333	0.420874	0.393866	unbiased	unbiased	0.134293	0.671609	0.10224	0.560092
Solyc01g006890.3	120.444	47.1111	315.833	403.833	174.667	197.333	0.374639	0.0929259	unbiased	unbiased	-0.399342	0.316092	-0.731746	0.0253017
Solyc01g006900.3	492.889	196.667	10.3333	5.16667	3511.33	3887.67	0.512645	0.586101	unbiased	unbiased	0.963618	0.0418636	-0.459527	0.0976541
Solyc01g006910.4	0.0555556	0.111111	0	2.33333	0.333333	0	NA	NA	unbiased	unbiased	-3.58431	0.128888	-0.677187	0.827224
Solyc01g006920.4	5.16667	6.22222	0	0	10.6667	12.6667	1	1	leaf	leaf	0	1	-0.0737347	0.908298
Solyc01g006930.3	23.3889	10.1111	0.166667	1.16667	13	5.66667	0.971849	1	leaf	leaf	-2.13975	0.10654	2.1892	4.93824e-05
Solyc01g006940.4	182.833	336.611	0.166667	0.166667	282	313.667	0.689345	0.702763	unbiased	leaf	0.00835686	1	-0.397531	0.305863
Solyc01g006950.3	3.61111	1.72222	0	0	23	54	1	1	leaf	style	0	1	-3.49367	4.82e-05
Solyc01g006960.3	163.556	159.722	111.667	216.5	693	556.333	0.353556	0.292324	unbiased	unbiased	-0.923569	0.000114521	0.259208	0.319499
Solyc01g006970.4	213.778	103.444	37.8333	40.1667	477.333	241.333	0.535294	0.530316	unbiased	unbiased	-0.102824	0.906862	1.07549	1.98254e-06
Solyc01g006980.4	179.222	275.5	16.3333	22.5	1169	1266.33	0.539096	0.522136	unbiased	unbiased	-0.443544	0.200541	-0.652631	0.00115266
Solyc01g006990.4	45.7222	32	84.5	71.1667	473	271.333	0.327258	0.27769	unbiased	unbiased	0.28525	0.420402	0.716334	0.0039331
Solyc01g007000.4	0.722222	2.11111	0	0	0	0.666667	NA	1	unbiased	leaf	0	1	0.118705	0.965599
Solyc01g007010.2	5	2.88889	0	0.5	0.666667	2.33333	1	1	leaf	leaf	-1.41586	0.453184	-0.516546	0.648879
Solyc01g007020.4	2.72222	2.55556	0.5	0	1.33333	2	1	1	leaf	leaf	1.41917	0.455197	-2.22103	0.0611416
Solyc01g007030.3	0.388889	2.11111	0.166667	0.333333	1.66667	4	NA	1	unbiased	leaf	-0.472541	0.906862	-0.75997	0.398906
Solyc01g007040.4	0.777778	0.777778	0.166667	0	0.666667	1.33333	NA	NA	unbiased	unbiased	0.489255	0.913053	0.970403	0.513336
Solyc01g007050.3	0.0555556	0.0555556	0	0	2	0.333333	NA	NA	unbiased	unbiased	0	NA	1.52046	NA
Solyc01g007060.3	133.944	70.6667	12	15.5	226.667	178	0.669003	0.649224	unbiased	unbiased	-0.350156	0.321721	0.404056	0.00447066
Solyc01g007070.3	116.889	46.4444	0.833333	2.16667	2132.67	2060	0.581762	0.675752	unbiased	unbiased	-1.36989	0.194329	-0.107592	0.796989
Solyc01g007080.3	24.5	1.44444	0	0.333333	0.333333	0.666667	1	NA	leaf	unbiased	-0.953439	0.705727	-1.60908	0.313361
Solyc01g007090.1	2.44444	0.111111	0	0	0	0.333333	1	NA	leaf	unbiased	0	1	-0.69097	0.777415
Solyc01g007100.3	160.389	191.778	233	90	945.333	1081.33	0.256787	0.358276	unbiased	unbiased	1.43162	5.42274e-07	-0.533487	0.072636
Solyc01g007110.3	132.111	109.5	4080.83	5152.5	1108	1837.67	0.272332	0.228734	unbiased	unbiased	-0.325415	0.339764	-1.82279	7.10011e-13
Solyc01g007120.3	77	67.7222	3.66667	2.5	405.667	327.333	0.545375	0.560066	unbiased	unbiased	0.564406	0.441466	0.220616	0.058862
Solyc01g007130.3	125.611	89.7222	0.166667	0	34	34.6667	0.915548	0.884112	leaf	leaf	0.489255	0.906862	0.192141	0.614551
Solyc01g007140.3	44.5	31.3333	6.33333	0.5	70	53.6667	0.742056	0.769772	leaf	leaf	3.60906	0.000210121	0.431861	0.28733
Solyc01g007150.3	405.722	220.611	236.667	96.8333	1504.33	858.667	0.308134	0.382107	unbiased	unbiased	1.29837	7.74826e-12	0.857504	1.6923e-06
Solyc01g007160.4	6	7.33333	0	0.333333	3	6.33333	1	1	leaf	leaf	-0.953439	0.697355	-0.581304	0.504807
Solyc01g007170.4	83.5	70.7778	0.833333	0.166667	2.33333	2.33333	1	1	leaf	leaf	1.69214	0.277746	-0.287902	0.796372
Solyc01g007180.3	14.2778	7.88889	34.6667	0.833333	87	55	0.333138	0.510648	unbiased	unbiased	5.45383	3.331e-14	0.716793	0.00793851
Solyc01g007190.3	2.72222	3.22222	5.16667	1.83333	103.333	97	0.912933	0.852305	style	style	1.51938	0.0288953	-0.262075	0.538499
Solyc01g007200.2	100.056	40.3333	0	0.166667	25	0.666667	0.888704	1	leaf	leaf	-0.472541	0.906971	5.7605	7.67741e-09
Solyc01g007210.3	0.111111	0.0555556	5808	5706.17	139.667	224.333	1	0.771443	pollen	pollen	0.0103757	1	-2.70471	0.00522852
Solyc01g007220.4	3.66667	11.5	0.666667	1.16667	2293	1903.67	0.944224	0.810667	style	style	-0.79463	0.716355	0.0460066	0.98352
Solyc01g007230.4	25.7222	19.2778	4.66667	6.33333	343.667	387	0.560587	0.650313	unbiased	unbiased	-0.396759	0.562494	-0.736354	0.00144015
Solyc01g007240.3	0.277778	0	9932.33	13367.7	145	225.333	1	0.795176	pollen	pollen	-0.43512	0.77615	-3.75129	5.39846e-07
Solyc01g007250.4	40.3889	24.7222	40.5	30.5	169.333	151.333	0.454289	0.420971	unbiased	unbiased	0.400744	0.270739	-0.015129	0.986421
Solyc01g007260.3	35.5	22.1667	0.166667	0	54.3333	14.6667	0.680018	1	unbiased	leaf	0.489255	0.906862	2.88072	1.01614e-19
Solyc01g007263.1	1.44444	0.277778	0	0	8	16.6667	NA	1	unbiased	style	0	1	-4.97109	0.0208152
Solyc01g007267.1	11.5556	11.5556	0.833333	0	33	35	0.71544	0.757023	leaf	leaf	2.16015	0.106501	-0.0650311	0.889186
Solyc01g007740.4	113.222	132.222	0.5	1	612	210	0.508169	0.683361	unbiased	unbiased	-0.971782	0.557315	1.7612	2.07666e-23
Solyc01g007750.3	40.8889	70	0.333333	1.66667	125.333	154.333	0.673596	0.675035	unbiased	unbiased	-2.17288	0.0731424	-0.493551	0.18146
Solyc01g007760.3	67.2778	71.3333	2.5	0.333333	69	65	0.805947	0.793143	leaf	leaf	2.79066	0.0080228	0.127763	0.578248
Solyc01g007770.2	3.33333	5	0	0	117.333	99.3333	0.895756	0.754185	style	style	0	1	0.249281	0.516023
Solyc01g007780.4	6	7	1.33333	2.16667	67.6667	116	0.526526	0.689769	unbiased	unbiased	-0.689194	0.5594	-1.30431	9.21441e-05
Solyc01g007790.4	77.4444	41.9444	16.6667	6.66667	445	335.667	0.536784	0.514265	unbiased	unbiased	1.33188	1.43655e-05	0.288747	0.00651423
Solyc01g007800.3	28.1111	4.94444	0	0.333333	2.66667	1.33333	1	1	leaf	leaf	-0.953439	0.697589	1.2208	0.316211
Solyc01g007810.1	58.7222	48.2778	0	0	11.6667	1.33333	1	1	leaf	leaf	0	1	3.9007	2.08404e-06
Solyc01g007830.2	0.944444	0.944444	1.33333	0.166667	3.66667	2	NA	NA	unbiased	unbiased	2.36255	0.060404	-0.194162	0.846372
Solyc01g007840.3	33.2222	14.2222	78.1667	124	311.667	235.667	0.289743	0.284551	unbiased	unbiased	-0.661968	2.01238e-07	0.211235	0.0619197
Solyc01g007850.2	32.5	78.0556	0.666667	1.33333	254	346.333	0.547532	0.575269	unbiased	unbiased	-0.978285	0.475741	-0.850679	1.08324e-05
Solyc01g007860.3	333.111	204.889	414.5	162.833	2007	2078.67	0.221847	0.308584	unbiased	unbiased	1.37607	7.10531e-11	0.668888	0.00154831
Solyc01g007870.3	45.6667	26.7778	0	0	39.3333	86.3333	1	0.662307	leaf	unbiased	0	1	-2.29768	9.99619e-14
Solyc01g007880.4	50.5	43.6667	16.3333	54.3333	221	130.667	0.568382	0.460976	unbiased	unbiased	-1.72751	1.33325e-13	0.777721	9.99743e-06
Solyc01g007890.3	35.7222	69.8889	0	0	9	5	1	1	leaf	leaf	0	1	1.04182	0.0974666
Solyc01g007900.4	49.2222	33.2222	499.333	548.667	296	294.333	0.0928432	0.159483	unbiased	unbiased	-0.157779	0.573055	-0.379595	0.0525148
Solyc01g007910.3	124.722	83.6667	363.667	194.167	759.667	800.333	0.172588	0.224127	unbiased	unbiased	0.898727	1.96283e-05	-0.401153	0.0650907
Solyc01g007920.2	17.4444	35.1111	6	1.5	427.333	497.333	0.656837	0.587878	unbiased	unbiased	1.97351	0.00570542	-0.579371	0.121998
Solyc01g007930.4	73.8889	32.2222	0.166667	0.5	228.667	169.667	0.622494	0.571056	unbiased	unbiased	-0.937509	0.674542	0.479113	0.287795
Solyc01g007940.4	0.0555556	0.111111	0	0	0	0	NA	NA	unbiased	unbiased	0	NA	0	NA
Solyc01g007950.4	17.5556	12.3889	93500.5	94336.2	1103.33	1744.33	0.734036	0.617831	pollen	unbiased	-0.00242062	1	-3.28057	1.40921e-12
Solyc01g007960.3	0.0555556	0.111111	1.16667	0	0	0.333333	NA	NA	unbiased	unbiased	2.48767	NA	-1.15954	0.857592
Solyc01g007970.2	0.111111	0	0.5	0	1	2.66667	NA	NA	unbiased	unbiased	1.46644	NA	-3.99455	0.164902
Solyc01g007980.4	13.7778	2	0	0.166667	91	65	0.525614	0.985307	unbiased	style	-0.472541	0.906862	0.7006	0.0133397
Solyc01g007990.4	15.3889	18	0.166667	0.166667	126.333	67.3333	0.549596	0.655191	unbiased	unbiased	0.00835686	1	1.33304	4.42864e-06
Solyc01g008000.3	539.944	275.556	4870	4822	4301	4317.33	0.00784271	0.065421	unbiased	unbiased	0.0175993	1	-0.28791	0.201727
Solyc01g008010.3	59.4444	73.8333	139.5	43	2210.67	885.667	0.472637	0.445296	unbiased	unbiased	1.75051	9.98023e-07	1.44048	2.42241e-05
Solyc01g008020.4	100.722	80.2222	147.333	27.5	397.667	586.667	0.374203	0.438289	unbiased	unbiased	2.42302	1.16185e-48	-0.99806	2.06218e-17
Solyc01g008040.1	0	1.77778	220.333	395.5	34	75.6667	1	0.742576	pollen	pollen	-0.942611	0.00302272	-5.24664	1.84974e-27
Solyc01g008050.4	0.222222	2.72222	1981.33	2014.33	68	141	1	0.736613	pollen	pollen	-0.00842467	1	-3.21894	1.58951e-09
Solyc01g008060.3	225.222	89.7222	36.8333	31.6667	1127.67	837.333	0.463045	0.455576	unbiased	unbiased	0.227858	0.319922	0.410587	7.09321e-06
Solyc01g008070.3	40.6667	65.6667	3.33333	17.1667	749.333	970.667	0.581019	0.578594	unbiased	unbiased	-2.37329	9.12174e-07	-0.793908	0.0108734
Solyc01g008080.3	410.056	180.833	117	69.6667	894	805	0.444925	0.403083	unbiased	unbiased	0.760086	1.26468e-05	0.00293668	1
Solyc01g008090.4	224.667	194.667	2.16667	11	821.333	977.667	0.595112	0.539918	unbiased	unbiased	-2.33389	2.56034e-05	-0.482847	0.114135
Solyc01g008100.3	53.7778	30.8333	74.6667	3.83333	509	89.3333	0.371828	0.66859	unbiased	unbiased	4.29629	1.30277e-34	2.67384	1.42655e-60
Solyc01g008110.4	524.056	643.722	197.833	127.167	1773	1479.67	0.353276	0.434124	unbiased	unbiased	0.644858	0.0225553	0.303286	0.287795
Solyc01g008120.4	351.833	253.167	250	95	2144	1528	0.266453	0.35124	unbiased	unbiased	1.424	8.32831e-27	0.47424	4.88493e-05
Solyc01g008130.4	10.6667	3.22222	3.5	29.3333	195	54	0.709982	0.651267	style	unbiased	-2.9904	9.91524e-10	2.06846	1.76381e-09
Solyc01g008140.4	78	33.5556	0	0.166667	347.667	333.667	0.581228	0.535255	unbiased	unbiased	-0.472541	0.906862	-0.0632108	0.858015
Solyc01g008150.1	0.277778	0.722222	0	0	1.66667	2.66667	NA	NA	unbiased	unbiased	0	1	-1.88256	0.246911
Solyc01g008160.4	35.1667	33.3333	0.333333	0.166667	171.333	139.333	0.557389	0.600456	unbiased	unbiased	0.489255	0.906862	0.03085	0.973297
Solyc01g008170.3	146.611	83.6667	209.833	147.333	580.333	396.333	0.2729	0.267927	unbiased	unbiased	0.55922	0.0364435	0.466653	0.0651985
Solyc01g008180.3	233.333	144.944	0.166667	4.5	157	247	0.782473	0.6712	leaf	unbiased	-4.12189	2.29074e-05	-0.853399	8.29347e-05
Solyc01g008190.4	17.3333	13.2778	21	32.1667	89.6667	100	0.570668	0.342106	unbiased	unbiased	-0.640347	0.00867685	-0.207572	0.285779
Solyc01g008200.3	13.2222	10.1111	24.8333	25.1667	123.333	130.333	0.460872	0.525004	unbiased	unbiased	-0.0264988	1	-0.209104	0.454758
Solyc01g008220.3	7.33333	3.72222	30.6667	5.66667	10.6667	17	0.821205	0.869367	leaf	leaf	2.42782	6.8748e-06	-1.94688	0.000102227
Solyc01g008230.4	163.889	122.444	0.166667	1.66667	377.667	322.667	0.628346	0.628461	unbiased	unbiased	-2.65413	0.0176661	0.490027	0.00932383
Solyc01g008240.4	0	0.0555556	245149	202941	2548	3863.33	0.851094	0.703073	pollen	pollen	0.285693	0.906862	-2.75253	0.00094231
Solyc01g008250.3	77.6667	138.667	11.6667	22.1667	345.333	314.667	0.574035	0.611053	unbiased	unbiased	-0.878592	0.0922837	-0.1511	0.784917
Solyc01g008260.4	17.3333	18.5	15.5	20.3333	89.6667	126.667	0.626152	0.489288	unbiased	unbiased	-0.385697	0.226337	-0.799699	2.94496e-06
Solyc01g008270.3	96.9444	56.8333	9.83333	2.33333	173.667	140.333	0.679596	0.660161	unbiased	unbiased	2.08923	1.49552e-05	0.32843	0.0377929
Solyc01g008280.4	61.8333	44.7778	5.5	18	428.333	433.333	0.511589	0.530665	unbiased	unbiased	-1.69984	1.35254e-06	-0.211509	0.288355
Solyc01g008290.3	50.1111	40.3333	9.83333	66	138.667	180.333	0.677382	0.368739	unbiased	unbiased	-2.73317	3.74108e-21	-0.634778	0.00476975
Solyc01g008300.2	1.83333	0.833333	0	0.166667	10.6667	3	1	NA	style	unbiased	-0.472541	0.906862	2.19718	1.75473e-05
Solyc01g008310.4	431.889	272.333	59.1667	23.8333	1283	928.667	0.466359	0.547101	unbiased	unbiased	1.34039	3.0475e-11	0.521285	0.000195933
Solyc01g008320.3	79.2222	63.3889	667.167	324.833	929.333	645.667	0.138792	0.162936	unbiased	unbiased	1.08397	9.27757e-05	0.479733	0.101798
Solyc01g008330.4	281.611	475.444	27.3333	28.6667	2060.33	1624.33	0.467406	0.524354	unbiased	unbiased	-0.0569597	1	0.107266	0.799186
Solyc01g008340.3	62.6667	45.2222	1.5	1.66667	180.667	170	0.6378	0.609541	unbiased	unbiased	-0.139709	0.996159	0.0815559	0.718031
Solyc01g008360.3	100.056	87.2222	19.3333	43.5	575	782.333	0.556442	0.405426	unbiased	unbiased	-1.15776	1.17121e-08	-1.0521	7.81194e-21
Solyc01g008370.3	725.056	319.667	38.3333	3.5	1721	1627.33	0.540363	0.534037	unbiased	unbiased	3.48416	1.15996e-20	-0.193689	0.279966
Solyc01g008390.3	0	0	0	0	0	0	NA	NA	unbiased	unbiased	NA	NA	NA	NA
Solyc01g008400.3	4.27778	1.22222	0	0	3.66667	0.333333	1	NA	leaf	unbiased	0	1	2.29226	0.00542399
Solyc01g008410.3	0.166667	0.5	0	0	1.33333	1.33333	NA	NA	unbiased	unbiased	0	NA	-3.05334	0.133147
Solyc01g008420.3	4.55556	4.94444	551.5	1325.67	42.6667	65.3333	0.877526	0.725562	pollen	pollen	-1.2671	0.000358421	-4.2629	2.3344e-27
Solyc01g008425.1	0	0	1.5	0.166667	0	0	NA	NA	unbiased	unbiased	2.4222	NA	-0.690961	0.948638
Solyc01g008440.3	42.1667	30.3333	15084	15118.3	757.667	916.333	0.511829	0.488866	unbiased	unbiased	0.0258719	1	-1.619	1.38229e-12
Solyc01g008450.1	0	0.0555556	0	0	0.666667	0	NA	NA	unbiased	unbiased	0	NA	1.82018	NA
Solyc01g008460.3	30.6111	25.5556	63.8333	44.1667	207	177.333	0.295216	0.325262	unbiased	unbiased	0.528528	0.0102886	-0.0101359	0.983829
Solyc01g008470.3	32.0556	26.3333	180	104.333	415	383.333	0.242369	0.330798	unbiased	unbiased	0.765497	0.00218725	-0.210627	0.442035
Solyc01g008473.1	0	0	0	0	0	0	NA	NA	unbiased	unbiased	NA	NA	NA	NA
Solyc01g008475.1	0	0	0	0	0	0	NA	NA	unbiased	unbiased	NA	NA	NA	NA
Solyc01g008477.1	0	0	0	0	0	0	NA	NA	unbiased	unbiased	NA	NA	NA	NA
Solyc01g008479.1	0	0	0	0	0	0	NA	NA	unbiased	unbiased	NA	NA	NA	NA
Solyc01g008480.4	47.2778	19.7222	2	39.3333	236	140.333	0.536494	0.333783	unbiased	unbiased	-4.28025	3.60786e-20	1.00026	4.70656e-10
Solyc01g008490.4	24.8333	16.6111	1.33333	6.33333	193	179	0.503772	0.579557	unbiased	unbiased	-2.23573	0.000372487	0.0543733	0.751993
Solyc01g008500.4	3.22222	2	0	0.333333	3.33333	0	1	NA	leaf	unbiased	-0.953439	0.67954	4.27129	4.63304e-05
Solyc01g008510.3	0.111111	0.166667	0	0	0	0	NA	NA	unbiased	unbiased	0	NA	-0.690954	NA
Solyc01g008520.3	32.3889	14.3333	1.16667	2.16667	21.3333	12.6667	0.90691	1	leaf	leaf	-0.834769	0.481255	1.17797	0.0136761
Solyc01g008530.3	77.7222	58.0556	212.333	118.5	399.667	206.667	0.222642	0.333801	unbiased	unbiased	0.859404	0.000245565	0.770556	0.000691645
Solyc01g008540.4	0.111111	0.888889	0	0	1.66667	0.666667	NA	NA	unbiased	unbiased	0	1	2.90143	0.0896302
Solyc01g008550.4	368.444	225.778	17.8333	8.5	3183.67	1405	0.526446	0.517992	unbiased	unbiased	1.06362	0.000375818	0.9406	6.0176e-15
Solyc01g008560.3	49.7778	37.8333	0.166667	0.333333	598	410.333	0.569379	0.555802	unbiased	unbiased	-0.472541	0.906862	0.600204	0.00033214
Solyc01g008570.1	0	0	0	0	0	0	NA	NA	unbiased	unbiased	NA	NA	NA	NA
Solyc01g008580.1	0	0	0	4.16667	0	0	NA	NA	unbiased	unbiased	-4.33106	0.496299	-1.14164	0.868748
Solyc01g008590.1	0	0	0	3.16667	0	0	NA	NA	unbiased	unbiased	-3.86744	0.748105	0	1
Solyc01g008600.4	528.611	250.167	3	7	157.333	43.6667	0.77656	0.887656	leaf	leaf	-1.14688	0.200616	1.95003	0.00142533
Solyc01g008610.4	0	0	25	47.3333	119069	33080	0.981917	0.938677	style	style	-0.910204	0.14938	1.69358	0.00105879
Solyc01g008620.4	1.16667	0.222222	0.833333	0.166667	199	0.333333	1	NA	style	unbiased	1.68847	0.244956	8.89014	3.09897e-25
Solyc01g008640.4	0	0.0555556	0.333333	0	0.666667	0.666667	NA	NA	unbiased	unbiased	0.970136	NA	-0.639139	NA
Solyc01g008650.3	2.55556	17.3889	2.33333	0.333333	340.333	554.667	0.96988	0.694486	style	unbiased	2.74236	0.0262369	-1.16629	0.050138
Solyc01g008660.4	24.8889	13.8333	0.333333	0.166667	20	7.33333	0.895487	1	leaf	leaf	0.489255	0.906862	1.68786	0.000181926
Solyc01g008670.4	8.27778	0.555556	90	0.5	3.66667	2.33333	0.532162	NA	unbiased	unbiased	7.48259	5.14322e-14	2.08498	0.00239004
Solyc01g008680.4	0.333333	0.111111	861	517.5	18	28.6667	1	0.905926	pollen	pollen	0.764805	0.14295	-1.72552	0.000292849
Solyc01g008690.3	0.0555556	0.111111	0	0	1.66667	1.33333	NA	NA	unbiased	unbiased	0	NA	0.0731518	NA
Solyc01g008700.4	81	99.4444	4	3	256	291.333	0.641722	0.62119	unbiased	unbiased	0.418909	0.611621	-0.483462	0.00650112
Solyc01g008710.5.1	0	0	0	0	0	0	NA	NA	unbiased	unbiased	NA	NA	NA	NA
Solyc01g008720.2	0	0	0.5	0	0	0.333333	NA	NA	unbiased	unbiased	1.39159	NA	-0.690954	NA
Solyc01g008730.3	48.0556	34.7778	0.166667	0.333333	399.667	368	0.510182	0.555644	unbiased	unbiased	-0.472541	0.906862	0.137509	0.366443
Solyc01g008740.2	0	0.166667	1150.5	536.333	18.6667	13	1	1	pollen	pollen	1.14557	0.165897	0.668881	0.421535
Solyc01g008760.4	20.7778	23.9444	9.66667	13.5	113	121	0.600402	0.576576	unbiased	unbiased	-0.480392	0.22312	-0.0323817	0.927132
Solyc01g008770.3	376.611	301.722	14.6667	32.5	791	712	0.625296	0.551482	unbiased	unbiased	-1.14028	1.03368e-07	0.183156	0.0562262
Solyc01g008780.3	107.111	145.222	1.66667	3.5	617.667	373.333	0.534765	0.627625	unbiased	unbiased	-0.967914	0.280641	0.748933	0.0729582
Solyc01g008790.4	21.9444	26.2778	1.5	3.5	1711	449.333	0.763688	0.616847	style	unbiased	-1.19727	0.145778	2.09357	4.36195e-11
Solyc01g008800.3	21.8333	7.88889	9	0.833333	30.3333	18.3333	0.838953	0.91222	leaf	leaf	3.41878	1.20415e-05	0.98165	0.00438155
Solyc01g008810.3	273.944	110.389	349	175	261	276	0.413505	0.341824	unbiased	unbiased	1.03937	3.00771e-07	-0.20456	0.388237
Solyc01g008820.3	108	119.889	288.667	161.667	1625.33	1650.33	0.263554	0.331972	unbiased	unbiased	0.867484	6.99551e-07	-0.32036	0.0699893
Solyc01g008830.2	4.77778	13.8889	0.166667	0	7.66667	14.6667	1	1	leaf	leaf	0.489255	0.906862	-1.705	0.00353018
Solyc01g008840.3	105.5	75.9444	143	104.667	1347.33	1094.67	0.334448	0.375009	unbiased	unbiased	0.46429	0.0277167	0.00997704	0.987771
Solyc01g008850.3	94.1111	297.278	3	2.33333	2519	3036.33	0.599146	0.526271	unbiased	unbiased	0.325583	0.869867	-0.569221	0.241328
Solyc01g008860.1	0	0.111111	0	0	0.333333	0	NA	NA	unbiased	unbiased	0	NA	0.27082	NA
Solyc01g008870.1	0	0	0	0	0	0	NA	NA	unbiased	unbiased	NA	NA	NA	NA
Solyc01g008880.3	0	0	1.66667	0	0.666667	0	NA	NA	unbiased	unbiased	3.0965	NA	2.72287	0.474932
Solyc01g008890.4	45.7778	19.6667	21.3333	38.8333	232	143.333	0.524157	0.340983	unbiased	unbiased	-0.85414	3.69088e-05	0.754845	4.34146e-09
Solyc01g008900.4	16.3889	15.8333	0.166667	1.5	70.3333	40	0.594713	0.753231	unbiased	leaf	-2.50517	0.0290835	0.922427	2.96138e-05
Solyc01g008910.2	17.5	7.22222	0.5	6.5	156.667	130.667	0.527329	0.707403	unbiased	style	-3.65137	0.000177678	0.120748	0.791504
Solyc01g008920.4	17.5	92	0.333333	0	164.333	208	0.521991	0.660864	unbiased	unbiased	0.970153	0.692623	-0.896399	0.193619
Solyc01g008930.4	89.5	100.667	1.83333	0.166667	242	209	0.643849	0.66256	unbiased	unbiased	2.82409	0.0100511	-0.304415	0.185015
Solyc01g008940.2	0.444444	0.5	2.5	0	3.66667	14	NA	NA	unbiased	unbiased	3.69443	0.00285418	-3.7184	3.4652e-05
Solyc01g008950.4	668.389	390.611	7094.83	10333.7	2865	2956.67	0.0867674	0.172096	unbiased	unbiased	-0.543236	0.000186438	-0.686212	1.30407e-06
Solyc01g008960.3	4196.67	2203	16.6667	9.66667	4294.67	1588.33	0.614852	0.666242	unbiased	unbiased	0.752239	0.0914166	1.75353	9.84713e-10
Solyc01g008970.4	1277.39	538.778	59.6667	53	2628	1985	0.503214	0.466724	unbiased	unbiased	0.1909	0.456452	0.484018	0.000562947
Solyc01g008980.3	15.2222	13.1667	8.83333	12.1667	188.333	150.667	0.599048	0.585659	unbiased	unbiased	-0.430716	0.279086	0.0152562	0.964856
Solyc01g008990.4	43.4444	42.2222	8.33333	29.1667	343	306	0.500827	0.40791	unbiased	unbiased	-1.82865	1.12121e-11	-0.192404	0.175468
Solyc01g009000.3	65.5556	35.8333	11.6667	11.6667	278.333	215	0.574935	0.537204	unbiased	unbiased	-0.0164334	1	0.46761	0.0130889
Solyc01g009010.3	76.5	158.222	2.33333	17.8333	1276.67	1601	0.575172	0.53457	unbiased	unbiased	-2.929	4.52648e-08	-0.759988	0.0185569
Solyc01g009020.4	49.3889	75.0556	213.333	10.8333	2243.67	973.333	0.464151	0.562211	unbiased	unbiased	4.23493	4.10863e-37	1.20426	2.70511e-05
Solyc01g009030.4	82.1667	83.9444	7	20.3333	325	446.667	0.615158	0.528985	unbiased	unbiased	-1.52431	1.61671e-06	-0.773304	1.24254e-06
Solyc01g009040.4	449.778	248.222	239.5	42	4.66667	0.666667	0.773637	0.922048	leaf	leaf	2.56643	0.000121742	1.55513	0.05019
Solyc01g009050.3	190.222	239.5	5	1.83333	665.333	624.667	0.594174	0.609226	unbiased	unbiased	1.45673	0.0152777	-0.0329524	0.853142
Solyc01g009060.3	108.167	94.9444	1069.5	2270.33	760	888	0.0742128	0.182853	unbiased	unbiased	-1.01509	1.35102e-08	-0.79808	1.12729e-05
Solyc01g009070.3	57.6667	54.8889	2.83333	0.333333	539.667	289	0.546228	0.554534	unbiased	unbiased	2.96734	0.00390213	0.892754	7.20243e-12
Solyc01g009080.4	87.7222	231.556	0.333333	2.83333	536.333	291.333	0.528485	0.690566	unbiased	unbiased	-2.86478	0.0214037	0.994867	0.132815
Solyc01g009090.3	305.167	176.556	125.833	144	1191.33	859.333	0.36068	0.309813	unbiased	unbiased	-0.174998	0.56848	0.515208	0.00709096
Solyc01g009100.4	245.889	211.056	53.3333	44	896	929.667	0.46787	0.454393	unbiased	unbiased	0.282104	0.662465	-0.306343	0.466079
Solyc01g009120.3	52.7778	111	2.5	15.6667	319.667	443.667	0.588031	0.578568	unbiased	unbiased	-2.6476	1.66671e-07	-1.03149	0.000180541
Solyc01g009140.1	0	0	0	0.5	0	0	NA	NA	unbiased	unbiased	-1.5037	NA	0	NA
Solyc01g009145.1	13.0556	9.11111	9.66667	23.5	85	51	0.517339	0.493374	unbiased	unbiased	-1.28094	1.53083e-06	0.73401	1.77333e-06
Solyc01g009160.2	3.55556	2.5	2.83333	1.16667	148.667	179.333	0.874097	0.949149	style	style	1.26645	0.180602	-0.954223	0.0108424
Solyc01g009165.1	0	0	0	0	0	0	NA	NA	unbiased	unbiased	0	NA	0	NA
Solyc01g009170.4	134	128.056	0.333333	1.33333	1187.33	729	0.531977	0.539653	unbiased	unbiased	-1.85686	0.153168	0.761009	0.0251764
Solyc01g009180.4	103	100.222	7	2.66667	486.667	285.333	0.54534	0.623067	unbiased	unbiased	1.40576	0.00532429	0.80551	8.38041e-08
Solyc01g009190.3	0.277778	0.0555556	3.33333	0.166667	0	0.333333	NA	NA	unbiased	unbiased	3.68089	0.11275	-1.16243	0.681149
Solyc01g009200.4	1.88889	2.22222	0	0	28	7.33333	0.907416	1	style	leaf	0	1	1.94286	0.00119756
Solyc01g009210.2	0	0	0.166667	0	0.666667	0	NA	NA	unbiased	unbiased	0.489244	NA	0.751707	NA
Solyc01g009220.3	1.44444	2.33333	0	0	10.6667	2	NA	1	unbiased	leaf	0	1	2.54315	4.70909e-05
Solyc01g009230.4	73.6111	153.222	0	0.333333	53	51.6667	0.838949	0.854576	leaf	leaf	-0.953439	0.667817	0.093038	0.805848
Solyc01g009240.4	6.38889	2.83333	13764.2	49056.7	624	930.333	0.8292	0.729667	pollen	pollen	-1.85402	0.00250788	-4.94259	3.99639e-18
Solyc01g009245.1	5.44444	20.4444	0	0	141	200.667	0.758355	0.55467	style	unbiased	0	1	-1.29108	0.013646
Solyc01g009250.3	0.722222	1.61111	1090	3017.67	122.333	238.333	0.890107	0.7313	pollen	pollen	-1.47837	0.000525192	-3.45857	3.99711e-17
Solyc01g009260.1	0	0.166667	0	0.166667	119.333	336	1	1	style	style	-0.472541	0.906862	-4.36979	9.01309e-42
Solyc01g009270.1	0	0.166667	0.166667	0.5	729.667	957.333	1	1	style	style	-0.938374	0.670838	-1.40541	2.79713e-05
Solyc01g009280.4	94.2778	91.8889	206.833	144.333	1276.67	1041.67	0.290093	0.301726	unbiased	unbiased	0.52159	0.0127235	0.144251	0.52077
Solyc01g009290.4	114	99.9444	12.8333	42.3333	459.667	486.667	0.587283	0.437085	unbiased	unbiased	-1.71794	3.38723e-15	-0.290308	0.00873206
Solyc01g009300.3	79	77.2778	715.833	414.333	1796.67	2270.67	0.180252	0.320194	unbiased	unbiased	0.777496	1.46307e-05	-0.803564	3.95788e-06
Solyc01g009305.1	0	0	0	0	0	0	NA	NA	unbiased	unbiased	NA	NA	NA	NA
Solyc01g009310.3	153.389	88.5	0.666667	1.5	706.333	628	0.556798	0.50728	unbiased	unbiased	-1.15557	0.35364	0.203536	0.225342
Solyc01g009320.2	0	0	1.33333	0.5	0.333333	0.666667	NA	NA	unbiased	unbiased	1.3386	NA	-1.94937	0.731492
Solyc01g009330.1	0.944444	0.0555556	12.5	0.333333	2.33333	0	NA	NA	unbiased	unbiased	5.12734	0.000140219	5.63229	2.01115e-05
Solyc01g009340.4	135.556	66.9444	0	0	10.3333	0.333333	1	1	leaf	leaf	0	1	5.06792	1.45731e-06
Solyc01g009350.2	0	0	0	0	0	0	NA	NA	unbiased	unbiased	NA	NA	NA	NA
Solyc01g009360.1	0	0	0	0	0	0.666667	NA	NA	unbiased	unbiased	0	NA	-1.19072	NA
Solyc01g009370.2	0	0	0	0	0.333333	0.333333	NA	NA	unbiased	unbiased	0	NA	-0.651288	NA
Solyc01g009380.3	48.3333	13.7778	21.3333	20.1667	253.667	176.333	0.527077	0.587348	unbiased	unbiased	0.0907356	0.906862	0.499078	2.91323e-06
Solyc01g009390.4	51.1111	19	10.8333	9.66667	198.667	117.333	0.581405	0.548661	unbiased	unbiased	0.1681	0.792419	0.718491	3.60984e-08
Solyc01g009400.3	0	0	0	0	0	0	NA	NA	unbiased	unbiased	NA	NA	NA	NA
Solyc01g009410.3	0.111111	0	0	0	0	0.666667	NA	NA	unbiased	unbiased	0	NA	-2.52003	NA
Solyc01g009420.4	369.222	595.778	5.5	9.16667	2783.33	4494.33	0.545015	0.500267	unbiased	unbiased	-0.713533	0.127486	-1.44701	5.82923e-13
Solyc01g009430.3	51.8889	35.6667	0	0.333333	361.333	166.333	0.501502	0.58648	unbiased	unbiased	-0.953439	0.697245	2.06288	0.000588549
Solyc01g009440.3	0.111111	0.0555556	0	0	4.33333	1.33333	NA	NA	unbiased	unbiased	0	NA	1.88145	0.407168
Solyc01g009443.1	158.5	121.333	284.5	37	752.667	714.667	0.236182	0.438074	unbiased	unbiased	2.99546	2.30701e-53	-0.0336409	0.909418
Solyc01g009447.1	163.056	126.778	17.3333	20.6667	402	455.667	0.634522	0.568731	unbiased	unbiased	-0.260301	0.769541	-0.528558	0.232535
Solyc01g009470.2	0	0	0.166667	0	0.333333	0	NA	NA	unbiased	unbiased	0.489244	NA	-0.678005	NA
Solyc01g009480.4	0.222222	0.277778	4252	4805.33	58.6667	93	1	0.83885	pollen	pollen	-0.151633	0.989379	-3.1199	4.16454e-05
Solyc01g009490.1	0	0	0	0	0	0	NA	NA	unbiased	unbiased	0	NA	-0.690954	NA
Solyc01g009500.4	17.7222	54.2222	0.5	0	53	58.3333	0.737534	0.793214	leaf	leaf	1.43963	0.428289	-0.279724	0.633398
Solyc01g009505.1	0.0555556	0	0	0	0	0	NA	NA	unbiased	unbiased	0	NA	0	NA
Solyc01g009510.2	0	0	0	0	0	0	NA	NA	unbiased	unbiased	NA	NA	NA	NA
Solyc01g009520.4	402.722	309.167	115	10.5	505.667	426	0.494388	0.665511	unbiased	unbiased	3.44388	7.59325e-37	0.217095	0.351883
Solyc01g009530.1	0	0	0	0	0	0	NA	NA	unbiased	unbiased	0	NA	-1.14055	NA
Solyc01g009540.1	0	0	0	0	0	0.333333	NA	NA	unbiased	unbiased	0	NA	-0.690954	NA
Solyc01g009550.1	0	0	0	0	0	0	NA	NA	unbiased	unbiased	NA	NA	NA	NA
Solyc01g009560.2	0	0	0	0	0	0	NA	NA	unbiased	unbiased	0	NA	0	NA
Solyc01g009565.1	38.5556	4.66667	0.166667	0.166667	102	62.6667	0.690298	0.755831	unbiased	style	0.00835686	1	0.716942	0.153045
Solyc01g009580.2	0	0	0	0	0	0	NA	NA	unbiased	unbiased	NA	NA	NA	NA
Solyc01g009590.3	0	0	0.166667	0.333333	0	0	NA	NA	unbiased	unbiased	-0.47253	NA	0	NA
Solyc01g009600.4	0	0	5131.17	2545.83	39.6667	54.6667	1	0.868019	pollen	pollen	1.06701	0.310676	-1.92907	0.0251516
Solyc01g009610.3	51.5	39.3333	0.333333	0	271.333	346.667	0.596825	0.52696	unbiased	unbiased	0.970153	0.661481	-0.810899	1.2566e-05
Solyc01g009620.3	47.7222	43.8333	16.6667	40.6667	199	128.333	0.593126	0.504058	unbiased	unbiased	-1.32216	4.54925e-07	0.347797	0.112317
Solyc01g009630.3	114.389	79.7778	5.5	18.8333	238.667	149.333	0.648997	0.67349	unbiased	unbiased	-1.76769	5.17009e-08	0.611101	4.49353e-06
Solyc01g009640.3	0	0	0	0	0.333333	0.333333	NA	NA	unbiased	unbiased	0	NA	-0.210067	NA
Solyc01g009650.1	0	0	0	0	0	0	NA	NA	unbiased	unbiased	NA	NA	NA	NA
Solyc01g009660.3	0	0	0	0	0	0	NA	NA	unbiased	unbiased	NA	NA	NA	NA
Solyc01g009670.4	42	61.2778	3.5	0.166667	27.6667	29	0.923846	0.903819	leaf	leaf	3.76107	0.000438392	-0.464461	0.372128
Solyc01g009690.3	0.166667	1.66667	0	0.166667	7.66667	16.6667	NA	1	unbiased	style	-0.472541	0.923978	-5.80446	1.30982e-05
Solyc01g009700.3	0.333333	2.5	0	0	5.66667	13	NA	1	unbiased	leaf	0	1	-4.32586	0.000314981
Solyc01g009705.1	0	0.0555556	0	0	0	0	NA	NA	unbiased	unbiased	0	NA	0	NA
Solyc01g009710.1	0	0	0.166667	0	14	0	1	NA	style	unbiased	0.489252	NA	6.43558	0.12772
Solyc01g009720.2	1	1.22222	0	0	8	4	NA	NA	unbiased	unbiased	0	1	0.897696	0.113787
Solyc01g009730.3	0	0	0.333333	0.666667	0	0	NA	NA	unbiased	unbiased	-0.817314	NA	0	1
Solyc01g009735.1	0	0	0.333333	0.333333	0	0	NA	NA	unbiased	unbiased	0.00835667	NA	-0.690955	NA
Solyc01g009740.3	0	0.0555556	82.8333	8	0	0	1	NA	pollen	unbiased	3.37874	1.44361e-13	-0.853118	0.561002
Solyc01g009750.3	94.8889	31.5	203	169.833	1333.67	1625.67	0.28707	0.468109	unbiased	unbiased	0.254902	0.483985	-0.740209	0.00344823
Solyc01g009760.3	7.38889	1.44444	0	0	20	18.3333	0.93102	1	leaf	style	0	1	-0.485656	0.466837
Solyc01g009770.3	25.7778	27.5556	1.66667	8	3.33333	1.66667	1	1	leaf	leaf	-2.33367	0.00571745	0.755729	0.427605
Solyc01g009780.3	38.7222	24.4444	456.833	673.333	926.333	788	0.235656	0.222112	unbiased	unbiased	-0.590269	0.016319	-0.175667	0.526243
Solyc01g009790.1	0	0.0555556	0	0	14.6667	11	NA	NA	unbiased	unbiased	0	NA	-0.0810235	0.995506
Solyc01g009795.1	0	0	0.833333	0	1.66667	0	NA	NA	unbiased	unbiased	2.08504	NA	4.47266	0.445853
Solyc01g009810.3	0.111111	0	0	0	123.667	0	1	NA	style	unbiased	0	1	9.13607	0.00815443
Solyc01g009820.4	56.3889	42.0556	306.667	224.833	460.667	343.667	0.123685	0.106372	unbiased	unbiased	0.375496	0.144226	0.278911	0.251754
Solyc01g009830.3	0.166667	0.111111	0.166667	0.166667	33	3.33333	1	NA	style	unbiased	0.00835686	1	3.13459	0.000980248
Solyc01g009840.3	4.16667	84.5	0.333333	281.167	593	1904.33	1	0.32733	leaf	unbiased	-9.51126	4.61132e-18	-11.3669	9.19665e-31
Solyc01g009850.4	88.8333	77.5556	2	2	486.333	508	0.549487	0.517459	unbiased	unbiased	0.0243247	1	-0.357224	0.20928
Solyc01g009860.3	15.7778	59.1667	0.833333	0.166667	42	102.333	1	0.712863	leaf	leaf	1.67475	0.337477	-0.932495	0.241226
Solyc01g009870.3	0.722222	0.0555556	949.833	1899.5	28.3333	40.3333	1	0.894942	pollen	pollen	-1.01095	0.129852	-3.61664	6.12461e-10
Solyc01g009880.2	0	0	85	301.667	3.33333	9.66667	1	1	pollen	pollen	-1.81272	0.000595724	-5.84198	1.59728e-10
Solyc01g009890.1	0.555556	1.66667	0	0	0.333333	3	NA	NA	unbiased	unbiased	0	1	-3.98712	0.00100975
Solyc01g009900.3	5.05556	1.88889	0	0	1.66667	1.33333	1	NA	leaf	unbiased	0	1	-0.165263	0.93481
Solyc01g009910.1	0.555556	2.27778	0	0	0	0.333333	NA	1	unbiased	leaf	0	1	-1.69323	0.314242
Solyc01g009920.3	0	0.0555556	28	37.8333	2.33333	2.66667	1	1	pollen	pollen	-0.43643	0.322666	-3.18776	0.00125864
Solyc01g009930.3	0	0.333333	0.166667	0	0	0	NA	NA	unbiased	unbiased	0.48925	NA	0	1
Solyc01g009940.1	0.0555556	4.77778	0	0	38	109.667	NA	0.769378	unbiased	style	0	1	-9.34785	1.08977e-19
Solyc01g009960.4	0	0	0	0	0	0	NA	NA	unbiased	unbiased	NA	NA	NA	NA
Solyc01g009970.3	67.6667	88.7778	9.5	0.833333	362	148.667	0.534503	0.695512	unbiased	unbiased	3.47635	1.00634e-05	1.20203	8.56525e-05
Solyc01g009975.1	0	0	0	0	0	0	NA	NA	unbiased	unbiased	NA	NA	NA	NA
Solyc01g009980.1	0.0555556	0.0555556	0	0	0	0	NA	NA	unbiased	unbiased	0	NA	0	NA
Solyc01g009990.3	313.778	587.611	0.5	0.666667	1159.67	725.333	0.561834	0.65673	unbiased	unbiased	-0.385862	0.911294	0.588759	0.0659892
Solyc01g010000.3	33.9444	55.1111	0.166667	1.16667	164.333	162.333	0.603393	0.647512	unbiased	unbiased	-2.13728	0.116689	-0.147311	0.83503
Solyc01g010020.3	24.8889	5.83333	167.333	113.667	6	8	0.553769	0.725963	unbiased	pollen	0.531416	0.16119	-1.71564	2.10169e-05
Solyc01g010030.3	75.5	92.7222	0	0.333333	109	153.667	0.77829	0.695702	leaf	unbiased	-0.953439	0.665375	-0.874182	5.90038e-10
Solyc01g010050.3	545.389	644.722	611.833	299	1892.33	2010	0.260895	0.332851	unbiased	unbiased	1.08462	0.000713374	-0.135037	0.74555
Solyc01g010060.2	1.88889	14.4444	9.5	6.83333	14246.7	42741	1	0.870128	style	style	0.648567	0.714224	-5.90251	1.05777e-10
Solyc01g010063.1	0	0.0555556	2.83333	0	4	9.66667	NA	NA	unbiased	unbiased	3.80154	0.180796	-4.94439	0.0463556
Solyc01g010065.1	0	0	0.666667	0	0	0	NA	NA	unbiased	unbiased	1.84213	NA	0.27082	NA
Solyc01g010067.1	0.111111	0	0.333333	0	0	0	NA	NA	unbiased	unbiased	0.970131	NA	-0.690954	NA
Solyc01g010080.3	2.61111	0.277778	16.6667	0.166667	151	484.667	1	1	leaf	style	5.97812	2.11342e-06	-2.05317	0.0251072
Solyc01g010130.4	73.8889	72.7778	1.66667	1.83333	2048	4167.67	0.573331	0.682357	unbiased	unbiased	-0.127193	1	-1.72126	5.39147e-20
Solyc01g010140.1	0	0	0	0.166667	0	0	NA	NA	unbiased	unbiased	-0.47253	NA	0	NA
Solyc01g010150.3	70.0556	23.7222	7.33333	27.6667	36.3333	44.3333	0.942216	0.674813	leaf	unbiased	-1.96036	0.000585206	-0.65341	0.256303
Solyc01g010160.3	0.222222	1.16667	0	0	0.333333	0.333333	NA	NA	unbiased	unbiased	0	1	-1.72127	0.328281
Solyc01g010170.2	0	1.5	0	0	0	0.333333	NA	NA	unbiased	unbiased	0	1	0.270826	0.936174
Solyc01g010175.1	0.0555556	0	0	0	0	0	NA	NA	unbiased	unbiased	0	NA	0	NA
Solyc01g010180.3	13.3889	1.27778	0	0.333333	83.6667	0	0.505483	NA	unbiased	unbiased	-0.953439	0.700738	9.37585	2.9275e-19
Solyc01g010185.1	29.1111	2.61111	0.833333	0.166667	605	117	0.662999	0.967687	unbiased	style	1.7167	0.277934	2.44024	8.28756e-06
Solyc01g010210.1	0	0	0	0	0	0	NA	NA	unbiased	unbiased	NA	NA	NA	NA
Solyc01g010215.1	21.0556	0.777778	0	0	179	4.66667	0.563081	NA	unbiased	unbiased	0	1	5.36421	1.10251e-32
Solyc01g010220.3	5.16667	1.11111	2.33333	0.333333	78.3333	7.66667	0.772902	NA	style	unbiased	2.66121	0.0304894	3.85779	1.35978e-11
Solyc01g010230.2	6.05556	12.7222	0	0.166667	172	222.333	0.746825	0.65254	style	unbiased	-0.472541	0.906862	-0.33612	0.317628
Solyc01g010240.3	2.38889	1.05556	0	0	0	0	1	NA	leaf	unbiased	0	1	0.270826	0.919051
Solyc01g010250.4	17.3333	14.7222	0	0	18	18	0.953159	0.943332	leaf	leaf	0	1	-0.364474	0.370816
Solyc01g010260.3	0	0.0555556	0	0	0	0.333333	NA	NA	unbiased	unbiased	0	NA	-1.19072	NA
Solyc01g010270.3	21.9444	36.7778	0.666667	0.833333	327.667	389.667	0.596694	0.552854	unbiased	unbiased	-0.305828	0.926878	-0.660452	9.89013e-05
Solyc01g010280.3	0.222222	0.722222	366.833	716.333	18.6667	28	1	0.916194	pollen	pollen	-0.917152	0.199021	-2.94337	1.97533e-06
Solyc01g010290.4	36.6111	18.2778	0.5	9.83333	263.333	128.667	0.520025	0.517281	unbiased	unbiased	-4.26977	1.62782e-06	1.32098	2.31978e-32
Solyc01g010310.4	136.444	98.4444	0	0.166667	21	10.3333	0.926204	1	leaf	leaf	-0.472541	0.906862	1.38003	0.0130369
Solyc01g010350.4	0.277778	1.16667	0	0	0	0.333333	NA	NA	unbiased	unbiased	0	1	-1.17956	0.574412
Solyc01g010360.3	0.111111	0.111111	1489.83	293.167	24.3333	36	1	0.847171	pollen	pollen	2.15708	0.00113921	-2.28209	0.000637958
Solyc01g010365.1	0.222222	0.277778	0	0	0	0	NA	NA	unbiased	unbiased	0	NA	0	1
Solyc01g010370.3	57.7778	44.0556	257.167	917.5	308.667	418	0.211577	0.186465	unbiased	unbiased	-1.87459	1.91793e-30	-1.05171	4.16184e-10
Solyc01g010390.3	32.5556	66.2778	0	0.166667	15.6667	25.6667	1	0.92489	leaf	leaf	-0.472541	0.906862	-1.7455	5.96078e-05
Solyc01g010400.1	0	0	0	0	0	0	NA	NA	unbiased	unbiased	NA	NA	NA	NA
Solyc01g010405.1	0	0	0	0.833333	0	0	NA	NA	unbiased	unbiased	-2.2991	NA	1.72992	0.843397
Solyc01g010410.3	0.166667	0.0555556	18	5.66667	31.3333	1.33333	1	NA	style	unbiased	1.64906	0.000299106	3.24548	5.02192e-12
Solyc01g010415.1	0	0	0.166667	0	0	0.333333	NA	NA	unbiased	unbiased	0.489244	NA	-1.57693	NA
Solyc01g010420.3	0.0555556	0.0555556	0	0	9	6.33333	NA	NA	unbiased	unbiased	0	NA	0.836731	0.729082
Solyc01g010430.4	5.77778	5.88889	0.166667	0.166667	448.333	453	0.842761	0.839008	style	style	0.00835686	1	-0.54433	0.464337
Solyc01g010440.4	426.833	158.944	57.8333	14.1667	404.333	239.667	0.571601	0.680098	unbiased	unbiased	2.06576	3.26251e-14	0.828275	0.000101437
Solyc01g010460.4	25.0556	46.8333	1	0	56	64.6667	0.803254	0.758585	leaf	leaf	2.42338	0.0585896	-0.55423	0.14378
Solyc01g010470.2	49	84.9444	0.333333	0.333333	60.3333	68.6667	0.790803	0.794597	leaf	leaf	0.00835686	1	-0.310086	0.273218
Solyc01g010480.3	0.833333	17.1111	20	13	337.333	105.333	0.98316	0.563606	style	unbiased	0.661426	0.691773	1.59945	0.113495
Solyc01g010490.4	0	0	0	0.666667	0	0	NA	NA	unbiased	unbiased	-1.89706	NA	0	NA
Solyc01g010500.3	2.05556	0	140.167	3.16667	10.3333	1.33333	0.966887	NA	pollen	unbiased	5.52882	9.39299e-27	3.20067	1.13064e-05
Solyc01g010510.4	7.05556	8.11111	1.16667	0.5	39	33.6667	0.639431	0.711706	unbiased	leaf	1.21426	0.39957	0.010447	0.996518
Solyc01g010520.3	161.278	130	0	0.333333	208.333	110	0.691328	0.76138	unbiased	leaf	-0.953439	0.665879	0.984533	2.0324e-10
Solyc01g010530.1	0	0	2.66667	4.16667	0.666667	0.333333	NA	NA	unbiased	unbiased	-0.7502	0.92784	-0.706119	0.871987
Solyc01g010540.3	177.889	189.278	19.8333	28.6667	391.333	482.667	0.64108	0.556973	unbiased	unbiased	-0.550144	0.156707	-0.547153	0.0614964
Solyc01g010550.1	0	0.0555556	0	0	0	0	NA	NA	unbiased	unbiased	0	NA	0	NA
Solyc01g010570.4	55.2222	24.6111	5	2.33333	190.333	114.667	0.604761	0.590887	unbiased	unbiased	1.11548	0.0522391	0.7365	3.85689e-08
Solyc01g010580.3	414.056	220.889	18.1667	9.66667	467.333	448.333	0.678778	0.636967	unbiased	unbiased	0.918187	0.00347451	0.00623465	0.998561
Solyc01g010590.2	51.3333	39.2778	33	55.6667	1044	796.333	0.54118	0.484035	unbiased	unbiased	-0.718792	0.000784968	0.346221	0.0356087
Solyc01g010600.4	3.44444	2.55556	0.166667	0.333333	1057.33	546	0.93285	0.961166	style	style	-0.472541	0.906862	1.70259	1.82885e-08
Solyc01g010640.3	44.6667	129.5	0.166667	1.33333	613.333	498.333	0.573134	0.585197	unbiased	unbiased	-2.32652	0.0743359	0.194896	0.760201
Solyc01g010650.3	77.1111	25.7778	3119	853.5	842	298.333	0.237138	0.286921	unbiased	unbiased	1.87753	3.82521e-31	1.55871	6.29724e-21
Solyc01g010660.3	39.6111	34.0556	0.333333	0.666667	332.333	553.667	0.579505	0.610231	unbiased	unbiased	-0.86143	0.673757	-1.44467	5.15618e-27
Solyc01g010670.3	0.0555556	0.611111	0	0	0	0	NA	NA	unbiased	unbiased	0	NA	-0.678824	0.920453
Solyc01g010690.1	0.388889	0.0555556	0	0	5	0.333333	NA	NA	unbiased	unbiased	0	NA	3.62077	0.0615509
Solyc01g010700.3	44.5556	10.3889	17.3333	55.1667	449.333	165	0.561362	0.429222	unbiased	unbiased	-1.68467	1.61375e-06	1.54872	4.53604e-07
Solyc01g010705.1	0.111111	0	1.83333	5.33333	0.666667	1.33333	NA	NA	unbiased	unbiased	-1.50922	0.238362	-2.11757	0.174108
Solyc01g010710.4	28.4444	3.5	0.166667	0.333333	0	1	1	1	leaf	leaf	-0.472541	0.906862	-0.903238	0.521073
Solyc01g010720.4	0.111111	0.5	8.33333	13.6667	1.33333	3	NA	NA	unbiased	unbiased	-0.836178	0.455035	-4.01201	0.000985713
Solyc01g010740.4	0	0.5	562.167	801	111.667	243.333	1	0.641096	pollen	unbiased	-0.53212	0.460762	-5.02804	3.01322e-21
Solyc01g010750.4	473.389	292.111	271.167	22.6667	2983	2868.67	0.274775	0.495247	unbiased	unbiased	3.55236	1.4951e-48	-0.0911186	0.753929
Solyc01g010755.1	0.0555556	0	0	0	0	0	NA	NA	unbiased	unbiased	0	NA	-0.690954	NA
Solyc01g010760.3	277.889	231.833	475.333	1063.17	2175	2905.67	0.191022	0.158578	unbiased	unbiased	-1.15997	2.12526e-17	-1.00294	8.10112e-14
Solyc01g010780.4	118.944	64.5	6	3.66667	1014.33	890.333	0.513753	0.573477	unbiased	unbiased	0.718503	0.167987	0.068039	0.676344
Solyc01g010785.1	0	0	0	0	0	0	NA	NA	unbiased	unbiased	NA	NA	NA	NA
Solyc01g010810.4	16.7222	14.9444	1.83333	22	160	149.667	0.546038	0.534188	unbiased	unbiased	-3.53664	1.1825e-12	0.141798	0.489462
Solyc01g010820.3	152.611	84.2778	155.833	333.667	720.333	555.667	0.294105	0.124764	unbiased	unbiased	-1.05403	2.22085e-17	0.187168	0.149841
Solyc01g010830.4	37.4444	41.1111	30.5	44.3333	283.333	289.667	0.421952	0.350816	unbiased	unbiased	-0.530104	0.00493058	-0.216292	0.0730378
Solyc01g010840.1	0	0	0	0	0	0	NA	NA	unbiased	unbiased	NA	NA	NA	NA
Solyc01g010860.3	29.7222	22.8889	396.167	641.667	391.333	330.667	0.098433	0.23874	unbiased	unbiased	-0.668846	0.0303364	-0.0826869	0.842421
Solyc01g010870.3	124.278	109.333	0.833333	13.6667	507.333	484	0.580339	0.564922	unbiased	unbiased	-4.02665	1.35896e-08	-0.191692	0.0336807
Solyc01g010880.3	42.8333	34.9444	10355.2	11878.2	319.333	361.667	0.574089	0.539049	unbiased	unbiased	-0.162817	0.852964	-1.87567	2.07142e-08
Solyc01g010890.4	0.0555556	0.0555556	717	88.1667	2	1.33333	1	1	pollen	pollen	3.06119	5.2039e-06	-0.979215	0.246408
Solyc01g010900.3	0.111111	0	4.5	0	0	0	NA	NA	unbiased	unbiased	4.58107	0.340889	0	1
Solyc01g010910.2	8.27778	18.5556	0	0.166667	8	0	1	1	leaf	leaf	-0.472541	0.906862	4.92478	3.81749e-06
Solyc01g010920.2	15.0556	14.5	1.5	7.83333	26.3333	47	0.9058	0.709121	leaf	leaf	-2.39987	8.95823e-05	-0.956331	0.000461578
Solyc01g010930.4	24.1111	33.5	2	18.3333	46	85.6667	0.844153	0.682288	leaf	unbiased	-3.16909	5.70206e-11	-1.38034	5.20063e-13
Solyc01g010940.3	25.6667	20	43.3333	35.8333	697.333	841	0.554894	0.634102	unbiased	unbiased	0.242251	0.688989	-0.675842	0.0442333
Solyc01g010950.3	32.8889	45	7487.83	6995.17	590	721.667	0.48863	0.414081	unbiased	unbiased	0.12922	0.788098	-1.33076	5.10876e-09
Solyc01g010960.3	5.61111	3.05556	0	0.333333	0.666667	0.333333	1	1	leaf	leaf	-0.953439	0.684445	-0.162361	0.94168
Solyc01g010970.3	29.6667	15.8333	0	0	30.6667	25	0.890012	0.879784	leaf	leaf	0	1	0.348668	0.524966
Solyc01g010990.2	25.0556	24.8889	3.16667	337.667	205.333	185	0.511805	0.150391	unbiased	unbiased	-6.76325	1.28413e-76	-0.163114	0.378783
Solyc01g011000.3	463	490.556	226.833	67.1667	1818	1609.33	0.334609	0.453895	unbiased	unbiased	1.79531	1.1975e-09	-0.0687071	0.878157
Solyc01g011005.1	0.0555556	0	0	0	0	0	NA	NA	unbiased	unbiased	0	NA	0.27082	NA
Solyc01g011020.2	0	0	0	0	0	0	NA	NA	unbiased	unbiased	NA	NA	NA	NA
Solyc01g011030.3	35.5556	32.5556	1719.17	1276.83	206.667	183	0.412323	0.387117	unbiased	unbiased	0.451208	0.0476623	-0.494746	0.0260797
Solyc01g011040.3	140.167	96.8333	197.5	105	1095.33	799.667	0.22752	0.286356	unbiased	unbiased	0.930449	1.05633e-08	0.339729	0.0293575
Solyc01g011050.3	0	0	276692	193758	2016	3152	0.851122	0.712342	pollen	pollen	0.522719	0.7566	-2.7679	0.00178207
Solyc01g011060.1	0	0	0	0	0	0	NA	NA	unbiased	unbiased	NA	NA	NA	NA
Solyc01g011070.1	0	0	0	0	0	0	NA	NA	unbiased	unbiased	NA	NA	NA	NA
Solyc01g011080.3	8.72222	3.33333	10.5	6	80.3333	53.6667	0.569454	0.806847	unbiased	style	0.810238	0.0671612	0.649144	0.0128302
Solyc01g011090.4	14.8333	7.05556	0.166667	0	150.667	83.6667	0.576853	0.626263	unbiased	unbiased	0.489255	0.906862	0.612059	0.0123089
Solyc01g011100.2	146	90.5556	0.666667	1.16667	804	629.333	0.530726	0.508631	unbiased	unbiased	-0.792998	0.621049	0.212055	0.0710826
Solyc01g011105.1	4.44444	1.05556	0	0	23.6667	22.3333	0.735762	1	leaf	style	0	1	-0.111509	0.834529
Solyc01g011110.1	0	0	0	0	0	0	NA	NA	unbiased	unbiased	NA	NA	NA	NA
Solyc01g011113.1	0	0	0	0	0	0	NA	NA	unbiased	unbiased	NA	NA	NA	NA
Solyc01g011115.1	0	0	0	0	0	0	NA	NA	unbiased	unbiased	NA	NA	NA	NA
Solyc01g011117.1	0	0	1	1.83333	0	0	NA	NA	unbiased	unbiased	-0.954732	0.906862	-0.690968	0.875287
Solyc01g011170.1	0	0	10.6667	1.16667	0	0	NA	NA	unbiased	unbiased	3.23092	0.357485	0	1
Solyc01g011180.1	0.555556	0.833333	0	0	0	0.666667	NA	NA	unbiased	unbiased	0	1	-0.694738	0.718004
Solyc01g011190.1	0	0.0555556	0	0.166667	1.33333	1.33333	NA	NA	unbiased	unbiased	-0.472539	NA	-1.88652	NA
Solyc01g011200.3	2.05556	3.22222	0.666667	6.16667	11	21.6667	1	0.660907	leaf	unbiased	-3.21016	0.000228385	-1.82128	1.31715e-06
Solyc01g011220.3	2.05556	4.27778	0.5	0	15	28	1	0.626182	leaf	unbiased	1.43755	0.408347	-2.2986	6.65756e-09
Solyc01g011230.3	1.33333	1.72222	0	0	4.33333	7	NA	NA	unbiased	unbiased	0	1	-1.40182	0.0303122
Solyc01g011260.1	0	0	0	0	0	0	NA	NA	unbiased	unbiased	NA	NA	NA	NA
Solyc01g011270.2	0	0	0	0	0	0	NA	NA	unbiased	unbiased	NA	NA	NA	NA
Solyc01g011273.1	0	0	0	1.33333	0	0	NA	NA	unbiased	unbiased	-2.9678	NA	-0.210069	0.998831
Solyc01g011277.1	0.0555556	0	0	0.166667	0.333333	0	NA	NA	unbiased	unbiased	-0.47253	NA	2.28252	NA
Solyc01g011300.1	0	0	0	0	0	0	NA	NA	unbiased	unbiased	NA	NA	NA	NA
Solyc01g011310.2	0	0.222222	0	0.166667	0.333333	0.666667	NA	NA	unbiased	unbiased	-0.472537	NA	-1.85613	NA
Solyc01g011320.2	0	0.333333	0	0.333333	0.333333	1.33333	NA	NA	unbiased	unbiased	-0.953438	NA	-2.53673	0.313562
Solyc01g011330.3	0	0.0555556	0	0	0	0.666667	NA	NA	unbiased	unbiased	0	NA	-2.10939	NA
Solyc01g011340.3	111.667	94.6667	300.5	164.5	1224.67	1181.33	0.216711	0.303807	unbiased	unbiased	0.862283	2.83187e-06	-0.236486	0.227572
Solyc01g011350.3	65.3889	54.6667	23.8333	3	472	293	0.482969	0.54385	unbiased	unbiased	3.01416	1.32248e-14	0.896637	3.58185e-15
Solyc01g011352.1	0.0555556	0	0	0.666667	0	0	NA	NA	unbiased	unbiased	-1.97802	NA	0	NA
Solyc01g011354.1	0	0	0	0	0	0	NA	NA	unbiased	unbiased	NA	NA	NA	NA
Solyc01g011356.1	0	0	0	0.166667	0	0	NA	NA	unbiased	unbiased	-0.47253	NA	0	NA
Solyc01g011358.1	0	0	0	2.66667	0	0	NA	NA	unbiased	unbiased	-3.81992	0.494459	-1.1597	0.842321
Solyc01g011390.2	0	0	6802.67	7354.33	96.6667	138	1	0.816819	pollen	pollen	-0.0981063	1	-3.13354	0.000267051
Solyc01g011410.2	0	0	0	0	0	0	NA	NA	unbiased	unbiased	NA	NA	NA	NA
Solyc01g011413.1	0.111111	0	2.16667	0	2	0	NA	NA	unbiased	unbiased	3.41715	0.296903	3.11031	0.287624
Solyc01g011417.1	0	0	6	0	0	0	NA	NA	unbiased	unbiased	5.00345	0.658582	0	1
Solyc01g011430.4	1.16667	0.666667	0	0.166667	0.333333	0	NA	NA	unbiased	unbiased	-0.472541	0.930575	1.25193	0.533776
Solyc01g011435.1	0	0	0	0	0	0	NA	NA	unbiased	unbiased	NA	NA	NA	NA
Solyc01g011460.3	0	0	0	0	1	0	NA	NA	unbiased	unbiased	0	NA	1.20614	NA
Solyc01g011465.1	0.944444	1.55556	0.166667	0.5	77.6667	214.667	1	1	style	style	-0.926772	0.695248	-3.14388	1.34729e-08
Solyc01g011470.1	0.222222	4.5	0	1.5	0.333333	1.33333	NA	1	unbiased	leaf	-2.89825	0.0345139	-4.19401	0.000462141
Solyc01g011480.1	0	0	0	0	0	0	NA	NA	unbiased	unbiased	NA	NA	NA	NA
Solyc01g011490.1	0	0	2	0	0	0	NA	NA	unbiased	unbiased	3.48049	NA	0	1
Solyc01g011495.1	0.0555556	0	0	0	0	0	NA	NA	unbiased	unbiased	0	NA	0	NA
Solyc01g011500.1	0	0	0	0	0	0	NA	NA	unbiased	unbiased	NA	NA	NA	NA
Solyc01g011510.4	52.3333	23.7222	1	0	764	697.333	0.590047	0.682836	unbiased	unbiased	2.41907	0.0649968	0.128869	0.817985
Solyc01g011520.2	0	0	0	0	0	0	NA	NA	unbiased	unbiased	NA	NA	NA	NA
Solyc01g011530.1	0	0	0	0.166667	0	0	NA	NA	unbiased	unbiased	-0.47253	NA	0	NA
Solyc01g011540.1	0.0555556	0	0	0	0	0	NA	NA	unbiased	unbiased	0	NA	0	NA
Solyc01g012540.1	0	0	0	0	0	0	NA	NA	unbiased	unbiased	NA	NA	NA	NA
Solyc01g012550.1	0	0	0	0	0	0	NA	NA	unbiased	unbiased	NA	NA	NA	NA
Solyc01g012560.1	0	0	0	0	0	0	NA	NA	unbiased	unbiased	NA	NA	NA	NA
Solyc01g012570.2	0	0	0	0	0	0	NA	NA	unbiased	unbiased	NA	NA	NA	NA
Solyc01g012580.1	0.777778	0.0555556	0	0.166667	2.66667	0	NA	NA	unbiased	unbiased	-0.472541	0.940431	4.48503	0.00427545
Solyc01g012585.1	0	0	0	0	0	0	NA	NA	unbiased	unbiased	NA	NA	NA	NA
Solyc01g012590.1	0	0.0555556	0	0	0	0	NA	NA	unbiased	unbiased	0	NA	0	NA
Solyc01g012610.1	0	0	0	0	0	0	NA	NA	unbiased	unbiased	NA	NA	NA	NA
Solyc01g012650.1	0	0	0	0	0	0	NA	NA	unbiased	unbiased	NA	NA	NA	NA
Solyc01g012670.3	0	0	0	0	0	0	NA	NA	unbiased	unbiased	NA	NA	NA	NA
Solyc01g012680.1	0	0	0	0	0	0	NA	NA	unbiased	unbiased	NA	NA	NA	NA
Solyc01g012690.1	0	0.0555556	0	0	0	0	NA	NA	unbiased	unbiased	0	NA	0	NA
Solyc01g012700.4	0.222222	2.83333	0	0	3	9	NA	1	unbiased	leaf	0	1	-5.49761	1.05037e-06
Solyc01g012720.1	0	0	0	0	0	0	NA	NA	unbiased	unbiased	NA	NA	NA	NA
Solyc01g012730.1	0	0	0	0	0	0	NA	NA	unbiased	unbiased	NA	NA	NA	NA
Solyc01g012740.1	0	0	0	0	0	0	NA	NA	unbiased	unbiased	NA	NA	NA	NA
Solyc01g012750.3	0	0.111111	0	0	0	0	NA	NA	unbiased	unbiased	0	NA	0	NA
Solyc01g012760.1	0.888889	7	0	0	4.66667	15	NA	1	unbiased	leaf	0	1	-6.76953	7.16606e-11
Solyc01g013760.1	0	0	0	0	0	0	NA	NA	unbiased	unbiased	NA	NA	NA	NA
Solyc01g013780.1	0	0	0	0	0	0	NA	NA	unbiased	unbiased	NA	NA	NA	NA
Solyc01g013790.1	0	0	0	0	0	0	NA	NA	unbiased	unbiased	NA	NA	NA	NA
Solyc01g013810.1	0	0	0	0	0	0	NA	NA	unbiased	unbiased	NA	NA	NA	NA
Solyc01g013820.1	0	0	0	0	0	0	NA	NA	unbiased	unbiased	NA	NA	NA	NA
Solyc01g013840.1	0	0	0	0	0	0	NA	NA	unbiased	unbiased	NA	NA	NA	NA
Solyc01g013850.1	0	0	0	0	0	0	NA	NA	unbiased	unbiased	NA	NA	NA	NA
Solyc01g013860.1	0	0	0	0	0	0	NA	NA	unbiased	unbiased	NA	NA	NA	NA
Solyc01g013870.1	0	0	0	0	0	0.333333	NA	NA	unbiased	unbiased	0	NA	-1.19072	NA
Solyc01g013880.1	0.0555556	0	1.16667	0	0.333333	0.333333	NA	NA	unbiased	unbiased	2.44985	NA	-1.19033	0.900803
Solyc01g013883.1	0.666667	1	0.166667	0.166667	1	1.66667	NA	NA	unbiased	unbiased	0.00835686	1	-2.82687	0.0236137
Solyc01g013887.1	0	1.5	68.8333	1.83333	4.66667	11.3333	1	NA	pollen	unbiased	5.2496	2.0902e-21	-3.23238	2.70024e-07
Solyc01g013890.3	0.277778	1.11111	0	0	31.6667	90.6667	NA	1	unbiased	style	0	1	-8.07635	1.08832e-18
Solyc01g013910.1	0	0	0	0	0	0	NA	NA	unbiased	unbiased	NA	NA	NA	NA
Solyc01g013920.1	0	0	0	0	0	0	NA	NA	unbiased	unbiased	NA	NA	NA	NA
Solyc01g013930.1	0	0	0	0	0	0	NA	NA	unbiased	unbiased	NA	NA	NA	NA
Solyc01g013950.2	0	0	0	0	0	0	NA	NA	unbiased	unbiased	NA	NA	NA	NA
Solyc01g013970.1	0	0	0	0	0	0	NA	NA	unbiased	unbiased	NA	NA	NA	NA
Solyc01g013975.1	0	0	0.833333	0.333333	0	0	NA	NA	unbiased	unbiased	1.2784	NA	3.31969	0.602518
Solyc01g013980.1	0	0	0	0	0	0	NA	NA	unbiased	unbiased	NA	NA	NA	NA
Solyc01g013985.1	0	0	0	0	0	0	NA	NA	unbiased	unbiased	NA	NA	NA	NA
Solyc01g013990.1	0	0	0	0	0	0	NA	NA	unbiased	unbiased	NA	NA	NA	NA
Solyc01g013995.2	0	0	0	0	0	0	NA	NA	unbiased	unbiased	NA	NA	NA	NA
Solyc01g014000.1	0	0	0	0	0	0	NA	NA	unbiased	unbiased	NA	NA	NA	NA
Solyc01g014010.1	0	0.0555556	0	0	0	0	NA	NA	unbiased	unbiased	0	NA	0	NA
Solyc01g014020.1	0	0	0	0	0	0	NA	NA	unbiased	unbiased	NA	NA	NA	NA
Solyc01g014050.1	0	0	0	0	0	0	NA	NA	unbiased	unbiased	NA	NA	NA	NA
Solyc01g014055.1	0	0	0	0	0	0	NA	NA	unbiased	unbiased	NA	NA	NA	NA
Solyc01g014060.3	0.166667	0	0	0	0	0	NA	NA	unbiased	unbiased	0	NA	0	NA
Solyc01g014070.1	0	0	0	0	0	0	NA	NA	unbiased	unbiased	NA	NA	NA	NA
Solyc01g014090.1	0.722222	0.944444	0	0	0	0	NA	NA	unbiased	unbiased	0	1	0	1
Solyc01g014100.3	0.944444	0.555556	0.166667	0.333333	0	0	NA	NA	unbiased	unbiased	-0.472541	0.96243	0.270825	0.940871
Solyc01g014105.1	21.7222	25.7778	0	0.333333	16.3333	11	0.946695	1	leaf	leaf	-0.953439	0.676578	1.21688	0.0166869
Solyc01g014130.2	0	0.0555556	0	0	0.333333	0	NA	NA	unbiased	unbiased	0	NA	0.27082	NA
Solyc01g014140.3	1.33333	0.111111	0	0	2.33333	0	NA	NA	unbiased	unbiased	0	1	3.67965	0.0026757
Solyc01g014150.1	0.0555556	0.0555556	0	0	0	0	NA	NA	unbiased	unbiased	0	NA	0.27082	NA
Solyc01g014160.1	0	0.111111	0	0.333333	0	0	NA	NA	unbiased	unbiased	-0.953417	NA	0	NA
Solyc01g014170.1	0	0.0555556	0	0	0	0	NA	NA	unbiased	unbiased	0	NA	0	NA
Solyc01g014180.3	267.222	119.611	692.333	756.333	2396.67	3079.67	0.127628	0.260938	unbiased	unbiased	-0.116617	0.700481	-0.88269	1.36965e-07
Solyc01g014210.1	0	0	0	0	0	0	NA	NA	unbiased	unbiased	NA	NA	NA	NA
Solyc01g014220.3	0.222222	0.722222	0	0	1.66667	1	NA	NA	unbiased	unbiased	0	1	0.488972	0.796913
Solyc01g014230.4	44.2222	47.8889	9.83333	61.5	510.667	473.667	0.556345	0.353158	unbiased	unbiased	-2.67237	5.57722e-21	-0.00971621	0.99228
Solyc01g014240.1	0	0	0	0	0	0	NA	NA	unbiased	unbiased	NA	NA	NA	NA
Solyc01g014250.2	15.2778	0.222222	49.8333	0	174.333	0	0.461871	NA	unbiased	unbiased	8.06137	4.33341e-14	8.46863	3.79377e-19
Solyc01g014260.1	0	0	0	0	0	0	NA	NA	unbiased	unbiased	NA	NA	NA	NA
Solyc01g014270.3	69.0556	3.5	5.5	0.333333	202.333	8	0.575759	1	unbiased	leaf	3.87189	0.000542832	4.58748	9.01404e-16
Solyc01g014275.1	1929.22	95.1667	0	3	0	0	1	1	leaf	leaf	-3.91535	0.00379426	0.270826	0.917451
Solyc01g014300.1	0.111111	0	0	0	0	0	NA	NA	unbiased	unbiased	0	NA	0	NA
Solyc01g014310.2	0	0	0	0	0	0	NA	NA	unbiased	unbiased	NA	NA	NA	NA
Solyc01g014315.1	0	0	7.33333	0	0	0	NA	NA	unbiased	unbiased	5.22121	0.638153	0	1
Solyc01g014320.4	0.555556	0.111111	3.83333	0	0	0	NA	NA	unbiased	unbiased	4.32631	0.00179791	-0.210072	0.942302
Solyc01g014350.1	0	0	0	0	0	0	NA	NA	unbiased	unbiased	NA	NA	NA	NA
Solyc01g014355.1	0	0.0555556	6.5	0.666667	0	0	NA	NA	unbiased	unbiased	3.2063	0.381235	0	1
Solyc01g014360.1	0	0	0	0	0	0	NA	NA	unbiased	unbiased	NA	NA	NA	NA
Solyc01g014363.1	0.277778	0	0.666667	0.666667	0.333333	0	NA	NA	unbiased	unbiased	-0.30132	NA	0.270825	0.968593
Solyc01g014367.1	0.0555556	0	0	0	0	0	NA	NA	unbiased	unbiased	0	NA	0	NA
Solyc01g014370.2	0.0555556	1.33333	0	0	0.333333	0.666667	NA	NA	unbiased	unbiased	0	1	-2.40517	0.126021
Solyc01g014373.1	5.94444	11.8333	0	0	3.66667	4	1	1	leaf	leaf	0	1	0.143929	0.906083
Solyc01g014377.1	0	0	0	0	0	0	NA	NA	unbiased	unbiased	NA	NA	NA	NA
Solyc01g014390.3	0.555556	0.0555556	0.166667	0	0	0	NA	NA	unbiased	unbiased	0.489252	NA	0.751719	0.909972
Solyc01g014400.2	0	0	0	0	0	0	NA	NA	unbiased	unbiased	NA	NA	NA	NA
Solyc01g014410.1	0	0	0	0	0	0	NA	NA	unbiased	unbiased	NA	NA	NA	NA
Solyc01g014420.1	0	0	0	0	0	0	NA	NA	unbiased	unbiased	NA	NA	NA	NA
Solyc01g014430.1	0	0	0	0	0	0	NA	NA	unbiased	unbiased	NA	NA	NA	NA
Solyc01g014440.2	0	0	0	0	0	0	NA	NA	unbiased	unbiased	NA	NA	NA	NA
Solyc01g014450.1	0	0	0	0	0	0	NA	NA	unbiased	unbiased	NA	NA	NA	NA
Solyc01g014470.1	1.22222	0.555556	0.166667	0.666667	6.33333	8	NA	NA	unbiased	unbiased	-1.32055	0.44675	-1.26153	0.0391846
Solyc01g014480.3	55.3333	47.7222	219.5	121.667	623	528.333	0.228313	0.295996	unbiased	unbiased	0.886514	0.000199677	0.119656	0.683603
Solyc01g014490.4	136.833	167.889	0.666667	2	489	573	0.607319	0.586487	unbiased	unbiased	-1.57053	0.136449	-0.452037	6.25379e-06
Solyc01g014510.2	0	0.0555556	0	0	0	0	NA	NA	unbiased	unbiased	0	NA	0	NA
Solyc01g014520.1	0	0.166667	0	0	0	0	NA	NA	unbiased	unbiased	0	NA	0	NA
Solyc01g014530.2	0	0.5	0	0	0	1	NA	NA	unbiased	unbiased	0	NA	-2.46918	0.672247
Solyc01g014533.1	0	0	0	0.166667	0	0	NA	NA	unbiased	unbiased	-0.47253	NA	0	NA
Solyc01g014540.3	0	0	0	0	0	0	NA	NA	unbiased	unbiased	NA	NA	NA	NA
Solyc01g014550.3	0.111111	0	0.166667	0	0.333333	0	NA	NA	unbiased	unbiased	0.489252	NA	2.05411	NA
Solyc01g014560.4	3.33333	1.16667	0.166667	0	44	2.66667	0.832845	NA	style	unbiased	0.489255	0.906862	5.02496	1.08443e-11
Solyc01g014620.1	2.61111	2.05556	0	0	18	32.3333	0.991636	1	leaf	style	0	1	-1.56855	1.21108e-05
Solyc01g014640.1	0	0	0	0	0	0	NA	NA	unbiased	unbiased	NA	NA	NA	NA
Solyc01g014650.1	0	0	0	0	0	0	NA	NA	unbiased	unbiased	NA	NA	NA	NA
Solyc01g014660.1	0	0	0	0	0	0	NA	NA	unbiased	unbiased	0	NA	0	NA
Solyc01g014680.1	0	0	0	0	0	0	NA	NA	unbiased	unbiased	NA	NA	NA	NA
Solyc01g014690.2	0	0	0	0	0	0	NA	NA	unbiased	unbiased	0	NA	0	NA
Solyc01g014700.2	0.111111	0	0	0	0	0	NA	NA	unbiased	unbiased	0	NA	0	NA
Solyc01g014710.1	0	0	0	0	0	0	NA	NA	unbiased	unbiased	0	NA	0	NA
Solyc01g014720.3	0	0	0.166667	2	0	0	NA	NA	unbiased	unbiased	-2.94219	0.879386	-0.690958	0.95914
Solyc01g014725.2	0.0555556	0.111111	0	0.166667	0	0	NA	NA	unbiased	unbiased	-0.47253	NA	0	NA
Solyc01g014730.2	0	0.444444	0	0	0	0.333333	NA	NA	unbiased	unbiased	0	NA	-0.69096	NA
Solyc01g014740.1	0.0555556	0.166667	0	0	0	0	NA	NA	unbiased	unbiased	0	NA	0	NA
Solyc01g014745.1	0.0555556	0	0	0	0	0	NA	NA	unbiased	unbiased	0	NA	-0.690954	NA
Solyc01g014760.1	0	0	0	0	0	0	NA	NA	unbiased	unbiased	NA	NA	NA	NA
Solyc01g014800.1	0	0	0	0	0	0	NA	NA	unbiased	unbiased	NA	NA	NA	NA
Solyc01g014820.2	0	0.111111	0	0	0	0	NA	NA	unbiased	unbiased	0	NA	0	NA
Solyc01g014830.1	0	0	0	0	0	0	NA	NA	unbiased	unbiased	NA	NA	NA	NA
Solyc01g014840.3	2.61111	9.27778	1	1.16667	9.33333	12.3333	1	1	leaf	leaf	-0.176969	1	-0.710101	0.217292
Solyc01g014850.4	118.889	69.3889	4	4	159.333	160.333	0.719136	0.665019	leaf	unbiased	0.0161786	1	-0.0820728	0.650241
Solyc01g014860.3	10.2778	3.55556	1.16667	0.666667	47.6667	39.6667	0.638605	0.708352	unbiased	style	0.804186	0.649622	0.0445222	0.95407
Solyc01g014910.2	0	0	0	0	0	0	NA	NA	unbiased	unbiased	NA	NA	NA	NA
Solyc01g014930.2	0	0	0	0	0	0	NA	NA	unbiased	unbiased	NA	NA	NA	NA
Solyc01g014940.2	0.0555556	0	0	0	0	0	NA	NA	unbiased	unbiased	0	NA	0	NA
Solyc01g014960.1	0	0	0	0	0	0	NA	NA	unbiased	unbiased	NA	NA	NA	NA
Solyc01g014963.1	0	0.0555556	0.166667	0	0	0	NA	NA	unbiased	unbiased	0.489244	NA	0	NA
Solyc01g014967.1	0	0	0	0	0	0	NA	NA	unbiased	unbiased	NA	NA	NA	NA
Solyc01g014970.1	0	0	0	0.5	0.333333	0.333333	NA	NA	unbiased	unbiased	-1.41589	NA	-0.690954	NA
Solyc01g014980.4	0.222222	3.22222	0	1	15	45.6667	NA	0.7938	unbiased	style	-2.4446	0.0719401	-8.08177	4.82104e-16
Solyc01g014990.3	0.277778	1.61111	0	0.333333	0.666667	3	NA	NA	unbiased	unbiased	-0.953439	0.712065	-4.74101	5.6324e-05
Solyc01g015000.3	1.94444	4.72222	8.5	1.5	7.66667	27.6667	NA	0.642169	unbiased	unbiased	2.57456	9.74239e-05	-6.67798	7.543e-13
Solyc01g015010.1	0	0.0555556	1.83333	10.3333	0	0	NA	NA	unbiased	unbiased	-2.39082	0.224192	-1.63732	0.487755
Solyc01g015020.4	129	61.5556	162.667	160.167	1757.33	1328.67	0.349544	0.373567	unbiased	unbiased	0.0674447	0.990344	0.356425	0.352785
Solyc01g015030.1	0.111111	2.11111	0	0	27.3333	80	NA	0.97193	unbiased	style	0	1	-8.84649	8.39865e-16
Solyc01g015035.1	0	0	0	0	0	0	NA	NA	unbiased	unbiased	NA	NA	NA	NA
Solyc01g015050.1	0.277778	0	0.5	0	7.66667	0	NA	NA	unbiased	unbiased	1.47721	0.679008	6.02762	0.00181486
Solyc01g015060.1	0.277778	0.0555556	0.666667	0	16	0	1	NA	style	unbiased	1.88148	0.439893	6.73961	2.02249e-05
Solyc01g015080.3	0	0	0	0	0	0	NA	NA	unbiased	unbiased	0	NA	-0.690954	NA
Solyc01g015130.1	0	0	0	0	0	0	NA	NA	unbiased	unbiased	NA	NA	NA	NA
Solyc01g015133.1	0	0	0	0	0	0	NA	NA	unbiased	unbiased	NA	NA	NA	NA
Solyc01g015137.1	0	0.0555556	0	0	0	0	NA	NA	unbiased	unbiased	0	NA	0	NA
Solyc01g015180.1	0	0	0	0	0	0	NA	NA	unbiased	unbiased	NA	NA	NA	NA
Solyc01g015185.1	0	0	0	0	0	0	NA	NA	unbiased	unbiased	NA	NA	NA	NA
Solyc01g015200.1	0	0	0	0	0	0	NA	NA	unbiased	unbiased	NA	NA	NA	NA
Solyc01g015210.1	0	0	0	0.166667	0	0	NA	NA	unbiased	unbiased	-0.47253	NA	0	NA
Solyc01g015230.3	0	0	0	0	0	0	NA	NA	unbiased	unbiased	NA	NA	NA	NA
Solyc01g015250.1	0.0555556	1	0	28.8333	21	69.6667	NA	0.839268	unbiased	style	-7.25736	4.75473e-16	-8.80304	1.9701e-23
Solyc01g015280.1	0	0	0	0	0	0	NA	NA	unbiased	unbiased	NA	NA	NA	NA
Solyc01g015290.1	0	0	0	0	0	0	NA	NA	unbiased	unbiased	NA	NA	NA	NA
Solyc01g015293.1	10.2778	7.94444	122.667	95.6667	192	64.6667	0.390152	0.142893	unbiased	unbiased	0.370647	0.23163	1.84677	3.42608e-14
Solyc01g015297.1	1.5	21.2778	0.333333	160.167	519	1603.67	NA	0.506846	unbiased	unbiased	-8.79934	1.00647e-23	-10.5117	3.27007e-74
Solyc01g016300.1	0	0	0	0.166667	0	0	NA	NA	unbiased	unbiased	-0.47253	NA	0	NA
Solyc01g016305.1	0.222222	2.11111	4.33333	2.66667	1.33333	6.66667	NA	1	unbiased	leaf	0.702048	0.657144	-4.80013	7.82499e-05
Solyc01g016350.1	0	0	0	0	0	0	NA	NA	unbiased	unbiased	NA	NA	NA	NA
Solyc01g016355.1	0.111111	0.277778	0.166667	0	5.66667	4.33333	NA	NA	unbiased	unbiased	0.489255	0.923429	0.961215	0.485839
Solyc01g016380.4	0.166667	0.0555556	141.667	117.833	4.33333	8	1	1	pollen	pollen	0.164415	0.906862	-3.52552	7.95426e-08
Solyc01g016390.4	0.0555556	0.166667	115.833	100.833	1.66667	2	1	1	pollen	pollen	0.115678	0.988226	-3.59888	0.000297467
Solyc01g016400.1	0.277778	0.111111	0	0.333333	1	1	NA	NA	unbiased	unbiased	-0.953438	NA	0.574812	0.788354
Solyc01g016410.4	8.05556	5.38889	93.1667	40.3333	128	64	0.347107	0.362657	unbiased	unbiased	1.23126	1.4834e-16	0.984804	4.84996e-14
Solyc01g016412.1	0.0555556	0.166667	0	0.166667	0	0	NA	NA	unbiased	unbiased	-0.47253	NA	0	NA
Solyc01g016414.1	0	0	0.166667	0	0	0	NA	NA	unbiased	unbiased	0.489244	NA	0	NA
Solyc01g016416.1	0	0	0	0	0	0	NA	NA	unbiased	unbiased	NA	NA	NA	NA
Solyc01g016418.1	0	0	0.333333	0	0	0	NA	NA	unbiased	unbiased	0.970131	NA	0	NA
Solyc01g016430.1	0.111111	0.0555556	0	0	0	0	NA	NA	unbiased	unbiased	0	NA	0	NA
Solyc01g016450.1	0	0.0555556	0	0	0	0	NA	NA	unbiased	unbiased	0	NA	0	NA
Solyc01g016460.4	29.3333	0.222222	15.5	0.166667	141	0	0.503374	NA	unbiased	unbiased	5.92423	7.95093e-11	8.24066	9.46505e-28
Solyc01g016470.3	70	38.3889	0.833333	0.666667	291	263.333	0.581455	0.511864	unbiased	unbiased	0.340995	0.914573	-0.00426791	1
Solyc01g016510.1	0.0555556	0	0	0	0.333333	0	NA	NA	unbiased	unbiased	0	NA	0.751707	NA
Solyc01g016520.1	0	0	0	0	0	0	NA	NA	unbiased	unbiased	NA	NA	NA	NA
Solyc01g016530.1	0	0	0	0	0.333333	0.333333	NA	NA	unbiased	unbiased	0	NA	-1.15889	NA
Solyc01g016540.3	0.0555556	0.0555556	0.166667	0	0.333333	1.66667	NA	NA	unbiased	unbiased	0.489249	NA	-1.80929	NA
Solyc01g016545.1	0	0	0	0	0	0	NA	NA	unbiased	unbiased	NA	NA	NA	NA
Solyc01g016550.2	0.111111	0	0	0	0.333333	0	NA	NA	unbiased	unbiased	0	NA	0.751707	NA
Solyc01g016560.1	14.2778	0.222222	0	0	43	0	0.656894	NA	unbiased	unbiased	0	1	7.48232	6.45014e-17
Solyc01g016565.1	0	0	0	0	0	0	NA	NA	unbiased	unbiased	NA	NA	NA	NA
Solyc01g016580.1	0	0	0	0	0	0	NA	NA	unbiased	unbiased	0	NA	-0.690954	NA
Solyc01g016590.1	0	0	0	0	0	0	NA	NA	unbiased	unbiased	NA	NA	NA	NA
Solyc01g016600.2	0	0	0	0	0	0	NA	NA	unbiased	unbiased	NA	NA	NA	NA
Solyc01g016605.1	0.0555556	0.444444	0	0.166667	0	0.666667	NA	NA	unbiased	unbiased	-0.47254	NA	-2.11489	0.534841
Solyc01g016630.1	0.0555556	0.0555556	0	0	0	0.333333	NA	NA	unbiased	unbiased	0	NA	-0.690954	NA
Solyc01g016640.3	0	0	0	0	0	0	NA	NA	unbiased	unbiased	NA	NA	NA	NA
Solyc01g016660.1	0.111111	2.44444	0	0	6.66667	12	NA	1	unbiased	leaf	0	1	-6.13897	3.77562e-08
Solyc01g016665.1	0	0	0	0	0	0	NA	NA	unbiased	unbiased	NA	NA	NA	NA
Solyc01g016670.2	0	0	0	0	0	0	NA	NA	unbiased	unbiased	NA	NA	NA	NA
Solyc01g016680.3	0	0.277778	0	0	0	0	NA	NA	unbiased	unbiased	0	NA	0	NA
Solyc01g016685.1	0	0	0	0	0	0	NA	NA	unbiased	unbiased	NA	NA	NA	NA
Solyc01g016690.1	0	0	2.5	15748	170.667	333	NA	0.774024	unbiased	pollen	-12.5702	1.54038e-46	-7.86471	5.48486e-21
Solyc01g016700.3	0	0	0	0.333333	0	0	NA	NA	unbiased	unbiased	-0.953417	NA	0	NA
Solyc01g016720.2	0.222222	0	89.1667	4.16667	3	0.333333	1	NA	pollen	unbiased	4.39342	4.31918e-10	1.54947	0.110898
Solyc01g016725.1	0	0	0	0	0	0	NA	NA	unbiased	unbiased	NA	NA	NA	NA
Solyc01g016760.1	0	0	0	0	0	0	NA	NA	unbiased	unbiased	NA	NA	NA	NA
Solyc01g016770.1	0.166667	0.0555556	0.166667	0	3	0	NA	NA	unbiased	unbiased	0.489253	NA	4.82517	0.112638
Solyc01g016780.1	0.277778	0.111111	0.166667	0	3	0	NA	NA	unbiased	unbiased	0.489254	NA	5.07056	0.00514544
Solyc01g016790.1	0.333333	1.11111	0	1.33333	0	0	NA	NA	unbiased	unbiased	-2.70799	0.127446	-0.210072	0.946858
Solyc01g016800.2	0.0555556	0	0	0	0	0	NA	NA	unbiased	unbiased	0	NA	0.27082	NA
Solyc01g016830.1	0	0	0	0	0	0	NA	NA	unbiased	unbiased	NA	NA	NA	NA
Solyc01g016840.1	0	0	0	0	0	0	NA	NA	unbiased	unbiased	NA	NA	NA	NA
Solyc01g016850.2	0	0	0	0	0	0	NA	NA	unbiased	unbiased	NA	NA	NA	NA
Solyc01g016870.1	0	0	0	0	0	0	NA	NA	unbiased	unbiased	NA	NA	NA	NA
Solyc01g016880.1	0	0	0	0	0	0	NA	NA	unbiased	unbiased	NA	NA	NA	NA
Solyc01g016890.1	0	0	0	0	0	0	NA	NA	unbiased	unbiased	NA	NA	NA	NA
Solyc01g016900.1	0	0.0555556	0	0	0	0	NA	NA	unbiased	unbiased	0	NA	0	NA
Solyc01g016910.1	0	0	0	0	0	0	NA	NA	unbiased	unbiased	NA	NA	NA	NA
Solyc01g016920.1	0	0	0	0	0	0	NA	NA	unbiased	unbiased	NA	NA	NA	NA
Solyc01g016930.1	0	0	0.833333	0	0	0	NA	NA	unbiased	unbiased	2.16824	NA	0	NA
Solyc01g016940.2	0	0	0	0	0	0	NA	NA	unbiased	unbiased	NA	NA	NA	NA
Solyc01g016960.1	0	0	0	0	0	0	NA	NA	unbiased	unbiased	NA	NA	NA	NA
Solyc01g016970.2	0	0.222222	0	0	1.66667	3.66667	NA	NA	unbiased	unbiased	0	NA	-1.13508	0.670147
Solyc01g016980.1	0	0	0	0	0	0	NA	NA	unbiased	unbiased	NA	NA	NA	NA
Solyc01g017020.1	0	0	0	0	0	0	NA	NA	unbiased	unbiased	NA	NA	NA	NA
Solyc01g017030.1	0	0	0	0	0	0	NA	NA	unbiased	unbiased	NA	NA	NA	NA
Solyc01g017040.1	0	0	0	0	0	0	NA	NA	unbiased	unbiased	NA	NA	NA	NA
Solyc01g017050.1	0	0	0	0	0	0	NA	NA	unbiased	unbiased	0	NA	-2.05497	NA
Solyc01g017060.2	0.0555556	0	0	0.166667	0	0	NA	NA	unbiased	unbiased	-0.47253	NA	0	NA
Solyc01g017070.1	0	0	0.5	0	0	0	NA	NA	unbiased	unbiased	1.4428	NA	0	NA
Solyc01g017080.2	0	0	1.83333	0	0	0	NA	NA	unbiased	unbiased	3.18514	NA	0	1
Solyc01g017085.1	0.222222	0.333333	0.666667	0	0	0	NA	NA	unbiased	unbiased	1.94675	0.457018	0	1
Solyc01g017090.2	0	0	0	0	0	0	NA	NA	unbiased	unbiased	NA	NA	NA	NA
Solyc01g017100.2	0	0	0	0	0	0	NA	NA	unbiased	unbiased	NA	NA	NA	NA
Solyc01g017110.2	0	0.111111	4.33333	0	0	0	NA	NA	unbiased	unbiased	4.50005	0.451347	0	1
Solyc01g017120.1	0	0	0	0	0	0	NA	NA	unbiased	unbiased	NA	NA	NA	NA
Solyc01g017130.1	0	0	0	0	0	0	NA	NA	unbiased	unbiased	NA	NA	NA	NA
Solyc01g017140.1	0	0	0	0	0	0	NA	NA	unbiased	unbiased	NA	NA	NA	NA
Solyc01g017145.1	0	0	0	0	0	0	NA	NA	unbiased	unbiased	NA	NA	NA	NA
Solyc01g017150.1	0	0	0	0	0	0	NA	NA	unbiased	unbiased	NA	NA	NA	NA
Solyc01g017160.2	0	0	0	0	0	0	NA	NA	unbiased	unbiased	NA	NA	NA	NA
Solyc01g017170.1	0.0555556	0.166667	0	0	0	0	NA	NA	unbiased	unbiased	0	NA	0	NA
Solyc01g017180.3	0	0	0	0	0	0	NA	NA	unbiased	unbiased	NA	NA	NA	NA
Solyc01g017200.2	0	0.166667	0	0	0	0	NA	NA	unbiased	unbiased	0	NA	0	NA
Solyc01g017210.1	0	0.0555556	0	0	0	0	NA	NA	unbiased	unbiased	0	NA	0	NA
Solyc01g017220.2	0.277778	0.666667	0	0	0	0	NA	NA	unbiased	unbiased	0	1	0	1
Solyc01g017230.2	0	0.111111	0	0	0	0	NA	NA	unbiased	unbiased	0	NA	0	NA
Solyc01g017240.1	0	0	0	0	0	0	NA	NA	unbiased	unbiased	NA	NA	NA	NA
Solyc01g017250.1	0	0	0	0	0	0	NA	NA	unbiased	unbiased	NA	NA	NA	NA
Solyc01g017260.1	0	0	0	0	0	0	NA	NA	unbiased	unbiased	NA	NA	NA	NA
Solyc01g017280.1	0	0	0	0	0	0	NA	NA	unbiased	unbiased	NA	NA	NA	NA
Solyc01g017290.1	0	0	0.166667	0	0	0	NA	NA	unbiased	unbiased	0.489244	NA	0	NA
Solyc01g017300.2	0.0555556	0	0	0	0	0	NA	NA	unbiased	unbiased	0	NA	0	NA
Solyc01g017320.1	0	0.0555556	0	0	0	0	NA	NA	unbiased	unbiased	0	NA	0	NA
Solyc01g017330.3	0	0	0	0	0	0	NA	NA	unbiased	unbiased	NA	NA	NA	NA
Solyc01g017360.3	0	0	0	0	0	0	NA	NA	unbiased	unbiased	NA	NA	NA	NA
Solyc01g017370.2	0	0	0	0	0	0	NA	NA	unbiased	unbiased	0	NA	0.27082	NA
Solyc01g017380.1	0	0	0	0	0	0	NA	NA	unbiased	unbiased	NA	NA	NA	NA
Solyc01g017390.1	0	0	0	0	0	0	NA	NA	unbiased	unbiased	NA	NA	NA	NA
Solyc01g017410.3	0	0	0.666667	0.166667	0	0	NA	NA	unbiased	unbiased	1.26749	NA	0	NA
Solyc01g017420.1	0	0	0	0	0	0	NA	NA	unbiased	unbiased	NA	NA	NA	NA
Solyc01g017430.1	0	0	0	0	0	0	NA	NA	unbiased	unbiased	NA	NA	NA	NA
Solyc01g017440.1	0	0.111111	0	0	0	0	NA	NA	unbiased	unbiased	0	NA	0	NA
Solyc01g017450.1	0	0	0	0	0	0	NA	NA	unbiased	unbiased	NA	NA	NA	NA
Solyc01g017460.3	0	0	0	0	0	0	NA	NA	unbiased	unbiased	NA	NA	NA	NA
Solyc01g017470.3	0	0	0	0	0	0	NA	NA	unbiased	unbiased	NA	NA	NA	NA
Solyc01g017480.1	0.0555556	0	0	0	0	0	NA	NA	unbiased	unbiased	0	NA	0	NA
Solyc01g017510.1	0	0	0	0	0	0	NA	NA	unbiased	unbiased	NA	NA	NA	NA
Solyc01g017520.1	0	0	0	0	0	0	NA	NA	unbiased	unbiased	NA	NA	NA	NA
Solyc01g017530.1	0	0	0	0	0	0	NA	NA	unbiased	unbiased	NA	NA	NA	NA
Solyc01g017535.1	0	0	0	0	0	0	NA	NA	unbiased	unbiased	NA	NA	NA	NA
Solyc01g017540.2	0	0	0	0	0	0	NA	NA	unbiased	unbiased	NA	NA	NA	NA
Solyc01g017560.3	0.0555556	0.0555556	0	0	0.666667	0	NA	NA	unbiased	unbiased	0	NA	1.95394	NA
Solyc01g017565.1	0	0	0	0	0	0	NA	NA	unbiased	unbiased	NA	NA	NA	NA
Solyc01g017600.3	27.0556	171.056	0.333333	0	32.3333	15	0.766304	0.998467	leaf	leaf	0.970153	0.743343	1.81967	0.0733966
Solyc01g017610.1	0	0.0555556	3.16667	6.66667	0	0.333333	NA	NA	unbiased	unbiased	-0.970003	0.949727	-0.690966	0.919592
Solyc01g017620.1	0	0	0	0	0	0	NA	NA	unbiased	unbiased	NA	NA	NA	NA
Solyc01g017640.3	0	0.277778	0	0	0	0	NA	NA	unbiased	unbiased	0	NA	0	NA
Solyc01g017670.2	0	0	0	0	0	0	NA	NA	unbiased	unbiased	0	NA	0	NA
Solyc01g017675.1	0	0.111111	0	0	0.666667	1	NA	NA	unbiased	unbiased	0	NA	-2.02929	NA
Solyc01g017690.1	0	0	0	0	0	0	NA	NA	unbiased	unbiased	NA	NA	NA	NA
Solyc01g017700.1	0	0	0	0	0	0	NA	NA	unbiased	unbiased	NA	NA	NA	NA
Solyc01g017720.2	1.72222	0.111111	0	0	7	0.333333	NA	NA	unbiased	unbiased	0	1	4.94455	3.26758e-06
Solyc01g017725.1	0	0	0	0	0	0	NA	NA	unbiased	unbiased	NA	NA	NA	NA
Solyc01g017740.2	0	0	0	0	0	0	NA	NA	unbiased	unbiased	NA	NA	NA	NA
Solyc01g017750.1	0	0.333333	0.833333	0.166667	0	0.666667	NA	NA	unbiased	unbiased	1.61108	NA	-2.40621	0.406697
Solyc01g017790.3	0	0	0	0	0	0	NA	NA	unbiased	unbiased	NA	NA	NA	NA
Solyc01g017795.1	0.0555556	0.222222	1.66667	0	0.333333	0.333333	NA	NA	unbiased	unbiased	3.23263	0.469972	-0.690968	0.896256
Solyc01g017820.3	0	0	0	0	0	0	NA	NA	unbiased	unbiased	NA	NA	NA	NA
Solyc01g017825.1	0.0555556	0	0	0	0.333333	0.333333	NA	NA	unbiased	unbiased	0	NA	-0.690954	NA
Solyc01g017860.3	9.5	12.6667	0.666667	0.5	131.333	93	0.642547	0.503281	unbiased	unbiased	0.412625	0.906862	0.677191	0.00154218
Solyc01g017870.2	0.0555556	0	0	0	0	0	NA	NA	unbiased	unbiased	0	NA	-0.690954	NA
Solyc01g017873.1	0	0	0	0	0	0	NA	NA	unbiased	unbiased	NA	NA	NA	NA
Solyc01g017877.1	0.0555556	0	0	0	0	0	NA	NA	unbiased	unbiased	0	NA	0	NA
Solyc01g017950.3	0	0	0	0	0	0	NA	NA	unbiased	unbiased	NA	NA	NA	NA
Solyc01g017960.1	0	0.0555556	0	0	0	0	NA	NA	unbiased	unbiased	0	NA	0	NA
Solyc01g017970.1	0	0.0555556	0	0	0	0	NA	NA	unbiased	unbiased	0	NA	0	NA
Solyc01g018010.2	1.5	0	0.333333	0	21	0	1	NA	style	unbiased	0.970153	0.688813	6.84698	7.92458e-11
Solyc01g018015.1	0	0	0.166667	0	0	0	NA	NA	unbiased	unbiased	0.489244	NA	0	NA
Solyc01g018020.3	0.166667	0.388889	0.666667	0	76	1.33333	1	NA	style	unbiased	1.85452	0.211804	5.23606	1.53247e-30
Solyc01g018040.1	0	0	0	0	0	0	NA	NA	unbiased	unbiased	NA	NA	NA	NA
Solyc01g018045.1	0	0	0	0	0	0	NA	NA	unbiased	unbiased	NA	NA	NA	NA
Solyc01g018070.3	0	0	0	0.166667	0	0	NA	NA	unbiased	unbiased	-0.47253	NA	0	NA
Solyc01g018100.1	0	0	0	0	0	0	NA	NA	unbiased	unbiased	NA	NA	NA	NA
Solyc01g019100.1	0	0	0	0	0	0	NA	NA	unbiased	unbiased	NA	NA	NA	NA
Solyc01g020100.3	0	0	0	0.166667	0	0	NA	NA	unbiased	unbiased	-0.47253	NA	0	NA
Solyc01g020110.2	0	0	7.33333	3	0.666667	11	NA	NA	unbiased	unbiased	1.3435	0.358173	-5.48441	6.48236e-05
Solyc01g020113.1	0	0	4	1.83333	1	5	NA	NA	unbiased	unbiased	1.25251	0.408137	-4.02704	0.00351556
Solyc01g020117.1	0	0.333333	0	0	0.666667	1.66667	NA	NA	unbiased	unbiased	0	NA	-3.33833	NA
Solyc01g020120.3	0.111111	1.55556	0	0	0	0	NA	NA	unbiased	unbiased	0	1	0	1
Solyc01g020130.3	2.77778	1.55556	0	0	42.6667	50	0.895358	1	style	style	0	1	-0.97353	0.00564914
Solyc01g020150.3	1.05556	0	0	0	3	0	NA	NA	unbiased	unbiased	0	1	4.20916	0.00426494
Solyc01g020160.1	0.722222	0	0	0.166667	4.66667	0.333333	NA	NA	unbiased	unbiased	-0.472541	NA	3.98436	0.0184974
Solyc01g020170.2	0	0	0	0	0	0	NA	NA	unbiased	unbiased	NA	NA	NA	NA
Solyc01g020180.1	0	0	0	0	0	0	NA	NA	unbiased	unbiased	NA	NA	NA	NA
Solyc01g020190.2	0.277778	1.05556	1.16667	7.83333	9.33333	12.3333	NA	NA	unbiased	unbiased	-2.74345	6.77422e-05	-1.61489	0.000114354
Solyc01g020220.3	21.7222	34.7222	17.8333	22	101	148	0.673908	0.546306	unbiased	unbiased	-0.337592	0.343379	-1.00926	6.15361e-07
Solyc01g020240.4	106.222	62.3889	2.66667	0.666667	336.667	274.333	0.606796	0.572925	unbiased	unbiased	2.00816	0.0377008	0.19748	0.231448
Solyc01g020245.1	0	0	0	0	0	0	NA	NA	unbiased	unbiased	NA	NA	NA	NA
Solyc01g020280.2	0	0	0	0	0	0	NA	NA	unbiased	unbiased	NA	NA	NA	NA
Solyc01g020290.1	0	0	0	0	0	0	NA	NA	unbiased	unbiased	0	NA	0	NA
Solyc01g020300.4	0	0	0	0	0	0	NA	NA	unbiased	unbiased	NA	NA	NA	NA
Solyc01g020320.3	6.5	6.27778	0	0.333333	122.667	120.333	0.690897	0.719033	unbiased	style	-0.953439	0.667812	-0.273792	0.329114
Solyc01g020323.1	1	16.6667	0.166667	16.8333	40	131.333	NA	0.495928	unbiased	unbiased	-6.12039	1.48907e-10	-9.01539	2.67378e-22
Solyc01g020327.1	0.0555556	1.05556	0	3	7.33333	26.3333	NA	1	unbiased	style	-4.05619	0.000164531	-7.00324	6.66773e-13
Solyc01g020340.2	2.77778	1.72222	4	45	7.66667	6.66667	1	1	leaf	pollen	-3.45277	9.75472e-14	-0.132156	0.845019
Solyc01g020343.1	0.722222	0.611111	0.5	18.8333	2	1.66667	NA	1	unbiased	pollen	-5.19936	1.33395e-08	0.200845	0.825306
Solyc01g020347.1	1.61111	0.444444	1.16667	20	2	2	NA	1	unbiased	pollen	-4.04272	3.34675e-08	-0.403834	0.606337
Solyc01g020350.1	0.277778	0.111111	0	1.66667	0	0	NA	NA	unbiased	unbiased	-3.17651	0.19242	-1.60348	0.531588
Solyc01g020353.1	2.27778	0.333333	2.5	0.166667	2.66667	0.333333	1	NA	leaf	unbiased	3.31316	0.00435494	2.14378	0.056984
Solyc01g020357.1	4.5	1.27778	1.33333	2	3.33333	2.66667	1	NA	leaf	unbiased	-0.555707	0.68711	0.577508	0.361531
Solyc01g020360.1	0	0.0555556	0	0	0	0	NA	NA	unbiased	unbiased	0	NA	0	NA
Solyc01g020370.2	0.333333	4.88889	0.166667	15	51	160.667	NA	0.804548	unbiased	style	-5.71579	9.08063e-09	-9.71559	2.73137e-24
Solyc01g020372.1	0	0	0.666667	0.166667	0	0	NA	NA	unbiased	unbiased	1.36125	NA	-0.690955	NA
Solyc01g020430.2	0	0	0	0	0	0	NA	NA	unbiased	unbiased	NA	NA	NA	NA
Solyc01g020440.3	120.722	69.2778	5	9.33333	209.667	174.333	0.681029	0.651102	unbiased	unbiased	-0.916737	0.0724854	0.0373263	0.945796
Solyc01g020450.1	0	0	0	0	0	0	NA	NA	unbiased	unbiased	NA	NA	NA	NA
Solyc01g020460.3	0.0555556	0	0	0	0	0	NA	NA	unbiased	unbiased	0	NA	0	NA
Solyc01g020470.3	0.0555556	0	0	0	0	0	NA	NA	unbiased	unbiased	0	NA	0	NA
Solyc01g020480.1	0	0	0	0	0	0	NA	NA	unbiased	unbiased	NA	NA	NA	NA
Solyc01g020490.1	0	0	0.166667	0	0	0	NA	NA	unbiased	unbiased	0.489244	NA	0	NA
Solyc01g020495.1	11.3333	0.166667	0.333333	0	34.6667	0	0.652048	NA	unbiased	unbiased	0.970153	0.666427	7.813	1.38563e-17
Solyc01g020500.2	10.6667	1.44444	0.5	0.166667	17	0	0.840623	NA	leaf	unbiased	0.959644	0.668449	6.8688	5.84683e-13
Solyc01g020510.1	0	0	0	0	0	0	NA	NA	unbiased	unbiased	NA	NA	NA	NA
Solyc01g020520.4	19.0556	10.2778	0.166667	2.66667	91.3333	86.6667	0.601662	0.530466	unbiased	unbiased	-3.34349	0.00104122	0.143247	0.490179
Solyc01g020521.1	0	0	0	0	0	0	NA	NA	unbiased	unbiased	NA	NA	NA	NA
Solyc01g020522.1	0	0	0	0	0	0	NA	NA	unbiased	unbiased	0	NA	1.68541	NA
Solyc01g020524.1	0	0	0	0	0	0	NA	NA	unbiased	unbiased	0	NA	0.27082	NA
Solyc01g020526.1	0	0	0	0	0	0	NA	NA	unbiased	unbiased	0	NA	2.04403	NA
Solyc01g020528.1	0	0	0	0	0.333333	1.66667	NA	NA	unbiased	unbiased	0	NA	-2.47841	NA
Solyc01g020570.3	0	0.777778	0	0	0.333333	0.333333	NA	NA	unbiased	unbiased	0	1	-0.690968	0.877098
Solyc01g020575.1	0	0	0	0	0	0	NA	NA	unbiased	unbiased	NA	NA	NA	NA
Solyc01g021600.4	0.388889	0.666667	0.666667	0.833333	410.333	1164	NA	1	unbiased	style	-0.278825	0.950818	-7.90237	2.28717e-89
Solyc01g021610.1	0	0	0	0	0	0	NA	NA	unbiased	unbiased	NA	NA	NA	NA
Solyc01g021620.3	0	0	0	0	0	0	NA	NA	unbiased	unbiased	NA	NA	NA	NA
Solyc01g021640.3	49.8889	28.2222	8.83333	15.3333	237.333	127.333	0.554522	0.593373	unbiased	unbiased	-0.784325	0.0117182	1.14612	7.0881e-19
Solyc01g021680.1	0	0	0	0	0.333333	0.333333	NA	NA	unbiased	unbiased	0	NA	-1.02355	NA
Solyc01g021685.1	0	0	1.16667	0.333333	0.333333	0	NA	NA	unbiased	unbiased	1.61306	NA	1.18605	0.826268
Solyc01g021690.1	0	0	1.5	0	0	0	NA	NA	unbiased	unbiased	2.99539	NA	0.751719	0.916391
Solyc01g021695.1	0	0	1.33333	0	0	0	NA	NA	unbiased	unbiased	2.8179	NA	0.270822	0.992733
Solyc01g021700.3	0	0	0	0	0	0	NA	NA	unbiased	unbiased	NA	NA	NA	NA
Solyc01g021720.1	0.222222	0	0.166667	0	1.66667	0	NA	NA	unbiased	unbiased	0.489253	NA	4.50457	0.155924
Solyc01g021730.2	0.0555556	0.0555556	1	0.833333	1	0	NA	NA	unbiased	unbiased	0.159067	1	2.56922	0.321961
Solyc01g021740.1	12.2222	10.8889	0	0.333333	2.33333	4.33333	1	1	leaf	leaf	-0.953439	0.668449	-2.66512	0.00869488
Solyc01g021745.1	0.0555556	0	0.666667	22	0.333333	1.66667	NA	1	unbiased	pollen	-5.27609	0.000103233	-4.10043	0.00559658
Solyc01g022740.3	27.1667	20	3.33333	16.5	121	74	0.600265	0.656609	unbiased	unbiased	-2.3028	3.637e-09	0.748118	3.2138e-07
Solyc01g022745.1	0	0	0	0	0	0	NA	NA	unbiased	unbiased	NA	NA	NA	NA
Solyc01g022750.3	97.8889	109.222	28.5	21.5	887	1000.67	0.460538	0.494192	unbiased	unbiased	0.347363	0.393704	-0.49325	0.0528862
Solyc01g022760.1	0	0	0	0	0	0	NA	NA	unbiased	unbiased	NA	NA	NA	NA
Solyc01g022780.1	0	0	0	0	0	0	NA	NA	unbiased	unbiased	NA	NA	NA	NA
Solyc01g022785.1	0.111111	0.166667	0	0	0.666667	1	NA	NA	unbiased	unbiased	0	NA	-1.00516	NA
Solyc01g028800.3	2.11111	0.5	9.16667	12.5	375	167.667	1	1	style	style	-0.425723	0.241964	1.35775	1.72228e-34
Solyc01g028803.1	3.83333	2.77778	0.666667	0	5.33333	0	1	1	leaf	leaf	1.86991	0.275785	5.31199	2.90156e-06
Solyc01g028807.1	11.2778	0.388889	0	0.166667	137.667	1.33333	0.66974	NA	unbiased	unbiased	-0.472541	0.913019	8.20256	1.20352e-15
Solyc01g028810.3	2343.28	2651.06	42	268.167	3011.33	1765.33	0.555493	0.474548	unbiased	unbiased	-2.65919	2.69134e-17	0.898746	0.00440496
Solyc01g028830.3	98.8333	44.4444	0.5	0.833333	325.667	368.667	0.623787	0.519413	unbiased	unbiased	-0.708326	0.733186	-0.104978	0.650525
Solyc01g028860.3	1508.39	828	37.3333	43	2838	3372.33	0.557253	0.47729	unbiased	unbiased	-0.160044	0.671838	-0.475675	0.00623799
Solyc01g028865.1	0	0	0	0	0	0	NA	NA	unbiased	unbiased	NA	NA	NA	NA
Solyc01g028870.3	158.944	201.778	1.16667	0.5	363.333	284.667	0.638416	0.676925	unbiased	unbiased	1.21399	0.411746	0.291476	0.426828
Solyc01g028875.1	0	0.0555556	0	0	0	0	NA	NA	unbiased	unbiased	0	NA	0	NA
Solyc01g028900.3	132	98.7778	125.333	81.1667	5794	6977.67	0.464008	0.558998	unbiased	unbiased	0.623572	1.62099e-05	-0.418815	0.0001991
Solyc01g028910.2	0	0.166667	0	0	0.333333	0.666667	NA	NA	unbiased	unbiased	0	NA	-1.19049	NA
Solyc01g028930.4	57.0556	43.3333	378.833	177.667	808.667	748.333	0.168211	0.311531	unbiased	unbiased	1.11156	1.89585e-15	-0.138554	0.383776
Solyc01g028960.1	0	0	0	0	0	0	NA	NA	unbiased	unbiased	NA	NA	NA	NA
Solyc01g028965.1	0	0.111111	0	0	0.333333	0.666667	NA	NA	unbiased	unbiased	0	NA	-2.13942	NA
Solyc01g028980.1	0	0	0	0	0	0	NA	NA	unbiased	unbiased	NA	NA	NA	NA
Solyc01g028985.1	0	0	0	0	0	0	NA	NA	unbiased	unbiased	0	NA	-0.690954	NA
Solyc01g033990.1	0	0	0	0	0	0	NA	NA	unbiased	unbiased	NA	NA	NA	NA
Solyc01g033995.1	0	0.111111	1.5	1	1.33333	3.33333	NA	NA	unbiased	unbiased	0.477009	0.924981	-4.33028	0.0144109
Solyc01g034010.2	0	0	0.166667	0.333333	0	0.333333	NA	NA	unbiased	unbiased	-0.47253	NA	-1.15889	NA
Solyc01g034020.3	192.5	283.611	55	29.6667	897.667	511.333	0.410538	0.591616	unbiased	unbiased	0.903167	0.000839636	0.903399	4.56221e-05
Solyc01g034040.1	0	0	0	0.166667	0	0	NA	NA	unbiased	unbiased	-0.47253	NA	-0.690954	NA
Solyc01g034050.1	0	0	0	0	0	0	NA	NA	unbiased	unbiased	NA	NA	NA	NA
Solyc01g034070.2	1.05556	13.4444	0	0	16.3333	53.3333	NA	0.663958	unbiased	unbiased	0	1	-7.82727	6.50536e-17
Solyc01g034075.1	0.111111	0	0	0	0	0	NA	NA	unbiased	unbiased	0	NA	0	NA
Solyc01g034080.1	1.94444	5	0	1	42	26	1	0.706475	style	leaf	-2.44144	0.0529467	0.503164	0.1653
Solyc01g034140.1	0.0555556	0.666667	0	0	0	0	NA	NA	unbiased	unbiased	0	NA	0	1
Solyc01g034145.1	0	0.0555556	0	0.166667	0.333333	3	NA	NA	unbiased	unbiased	-0.472536	NA	-3.67375	NA
Solyc01g034150.4	80.5556	32	61.5	21.8333	398	197.667	0.362051	0.491287	unbiased	unbiased	1.48274	1.11312e-11	1.22011	6.67632e-14
Solyc01g034190.1	0.0555556	0	0	0	0	0	NA	NA	unbiased	unbiased	0	NA	0	NA
Solyc01g034210.1	0	0	0	0	0	0	NA	NA	unbiased	unbiased	NA	NA	NA	NA
Solyc01g034213.1	0	0	0	0	0	0	NA	NA	unbiased	unbiased	NA	NA	NA	NA
Solyc01g034217.1	0	0	0	0	0	0	NA	NA	unbiased	unbiased	0	NA	0	NA
Solyc01g038230.1	0	0	0	0	0	0	NA	NA	unbiased	unbiased	NA	NA	NA	NA
Solyc01g038231.1	0	0	0	0	0	0	NA	NA	unbiased	unbiased	NA	NA	NA	NA
Solyc01g038232.1	0	0.0555556	0	0	0	0	NA	NA	unbiased	unbiased	0	NA	0	NA
Solyc01g038233.1	0	0	0	0	0	0	NA	NA	unbiased	unbiased	NA	NA	NA	NA
Solyc01g038234.1	0	0	0	0	0	0	NA	NA	unbiased	unbiased	NA	NA	NA	NA
Solyc01g038236.1	0	0	0	0	0	0	NA	NA	unbiased	unbiased	NA	NA	NA	NA
Solyc01g038238.1	0	0	0	0	0	0	NA	NA	unbiased	unbiased	NA	NA	NA	NA
Solyc01g044270.3	64.1111	35.5556	38	30.3333	365	329.667	0.432177	0.453913	unbiased	unbiased	0.351218	0.151223	0.0177692	0.949082
Solyc01g044275.1	0.0555556	0.222222	0	0	0	0	NA	NA	unbiased	unbiased	0	NA	0	NA
Solyc01g044300.3	0	0	0	98.5	3.66667	5.66667	NA	1	unbiased	pollen	-9.09301	1.21377e-15	-5.73222	1.19137e-06
Solyc01g044340.3	4.77778	2.94444	1.16667	0.666667	88.3333	75	0.761985	0.868884	style	style	0.811352	0.622213	0.323457	0.27292
Solyc01g044350.3	36.5556	26.8333	1.83333	2.33333	359.333	370.667	0.535339	0.598962	unbiased	unbiased	-0.340587	0.817948	-0.260928	0.187328
Solyc01g044360.4	477.889	409.389	68	162	1641.33	1284.67	0.442578	0.369908	unbiased	unbiased	-1.21272	1.35039e-10	0.407132	0.0233067
Solyc01g044365.1	0.0555556	0.444444	0	24.8333	0	0.666667	NA	1	unbiased	pollen	-6.971	6.02378e-11	-3.15167	0.0113039
Solyc01g044370.3	1.16667	3.33333	0	41.1667	11.6667	29	NA	0.240087	unbiased	unbiased	-7.73774	4.92133e-18	-4.2017	8.38157e-18
Solyc01g044375.1	0.222222	0.333333	0	2.5	1.66667	3	NA	NA	unbiased	unbiased	-3.65853	0.00618364	-2.60289	0.0320388
Solyc01g044420.4	0.555556	2.5	0	0	0	0	NA	1	unbiased	leaf	0	1	0	1
Solyc01g044490.4	53.6667	53.8333	48.1667	226.833	590.333	439.667	0.431579	0.13402	unbiased	unbiased	-2.27464	2.50094e-31	0.30469	0.122581
Solyc01g044500.1	0	0	0	0.666667	0	0.333333	NA	NA	unbiased	unbiased	-1.60925	NA	-0.690954	NA
Solyc01g044520.2	0	0.166667	0	0	23.6667	35	1	1	style	style	0	1	-0.762653	0.623539
Solyc01g044523.1	0.0555556	0.222222	0	0	0	0	NA	NA	unbiased	unbiased	0	NA	0	NA
Solyc01g044527.1	0	0	0	0	0	0	NA	NA	unbiased	unbiased	NA	NA	NA	NA
Solyc01g044550.3	0	0	0	0	0	0	NA	NA	unbiased	unbiased	NA	NA	NA	NA
Solyc01g044551.1	0.222222	0.333333	0.166667	0.166667	1.66667	8.66667	NA	NA	unbiased	unbiased	0.00835685	1	-5.81317	0.000643773
Solyc01g044552.1	0	0.0555556	0.333333	0	0	0	NA	NA	unbiased	unbiased	0.970131	NA	-0.690954	NA
Solyc01g044554.1	0.333333	0	0	0	0	0	NA	NA	unbiased	unbiased	0	NA	0	NA
Solyc01g044556.1	4.05556	0.0555556	10.5	0	79	0	0.836842	NA	style	unbiased	5.78302	1.71769e-09	7.59761	4.01316e-18
Solyc01g044558.1	8.05556	0.222222	49.6667	0.333333	172	0	0.580498	NA	unbiased	unbiased	7.10344	3.64071e-15	9.35449	4.02027e-26
Solyc01g047580.1	0.0555556	0.0555556	0	0	0	0	NA	NA	unbiased	unbiased	0	NA	0	NA
Solyc01g049650.3	177.056	84.1111	1466.67	962.5	666.333	1065.33	0.134998	0.097102	unbiased	unbiased	0.642635	0.00185591	-1.47522	2.67984e-14
Solyc01g049660.2	0	0	0	18.6667	0.333333	1.33333	NA	1	unbiased	pollen	-6.66318	0.000934549	-4.55919	0.0273372
Solyc01g049680.3	111.167	104.167	69.6667	175.333	1051.67	916.667	0.371682	0.242519	unbiased	unbiased	-1.36744	5.54537e-16	0.0806255	0.683523
Solyc01g049690.4	49.9444	31.9444	15	59.3333	506.667	300.667	0.545678	0.339539	unbiased	unbiased	-1.96673	5.19876e-18	0.773797	4.40855e-07
Solyc01g049720.1	0	0	0	0	0	0	NA	NA	unbiased	unbiased	NA	NA	NA	NA
Solyc01g049740.1	0	0	0	0	0	0	NA	NA	unbiased	unbiased	NA	NA	NA	NA
Solyc01g049750.1	0	0	0.166667	3.33333	0.333333	0.666667	NA	NA	unbiased	unbiased	-3.74397	0.247299	-1.47254	0.675951
Solyc01g049760.1	0	0	1	3.66667	0	0	NA	NA	unbiased	unbiased	-1.94358	0.560553	-0.690969	0.847086
Solyc01g049770.3	11.6667	0.222222	0	0	46.3333	0	0.595433	NA	unbiased	unbiased	0	1	8.19865	1.75752e-20
Solyc01g049790.1	0	0	0	0	0	0	NA	NA	unbiased	unbiased	NA	NA	NA	NA
Solyc01g049810.4	4.5	7.77778	30.1667	86.1667	10.6667	6	0.769581	0.517136	leaf	unbiased	-1.42584	0.0160399	0.737447	0.288304
Solyc01g049820.2	0.388889	3.55556	0	1.16667	0	0.333333	NA	1	unbiased	leaf	-2.57757	0.0582654	-0.210072	0.932018
Solyc01g049830.2	0.722222	2.61111	1	1.83333	0.333333	0.666667	NA	1	unbiased	leaf	-0.779341	0.659111	-1.29839	0.397339
Solyc01g049840.1	0.111111	1.22222	0.166667	0.666667	0	0.666667	NA	NA	unbiased	unbiased	-1.2685	0.655883	-0.217877	0.94562
Solyc01g049880.3	4.94444	0.111111	0	0.166667	58.6667	1	0.768014	NA	style	unbiased	-0.472541	0.906862	6.28402	1.44788e-22
Solyc01g049890.3	216.833	304.389	1243.5	1267.67	3127	3592.67	0.136663	0.150961	unbiased	unbiased	-0.0273553	1	-0.628329	0.000134246
Solyc01g049910.4	16	15.0556	6.5	8	87.6667	106.333	0.607135	0.512552	unbiased	unbiased	-0.274198	0.661261	-0.475744	0.00536681
Solyc01g049920.2	0.722222	0	1.16667	0.166667	14.3333	0	1	NA	style	unbiased	2.07668	0.257407	6.30339	2.40946e-06
Solyc01g049950.1	0	0	0	0	0	0	NA	NA	unbiased	unbiased	NA	NA	NA	NA
Solyc01g049960.4	162.722	137.722	161.5	153	923.333	1243.67	0.306823	0.275424	unbiased	unbiased	0.0715854	0.806484	-0.740726	4.9137e-11
Solyc01g050010.3	18.3333	12.3333	0	0.166667	89.3333	119	0.629611	0.576914	unbiased	unbiased	-0.472541	0.906862	-0.550037	0.0312224
Solyc01g050040.4	34.7222	41.0556	89.8333	137.5	228	316.667	0.298787	0.171649	unbiased	unbiased	-0.598338	0.000761806	-1.09254	2.92061e-12
Solyc01g050045.1	1.11111	1.72222	16.5	24.8333	27.6667	32.6667	1	0.790978	style	style	-0.570545	0.0725204	-1.05619	4.11257e-05
Solyc01g050050.1	0	0	0	0	0	0	NA	NA	unbiased	unbiased	NA	NA	NA	NA
Solyc01g050070.4	42.1111	20.3333	339.833	84.3333	178	153.667	0.0951406	0.153097	unbiased	unbiased	1.99712	1.4246e-20	0.117309	0.685241
Solyc01g055160.1	0	0	77.6667	233.833	6.33333	9	1	1	pollen	pollen	-1.65235	0.0658307	-4.80724	5.65524e-07
Solyc01g055165.1	0	0	0	0	0	0	NA	NA	unbiased	unbiased	NA	NA	NA	NA
Solyc01g055200.1	0	0	0	0	0	0	NA	NA	unbiased	unbiased	NA	NA	NA	NA
Solyc01g056200.1	0	0	0	0	0	0	NA	NA	unbiased	unbiased	NA	NA	NA	NA
Solyc01g056220.2	0	0	37.3333	117.5	1	2.66667	1	1	pollen	pollen	-1.65882	0.00567996	-5.09043	1.66738e-06
Solyc01g056240.1	0.111111	0	0	0	0	0	NA	NA	unbiased	unbiased	0	NA	0	NA
Solyc01g056250.2	0.0555556	0.388889	0	189.167	4.66667	6	NA	1	unbiased	pollen	-10.0292	1.76007e-18	-6.29679	8.51715e-08
Solyc01g056260.1	0.166667	0.0555556	0	0	4.66667	7.66667	NA	NA	unbiased	unbiased	0	NA	-1.53706	0.506427
Solyc01g056280.3	0	0	19.6667	16.5	4.66667	3	1	NA	pollen	unbiased	0.320416	0.658052	-0.173251	0.838891
Solyc01g056285.1	0	0.111111	85	8.33333	0.666667	0.666667	1	NA	pollen	unbiased	3.35151	1.53441e-33	-1.37032	0.254035
Solyc01g056290.2	0.166667	0.222222	0	0	0	0	NA	NA	unbiased	unbiased	0	NA	0	1
Solyc01g056310.3	0.444444	0.277778	363364	308696	4143	6457	0.831839	0.690047	pollen	unbiased	0.250756	0.906973	-2.68737	0.000311762
Solyc01g056320.1	0.277778	0	5.66667	0	14.3333	0	1	NA	style	unbiased	4.94184	5.35071e-07	6.11346	8.29204e-11
Solyc01g056330.2	0.0555556	0.222222	0	0	0	0	NA	NA	unbiased	unbiased	0	NA	0	NA
Solyc01g056340.4	95.2222	70.5	146.5	93	408.333	250.667	0.287803	0.371227	unbiased	unbiased	0.67845	2.36385e-07	0.855859	1.06384e-14
Solyc01g056360.4	0	0.0555556	1892	290.5	33.3333	54	1	0.765235	pollen	pollen	2.71857	1.11833e-07	-2.52234	2.928e-06
Solyc01g056370.3	30.5556	0.333333	81.6667	0.166667	60	0	0.390759	NA	unbiased	unbiased	8.38325	3.5588e-20	7.08176	4.28729e-19
Solyc01g056380.1	0	0	1.33333	0	0	0	NA	NA	unbiased	unbiased	2.81034	NA	0	1
Solyc01g056390.1	0	0.0555556	3.16667	0.666667	0	0	NA	NA	unbiased	unbiased	2.43297	0.522714	-0.690969	0.869351
Solyc01g056400.1	0	0	0.666667	0.166667	0	0	NA	NA	unbiased	unbiased	1.37579	NA	-0.69096	NA
Solyc01g056410.1	0	0	0.666667	0.166667	0.333333	0.333333	NA	NA	unbiased	unbiased	1.55894	NA	-0.690954	NA
Solyc01g056420.1	0	0.111111	0	0	0	0	NA	NA	unbiased	unbiased	0	NA	0	NA
Solyc01g056430.2	0	0	6.66667	144.667	2.33333	5	NA	1	unbiased	pollen	-4.52695	1.59805e-14	-6.49071	4.44759e-10
Solyc01g056440.1	0	0	1.33333	1.66667	0.666667	1	NA	NA	unbiased	unbiased	-0.112751	1	-2.77955	0.307077
Solyc01g056450.3	0	0	2.5	3.5	0	0	NA	NA	unbiased	unbiased	-0.358893	0.975443	-0.682268	0.809367
Solyc01g056460.1	0	0	25	0	0	0	1	NA	pollen	unbiased	7.013	0.0463628	-0.210071	0.983421
Solyc01g056470.1	0	0.0555556	0	0	0	0	NA	NA	unbiased	unbiased	0	NA	0	NA
Solyc01g056480.3	5	0.222222	0	0.166667	21.3333	0	0.752612	NA	leaf	unbiased	-0.472541	0.906862	6.69681	2.49876e-12
Solyc01g056520.3	78.6667	53.2222	3.66667	0.666667	456.333	369	0.538714	0.51148	unbiased	unbiased	2.47195	0.00564063	0.351666	0.000332847
Solyc01g056530.2	0	0	0	0	0	0	NA	NA	unbiased	unbiased	NA	NA	NA	NA
Solyc01g056570.3	176.222	148.111	47.5	345	1137	1197.33	0.411332	0.170499	unbiased	unbiased	-2.8204	7.08085e-59	-0.254085	0.140401
Solyc01g056575.1	0	0	0	0	0	0	NA	NA	unbiased	unbiased	NA	NA	NA	NA
Solyc01g056580.4	0.833333	11.3333	388.833	0.333333	10.6667	34.6667	1	0.75638	pollen	leaf	9.97286	1.7887e-21	-4.13831	3.02669e-08
Solyc01g056590.2	0	0	0.333333	0	0	0.333333	NA	NA	unbiased	unbiased	0.970131	NA	-0.690954	NA
Solyc01g056600.2	4	3.72222	0.333333	0.166667	22.3333	24.6667	0.707786	0.568956	leaf	unbiased	0.489255	0.906862	0.0192647	0.977823
Solyc01g056610.1	2.88889	3.05556	0.166667	0	10.6667	9.33333	1	1	leaf	leaf	0.489255	0.906862	0.264984	0.695338
Solyc01g056620.4	57.7222	45.6667	0.5	0.5	167.667	131.333	0.630702	0.651423	unbiased	unbiased	0.0128167	1	0.371033	0.00357005
Solyc01g056640.1	0	0	0	0	0	0	NA	NA	unbiased	unbiased	NA	NA	NA	NA
Solyc01g056650.1	0.444444	5.66667	0	0.166667	14	43.3333	NA	0.500647	unbiased	unbiased	-0.472541	0.906862	-7.88274	2.11112e-18
Solyc01g056653.1	0	0.111111	0	0	0	0	NA	NA	unbiased	unbiased	0	NA	-1.14055	NA
Solyc01g056657.1	0	0	0	0	0	0	NA	NA	unbiased	unbiased	0	NA	0	NA
Solyc01g056660.2	0	0	4.16667	230.333	3.33333	6.33333	NA	1	unbiased	pollen	-5.81123	1.83276e-12	-7.22783	6.711e-10
Solyc01g056665.1	0.0555556	0.5	0	6	5.66667	17.3333	NA	1	unbiased	style	-5.03087	4.53178e-07	-6.83592	7.34321e-13
Solyc01g056690.4	117.389	87.3889	48.5	175.167	462	407.667	0.458557	0.259414	unbiased	unbiased	-1.84223	1.27517e-16	0.058125	0.853964
Solyc01g056695.1	0.222222	0	0	0	0	0	NA	NA	unbiased	unbiased	0	NA	0	NA
Solyc01g056720.4	49.9444	44.2222	1687.33	3544.5	718.667	823.333	0.239357	0.327568	unbiased	unbiased	-1.04535	1.19837e-26	-0.830185	3.96265e-16
Solyc01g056730.3	0.333333	6.11111	0	0.5	15.3333	56	NA	0.595285	unbiased	unbiased	-1.4233	0.427419	-7.70581	7.6692e-16
Solyc01g056750.1	0	0.111111	0	0	0	0	NA	NA	unbiased	unbiased	0	NA	0	NA
Solyc01g056760.3	0.0555556	1	0	0	1.33333	7	NA	NA	unbiased	unbiased	0	1	-5.22475	0.00415623
Solyc01g056770.1	0	0.0555556	2.16667	0.166667	0	0.333333	NA	NA	unbiased	unbiased	2.99092	0.585694	-1.1886	0.816115
Solyc01g056780.3	236.833	559.222	0.666667	2.83333	82.3333	143	0.876262	0.796522	leaf	leaf	-2.10651	0.0615747	-1.54753	0.00409847
Solyc01g056790.3	6.5	2.61111	7	23.6667	27.3333	6.33333	0.597348	0.557099	unbiased	unbiased	-1.74044	7.32575e-08	2.41473	2.49534e-14
Solyc01g056800.1	6.33333	3.44444	4.66667	27.6667	18.3333	2.66667	0.743366	0.541111	leaf	unbiased	-2.50119	2.01328e-09	2.2155	3.63563e-08
Solyc01g056810.4	39.7778	53	5.66667	4	109	149.333	0.712516	0.646728	leaf	unbiased	0.50239	0.402109	-0.82643	1.59046e-06
Solyc01g056830.3	5.44444	11.2778	0.333333	0	32.3333	39.3333	0.707597	0.707361	leaf	leaf	0.970153	0.662465	-0.744565	0.00614642
Solyc01g056840.1	0	0	0	0	0	0	NA	NA	unbiased	unbiased	NA	NA	NA	NA
Solyc01g056850.3	550.167	231.722	17	22.5	66.6667	41	0.869557	0.859806	leaf	leaf	-0.390764	0.640013	0.890927	0.0757403
Solyc01g056880.3	0	0	0	0.833333	3	7	NA	NA	unbiased	unbiased	-2.13872	NA	-5.43058	0.0619197
Solyc01g056890.1	0	0.111111	0	0.166667	3	11.6667	NA	NA	unbiased	unbiased	-0.472539	NA	-5.30035	0.117376
Solyc01g056900.1	0.0555556	0	0	0	0.333333	0.666667	NA	NA	unbiased	unbiased	0	NA	-1.19072	NA
Solyc01g056910.1	0	0.444444	0	0	0.333333	1.33333	NA	NA	unbiased	unbiased	0	NA	-1.93545	0.581172
Solyc01g056940.4	1.16667	0.444444	0.5	0.166667	6.33333	8.66667	NA	NA	unbiased	unbiased	0.958498	0.678225	-0.337762	0.678698
Solyc01g056950.1	0	0	0	0	0	0	NA	NA	unbiased	unbiased	NA	NA	NA	NA
Solyc01g056960.1	0	0.0555556	0	0	0	0	NA	NA	unbiased	unbiased	0	NA	0	NA
Solyc01g056970.1	0	0.111111	0	2.83333	0	0.666667	NA	NA	unbiased	unbiased	-4.03632	0.293154	-1.71148	0.672147
Solyc01g056990.3	31.4444	15.6667	0.333333	0.666667	11	8	1	1	leaf	leaf	-0.890841	0.68219	0.207878	0.781056
Solyc01g057000.3	3.72222	1.22222	0	22.5	10	8	1	1	leaf	pollen	-6.83586	4.9602e-10	0.166493	0.884006
Solyc01g057003.1	0.111111	0	0	0.666667	0	1	NA	NA	unbiased	unbiased	-1.83735	NA	-3.2375	0.615315
Solyc01g057007.1	0	0	0	0	0	0	NA	NA	unbiased	unbiased	NA	NA	NA	NA
Solyc01g057010.1	0	0	13.5	5.66667	0.333333	1	NA	NA	unbiased	unbiased	1.31122	0.402121	-3.32495	0.0365007
Solyc01g057020.3	13.3333	9.66667	33.5	133.667	124.667	83.3333	0.415757	0.183576	unbiased	unbiased	-1.97967	9.52184e-36	0.509483	0.000446158
Solyc01g057060.1	0	0.0555556	0	0	0	0	NA	NA	unbiased	unbiased	0	NA	0	NA
Solyc01g057080.1	0	0	0	0	0	1	NA	NA	unbiased	unbiased	0	NA	-2.20337	NA
Solyc01g057090.4	140.833	74.2778	190.667	302.333	486.667	433.333	0.319318	0.138772	unbiased	unbiased	-0.639554	0.00193465	0.0434742	0.888595
Solyc01g057110.1	0	0	0	0	0	0	NA	NA	unbiased	unbiased	NA	NA	NA	NA
Solyc01g057113.1	0.0555556	0	0	0	0	0	NA	NA	unbiased	unbiased	0	NA	0	NA
Solyc01g057117.1	0	0	0	0	2.66667	0	NA	NA	unbiased	unbiased	0	NA	4.24685	NA
Solyc01g057120.2	2.33333	0.722222	1	0	1	0	1	NA	leaf	unbiased	2.39698	0.0967197	3.59758	0.00214602
Solyc01g057130.1	0	0.388889	0	0	0	0.333333	NA	NA	unbiased	unbiased	0	NA	-1.15976	NA
Solyc01g057133.1	0	0	0	0	0	0	NA	NA	unbiased	unbiased	NA	NA	NA	NA
Solyc01g057137.1	0.0555556	0	0	0	0	0	NA	NA	unbiased	unbiased	0	NA	0.27082	NA
Solyc01g057140.1	0	0	0	0	0	0	NA	NA	unbiased	unbiased	NA	NA	NA	NA
Solyc01g057150.1	0.111111	0.0555556	0	0	0.666667	0	NA	NA	unbiased	unbiased	0	NA	1.87765	NA
Solyc01g057160.1	0.166667	0	1	0	4.33333	0	NA	NA	unbiased	unbiased	2.52957	NA	4.56943	0.095679
Solyc01g057165.1	7.61111	0.111111	0.833333	0	13.6667	0	0.835209	NA	leaf	unbiased	2.11261	0.216813	6.07214	3.98192e-07
Solyc01g057180.2	0	0	0	2.66667	0	0.333333	NA	NA	unbiased	unbiased	-3.68331	0.692704	-1.15918	0.894844
Solyc01g057185.1	0	0	0	0	0	0	NA	NA	unbiased	unbiased	NA	NA	NA	NA
Solyc01g057190.1	0	0.0555556	14.5	23	0	1	NA	1	unbiased	pollen	-0.618592	0.230848	-3.34147	0.00136988
Solyc01g057200.4	58.8333	76.8889	1.16667	9	72.3333	23.6667	0.720895	0.933477	leaf	leaf	-2.95485	9.51484e-06	1.69553	2.60766e-11
Solyc01g057210.3	152.444	170.778	48.6667	175.167	1582.33	1404	0.407918	0.256044	unbiased	unbiased	-1.81962	2.33337e-11	-0.0281055	0.957475
Solyc01g057220.3	0.333333	0.111111	1486	896	36.3333	52.3333	1	0.84499	pollen	pollen	0.700705	0.530048	-2.08191	0.00812169
Solyc01g057250.2	0	0.166667	0	0.166667	0	0	NA	NA	unbiased	unbiased	-0.47253	NA	0	NA
Solyc01g057255.1	0	0	0	0	0	0	NA	NA	unbiased	unbiased	NA	NA	NA	NA
Solyc01g057260.4	0.666667	0.777778	0	0	7.66667	0.666667	NA	NA	unbiased	unbiased	0	1	3.24156	0.0369087
Solyc01g057270.4	3.88889	5.55556	0.166667	1.33333	88.6667	183	0.506366	0.7907	unbiased	style	-2.35095	0.0479199	-2.6801	2.39396e-31
Solyc01g057300.2	0	0	0	0	0	0	NA	NA	unbiased	unbiased	NA	NA	NA	NA
Solyc01g057310.4	198.111	154.722	15.5	47.1667	55.6667	70.6667	0.893896	0.708735	leaf	leaf	-1.57123	4.20906e-06	-0.786411	0.0169455
Solyc01g057320.3	34.5	27.9444	0.666667	1.33333	14.6667	22.3333	1	0.925419	leaf	leaf	-0.974748	0.517838	-1.23683	0.0108183
Solyc01g057330.1	0.222222	1.94444	0	0.333333	0	0	NA	NA	unbiased	unbiased	-0.953439	0.794185	-1.63434	0.412995
Solyc01g057340.3	73.5556	54.1667	6.5	1.66667	261	423.333	0.667333	0.507272	unbiased	unbiased	1.98108	0.000828955	-1.35833	8.25129e-15
Solyc01g057350.1	0	0	0.166667	0	0	0	NA	NA	unbiased	unbiased	0.489244	NA	0	NA
Solyc01g057390.2	0.111111	3.16667	89.3333	0.333333	17	57.6667	1	0.825395	pollen	style	7.94674	3.93157e-19	-5.37593	3.02563e-23
Solyc01g057395.1	0.111111	1.22222	45.1667	0.333333	15	43.6667	1	1	pollen	style	6.96741	9.17483e-15	-6.70743	1.57061e-14
Solyc01g057410.1	0	0	0	0	0	0	NA	NA	unbiased	unbiased	NA	NA	NA	NA
Solyc01g057420.1	0	0	0	0	0	0	NA	NA	unbiased	unbiased	NA	NA	NA	NA
Solyc01g057430.3	2.44444	0.111111	0	0	1.33333	0	1	NA	leaf	unbiased	0	1	4.17302	0.000220206
Solyc01g057435.1	0	0	0	0	0	0	NA	NA	unbiased	unbiased	NA	NA	NA	NA
Solyc01g057440.3	1.22222	0.166667	0.333333	0	11.3333	0	1	NA	style	unbiased	0.970153	0.706832	6.19048	5.13106e-08
Solyc01g057445.1	3.77778	0.111111	22.3333	0	294.333	0	0.903477	NA	style	unbiased	6.86583	4.10816e-13	10.8591	4.49689e-32
Solyc01g057470.1	0	0	0	0	0	0	NA	NA	unbiased	unbiased	NA	NA	NA	NA
Solyc01g057510.2	0	0.333333	0	0	0	0.333333	NA	NA	unbiased	unbiased	0	NA	-0.690963	NA
Solyc01g057520.4	163.056	142.333	0.833333	0.5	187.333	163	0.715782	0.720264	leaf	leaf	0.73382	0.719986	0.196464	0.537461
Solyc01g057523.1	0	0	0	0	0	0	NA	NA	unbiased	unbiased	NA	NA	NA	NA
Solyc01g057527.1	0	0	0	0	0	0	NA	NA	unbiased	unbiased	NA	NA	NA	NA
Solyc01g057530.1	0	0	0	0	0	0	NA	NA	unbiased	unbiased	NA	NA	NA	NA
Solyc01g057570.3	43.1111	44.6111	12.6667	32.5	335.333	317.333	0.5038	0.408264	unbiased	unbiased	-1.34112	3.48572e-09	-0.124032	0.318715
Solyc01g057580.1	1.33333	3.88889	0	0	0.333333	1.33333	NA	1	unbiased	leaf	0	1	-0.387906	0.785958
Solyc01g057585.1	0	0	0	0	0	0	NA	NA	unbiased	unbiased	NA	NA	NA	NA
Solyc01g057590.3	0.111111	0.111111	0	0	0	0	NA	NA	unbiased	unbiased	0	NA	0.27082	NA
Solyc01g057600.3	2.16667	0.888889	0	0.166667	3.33333	4	1	NA	leaf	unbiased	-0.472541	0.906862	-0.924727	0.294686
Solyc01g057610.1	0	0	0	0	0	0	NA	NA	unbiased	unbiased	NA	NA	NA	NA
Solyc01g057640.1	0.0555556	0.388889	0	0	1.33333	0.333333	NA	NA	unbiased	unbiased	0	NA	0.116805	0.998642
Solyc01g057660.1	0	0	0	0	0	0	NA	NA	unbiased	unbiased	NA	NA	NA	NA
Solyc01g057670.1	0	0	0	0	0	0	NA	NA	unbiased	unbiased	NA	NA	NA	NA
Solyc01g057675.1	0	0	0	0	0	0	NA	NA	unbiased	unbiased	NA	NA	NA	NA
Solyc01g057680.4	0.0555556	0.277778	0.166667	0.833333	1.33333	1.33333	NA	NA	unbiased	unbiased	-1.68177	0.531081	1.26971	0.482858
Solyc01g057690.2	0	0.111111	0	0	0	0	NA	NA	unbiased	unbiased	0	NA	0	NA
Solyc01g057700.1	0	0.0555556	0	2.83333	0.333333	0.666667	NA	NA	unbiased	unbiased	-3.9118	0.154138	-2.67127	0.328554
Solyc01g057703.1	0.0555556	0	0	0	0	0	NA	NA	unbiased	unbiased	0	NA	0	NA
Solyc01g057705.1	0.111111	1.27778	0	0	1.33333	3	NA	NA	unbiased	unbiased	0	1	-3.3519	0.0109703
Solyc01g057707.1	2	6.05556	0	0.333333	142.333	38.3333	0.981701	0.572956	style	unbiased	-0.953439	0.671838	3.53542	4.92882e-25
Solyc01g057740.3	0.0555556	0.0555556	0	0	0	0	NA	NA	unbiased	unbiased	0	NA	0	NA
Solyc01g057760.4	226.889	148.611	2.83333	3.33333	854.667	716.333	0.573434	0.551361	unbiased	unbiased	-0.237763	0.906862	0.266467	0.369217
Solyc01g057770.3	157.278	148.667	4.16667	0.5	280	133.667	0.657356	0.740382	unbiased	leaf	3.05268	0.00154914	0.699183	0.000438134
Solyc01g057780.3	112.556	123.5	6.5	10.3333	439	357.667	0.586137	0.615706	unbiased	unbiased	-0.643875	0.0977742	0.153415	0.284871
Solyc01g057785.1	0.666667	14.7778	0.166667	23.3333	45.3333	121.667	NA	0.441061	unbiased	unbiased	-6.4617	1.0108e-11	-7.96904	1.77505e-18
Solyc01g057830.3	763.167	1853.94	3.83333	1.33333	813.333	557.333	0.660938	0.733583	unbiased	leaf	1.46916	0.0916406	0.505923	0.285692
Solyc01g057840.3	70.9444	43.3333	23.6667	49.8333	408.333	443.667	0.503971	0.393196	unbiased	unbiased	-1.04437	1.74406e-06	-0.206228	0.241793
Solyc01g057850.4	45.9444	28.3889	15.8333	35.3333	285.333	265.333	0.535901	0.425495	unbiased	unbiased	-1.10094	3.34847e-05	0.161003	0.474665
Solyc01g057853.1	10.6111	1.11111	0	0.333333	97.3333	5.33333	0.62369	NA	unbiased	unbiased	-0.953439	0.666209	4.42957	5.0158e-48
Solyc01g057855.1	0.0555556	0	0.166667	0.5	0	0	NA	NA	unbiased	unbiased	-0.91857	NA	0	NA
Solyc01g057857.1	0	0	1.16667	0.833333	0	0	NA	NA	unbiased	unbiased	0.809448	NA	-0.690966	0.924419
Solyc01g057900.3	175.667	123.222	35.5	21.1667	1108.67	870.333	0.44023	0.49109	unbiased	unbiased	0.761928	8.34653e-05	0.417469	2.88269e-07
Solyc01g057903.1	0	0	0	3.33333	0.333333	0.333333	NA	NA	unbiased	unbiased	-4.19939	0.418416	-1.15975	0.838128
Solyc01g057907.1	0	0	0	6.5	0.333333	0.333333	NA	NA	unbiased	unbiased	-5.13611	0.108716	-2.34637	0.495699
Solyc01g057910.3	1.16667	1.33333	1.16667	0	38.6667	53	1	1	style	style	2.65447	0.0251037	-0.999052	5.33926e-05
Solyc01g057920.1	0	0	0	0	0	0	NA	NA	unbiased	unbiased	NA	NA	NA	NA
Solyc01g057940.1	0.388889	1.83333	0.333333	0	0	0	NA	NA	unbiased	unbiased	0.970153	0.702423	0	1
Solyc01g057960.3	0.777778	8.44444	2	0.666667	3.33333	8.66667	NA	1	unbiased	leaf	1.61019	0.14123	-4.53476	7.5867e-07
Solyc01g057990.1	0	0	0	0	0	0	NA	NA	unbiased	unbiased	NA	NA	NA	NA
Solyc01g058000.3	1.22222	14.5556	0.333333	0.666667	0	0	NA	1	unbiased	leaf	-0.872985	0.707615	-2.07954	0.141496
Solyc01g058003.1	0	0	0	0	0	0	NA	NA	unbiased	unbiased	NA	NA	NA	NA
Solyc01g058007.1	0	0.0555556	0	0.166667	0	0	NA	NA	unbiased	unbiased	-0.47253	NA	0	NA
Solyc01g058010.3	31.9444	8.5	1.5	0.333333	383.333	196.333	0.593832	0.719385	unbiased	style	2.06077	0.0859139	0.926879	4.85673e-06
Solyc01g058020.4	20.3889	8.38889	0.666667	1	190.333	124.333	0.575584	0.659724	unbiased	unbiased	-0.571246	0.790136	0.536043	0.0100294
Solyc01g058030.2	24.4444	5.27778	0	0	2.66667	1	1	1	leaf	leaf	0	1	1.71628	0.249494
Solyc01g058040.2	7.38889	1.16667	0	0	0.666667	0.333333	1	NA	leaf	unbiased	0	1	2.76263	0.0838992
Solyc01g058050.1	0	0	1.66667	0	0	0	NA	NA	unbiased	unbiased	3.04829	NA	1.26526	0.912512
Solyc01g058060.1	0	0.5	0	0	0	0	NA	NA	unbiased	unbiased	0	NA	0	1
Solyc01g058070.1	0.388889	0	0	0	0	0	NA	NA	unbiased	unbiased	0	NA	0.270824	NA
Solyc01g058080.1	0.111111	0.111111	0	0	0	0	NA	NA	unbiased	unbiased	0	NA	0	NA
Solyc01g058100.2	16.8333	6.88889	0	0	5.66667	0	1	1	leaf	leaf	0	1	4.71787	0.000161973
Solyc01g058120.1	0.0555556	0	0	0	0	0	NA	NA	unbiased	unbiased	0	NA	0	NA
Solyc01g058130.1	0	0	0	0.166667	0	0	NA	NA	unbiased	unbiased	-0.47253	NA	0	NA
Solyc01g058140.3	142.056	115.778	50.6667	16.5	855.667	550	0.38756	0.556244	unbiased	unbiased	1.65349	3.69573e-10	0.887049	1.06858e-05
Solyc01g058160.3	32	16.0556	0.333333	1.5	86.3333	45.6667	0.663082	0.721868	unbiased	leaf	-2.06851	0.106596	1.21272	0.00607967
Solyc01g058170.4	61.6111	25.4444	0.166667	2.33333	90.6667	49.3333	0.709451	0.764585	leaf	leaf	-3.155	0.00375869	1.17191	0.000645867
Solyc01g058175.1	0.0555556	0.0555556	1.66667	0	0.666667	0.333333	NA	NA	unbiased	unbiased	3.05118	NA	-0.210071	0.990898
Solyc01g058190.4	51.3889	63.5	0	0	185	119	0.613623	0.694117	unbiased	unbiased	0	1	0.617836	0.109796
Solyc01g058200.3	0	0	0	0	0	0	NA	NA	unbiased	unbiased	NA	NA	NA	NA
Solyc01g058205.1	17.4444	17.7778	67.3333	19.3333	100.333	72.6667	0.227984	0.604865	unbiased	unbiased	1.8161	1.64272e-22	0.57004	8.58128e-05
Solyc01g058210.3	0	0.166667	1.16667	5.16667	0.333333	0.333333	NA	NA	unbiased	unbiased	-2.19659	0.28883	-0.69097	0.802046
Solyc01g058220.3	0.555556	7.22222	0	1.16667	3.33333	7.66667	NA	1	unbiased	leaf	-2.60003	0.0534274	-5.51229	2.08281e-07
Solyc01g058225.1	0	0	0.833333	0	0	0	NA	NA	unbiased	unbiased	2.06583	NA	0.27082	NA
Solyc01g058240.1	0	0	0	0	0	0	NA	NA	unbiased	unbiased	NA	NA	NA	NA
Solyc01g058245.1	0	0.0555556	0	0.166667	0	0	NA	NA	unbiased	unbiased	-0.47253	NA	0	NA
Solyc01g058250.2	0	0	0	0	0	0	NA	NA	unbiased	unbiased	NA	NA	NA	NA
Solyc01g058260.4	183.889	174.056	147	106.167	2208.33	2263.33	0.312809	0.370641	unbiased	unbiased	0.522539	0.144316	-0.24503	0.489428
Solyc01g058270.3	47.3333	34.0556	9.5	0.333333	80.3333	56.6667	0.721734	0.763218	leaf	leaf	4.73547	3.54688e-07	0.702175	0.00103455
Solyc01g058280.4	92.5556	82.1111	703.833	66.5	953.667	985	0.0709057	0.404359	unbiased	unbiased	3.44779	2.8036e-63	-0.274919	0.224873
Solyc01g058320.4	15.1667	30.8889	543.333	222.667	18.3333	31	0.707912	0.395876	pollen	unbiased	1.30959	0.00526804	-1.06414	0.031469
Solyc01g058325.1	0	0	0	0	0	0	NA	NA	unbiased	unbiased	NA	NA	NA	NA
Solyc01g058340.1	0	0	0	0.666667	0	0	NA	NA	unbiased	unbiased	-1.76626	NA	0	NA
Solyc01g058350.1	1.94444	9.22222	5.66667	5.33333	28	43.6667	1	0.654804	style	unbiased	0.13202	0.936857	-1.4664	1.84103e-05
Solyc01g058360.1	0	0.5	0	0	0.666667	3	NA	NA	unbiased	unbiased	0	NA	-4.73609	0.0341345
Solyc01g058380.1	0.222222	2.27778	0	2.33333	3.66667	7.66667	NA	1	unbiased	leaf	-3.66633	0.00390146	-5.46639	1.83351e-06
Solyc01g058385.1	0	0	0	0	0	0	NA	NA	unbiased	unbiased	NA	NA	NA	NA
Solyc01g058390.3	120	121.167	72.8333	40.6667	967	894	0.33061	0.395948	unbiased	unbiased	0.848979	2.73739e-06	0.00972848	0.978597
Solyc01g058400.3	0	0.333333	1	2.16667	5.66667	14.6667	NA	NA	unbiased	unbiased	-1.05355	0.449902	-6.81139	2.55918e-10
Solyc01g058450.3	150	97.1667	27.1667	7.16667	554.667	466.667	0.540969	0.555642	unbiased	unbiased	1.90345	1.01088e-08	0.392236	0.0777938
Solyc01g058470.1	9.72222	4.5	0.833333	1	52.3333	45.6667	0.550013	0.66203	unbiased	unbiased	-0.242825	0.957847	0.393967	0.308903
Solyc01g058520.4	10.4444	35.2778	1.16667	3.66667	31.3333	62.3333	0.979818	0.748563	leaf	leaf	-1.65146	0.0405507	-2.07672	1.6942e-10
Solyc01g058530.4	10.8889	11.6667	0.666667	2.33333	21.3333	33.6667	1	0.766246	leaf	leaf	-1.7855	0.0810169	-1.12028	5.93362e-05
Solyc01g058535.1	0.666667	0.611111	0	0.166667	3	2	NA	NA	unbiased	unbiased	-0.472541	0.913188	-0.614533	0.662429
Solyc01g058540.3	0.277778	0.277778	0	0	3.66667	4.66667	NA	NA	unbiased	unbiased	0	NA	-0.705686	0.530105
Solyc01g058550.1	0.0555556	0.777778	0	0.5	1	2.66667	NA	NA	unbiased	unbiased	-1.51061	0.556297	-3.51406	0.0289919
Solyc01g058590.1	0	0	0	0	0	0	NA	NA	unbiased	unbiased	NA	NA	NA	NA
Solyc01g058593.1	0.0555556	0	0	0	0	0	NA	NA	unbiased	unbiased	0	NA	0	NA
Solyc01g058597.1	0.0555556	0.333333	0	0	0	0	NA	NA	unbiased	unbiased	0	NA	0	NA
Solyc01g058660.1	0	0	0	0	0.333333	1	NA	NA	unbiased	unbiased	0	NA	-1.96	NA
Solyc01g058665.1	0.444444	0.166667	0	0.166667	7	30	NA	1	unbiased	style	-0.472541	0.921313	-6.21253	2.56816e-07
Solyc01g058670.3	60.1667	84.5	42.8333	39.3333	722.667	558.667	0.459609	0.416817	unbiased	unbiased	0.140846	0.906862	1.03372	0.00328593
Solyc01g058673.1	0	0	0	0	0	0	NA	NA	unbiased	unbiased	NA	NA	NA	NA
Solyc01g058677.1	0	0.0555556	0	0	0	0	NA	NA	unbiased	unbiased	0	NA	0	NA
Solyc01g058680.2	0.0555556	0	0	0	0	0	NA	NA	unbiased	unbiased	0	NA	0	NA
Solyc01g058685.1	0	0	0	0.333333	0	0	NA	NA	unbiased	unbiased	-0.953417	NA	0	NA
Solyc01g058690.1	0.5	2.66667	0	0.333333	0.666667	2.66667	NA	1	unbiased	leaf	-0.953439	0.724653	-4.03454	0.00144675
Solyc01g058700.1	0	0	0	0	0	0	NA	NA	unbiased	unbiased	NA	NA	NA	NA
Solyc01g058705.1	0	0	0	0.833333	0	0	NA	NA	unbiased	unbiased	-2.32869	NA	0	NA
Solyc01g058720.4	12.7778	22.2222	2099.83	1625.5	302.333	206.333	0.502233	0.451513	unbiased	unbiased	0.288884	0.596911	-0.410961	0.299319
Solyc01g058730.4	319.444	252.333	301.167	108.667	1547.67	945	0.256401	0.382234	unbiased	unbiased	1.49865	1.54511e-32	0.842458	2.72272e-14
Solyc01g058740.2	0.111111	0	0.166667	59	1	2	NA	1	unbiased	pollen	-7.76646	2.27023e-16	-4.09059	9.58857e-05
Solyc01g059740.1	0	0	0	0	0	0	NA	NA	unbiased	unbiased	NA	NA	NA	NA
Solyc01g059750.1	0	0	0	0	0	0	NA	NA	unbiased	unbiased	NA	NA	NA	NA
Solyc01g059760.3	0	0	0.166667	0	0.333333	0	NA	NA	unbiased	unbiased	0.489244	NA	2.71909	NA
Solyc01g059765.1	0.0555556	3	0	0.166667	0	0.333333	NA	1	unbiased	leaf	-0.472541	0.906862	-1.64359	0.268159
Solyc01g059780.1	0	0	0	0	0	0	NA	NA	unbiased	unbiased	NA	NA	NA	NA
Solyc01g059800.1	0	0	0	0.166667	0	0.333333	NA	NA	unbiased	unbiased	-0.47253	NA	-0.197118	NA
Solyc01g059810.1	0	0	0	0	0	0	NA	NA	unbiased	unbiased	NA	NA	NA	NA
Solyc01g059820.1	0	0	0	0.333333	1	5.33333	NA	NA	unbiased	unbiased	-0.953432	NA	-4.70772	NA
Solyc01g059830.3	57.0556	28.3889	159.667	40.8333	641.667	556.667	0.250363	0.519148	unbiased	unbiased	1.99748	3.58862e-24	-0.0727018	0.761143
Solyc01g059840.3	0.0555556	0	0	0	0	0.666667	NA	NA	unbiased	unbiased	0	NA	-1.70582	NA
Solyc01g059850.3	0.0555556	0	11.1667	0	0	0	NA	NA	unbiased	unbiased	6.02396	0.395428	0	1
Solyc01g059860.3	141.778	92.0556	3	8.5	651.667	552.333	0.557727	0.528006	unbiased	unbiased	-1.50054	0.00173753	0.020539	0.953569
Solyc01g059870.4	114.556	132.056	0.833333	0.833333	1756.67	2560.67	0.545866	0.590398	unbiased	unbiased	0.0275186	1	-1.13984	2.77986e-08
Solyc01g059880.3	133.944	141.667	190.5	53	2947	3866.33	0.33983	0.517947	unbiased	unbiased	1.89977	8.87667e-23	-0.870336	5.32832e-07
Solyc01g059885.1	0	0	0	0	0	0	NA	NA	unbiased	unbiased	NA	NA	NA	NA
Solyc01g059900.4	0.0555556	0.0555556	136	0.5	3.33333	2.66667	1	NA	pollen	unbiased	8.07655	1.58749e-21	0.951041	0.130658
Solyc01g059910.2	0	0	1006.5	3669	58.3333	99	1	0.826024	pollen	pollen	-1.79912	0.0415235	-4.18919	1.62871e-07
Solyc01g059920.4	62.3333	77.2778	4.16667	5.5	116.667	119.333	0.711402	0.715254	leaf	leaf	-0.308076	0.745563	-0.0702181	0.882032
Solyc01g059930.3	84.1667	102.222	5.83333	22.8333	1965	1614.67	0.617233	0.548273	unbiased	unbiased	-1.97717	5.04817e-09	0.483074	0.0073591
Solyc01g059940.2	0.388889	0	6513.83	3574.33	69.3333	107.667	1	0.814005	pollen	pollen	0.855404	0.373937	-2.45945	0.000786137
Solyc01g059950.1	0.944444	0	0.333333	1	0.333333	0	NA	NA	unbiased	unbiased	-1.37709	0.702395	-0.667323	0.828348
Solyc01g059960.1	0	0.0555556	0	0.666667	0	0.333333	NA	NA	unbiased	unbiased	-1.83205	NA	-0.690954	NA
Solyc01g059965.1	0.0555556	0	0	0	0	0	NA	NA	unbiased	unbiased	0	NA	0	NA
Solyc01g060010.3	0	0.166667	0	0	0	0	NA	NA	unbiased	unbiased	0	NA	-3.62451	NA
Solyc01g060015.1	0	0	0	0	0	0	NA	NA	unbiased	unbiased	0	NA	-1.62528	NA
Solyc01g060020.4	0	0	0	0	0	0	NA	NA	unbiased	unbiased	NA	NA	NA	NA
Solyc01g060030.3	174.944	106.556	195.167	156	473.667	349.667	0.341552	0.327994	unbiased	unbiased	0.375309	0.032297	0.252161	0.125216
Solyc01g060040.3	97.5556	75.5556	31.6667	34.1667	462.333	358.667	0.474027	0.463486	unbiased	unbiased	-0.0908888	0.848988	0.280947	0.0159528
Solyc01g060050.3	30.1667	20.8889	11.3333	9.5	153.333	105.333	0.552927	0.583308	unbiased	unbiased	0.270979	0.649791	0.674279	0.00340999
Solyc01g060053.1	0	0.111111	0	0	0	0	NA	NA	unbiased	unbiased	0	NA	0	NA
Solyc01g060055.1	0	0	0	0	0	0	NA	NA	unbiased	unbiased	NA	NA	NA	NA
Solyc01g060057.1	0	0.0555556	0	0	0	0	NA	NA	unbiased	unbiased	0	NA	0	NA
Solyc01g060070.3	5.77778	0	116.5	871.167	127.667	34.3333	0.363838	0.893024	unbiased	pollen	-2.89957	5.82072e-11	0.628689	0.21835
Solyc01g060080.4	69.2222	48.3333	2.33333	1.83333	505.333	367.333	0.500272	0.504126	unbiased	unbiased	0.362059	0.777931	0.424163	1.14928e-06
Solyc01g060090.1	25.3333	19.1667	0.333333	0.666667	162.667	121.333	0.505637	0.531514	unbiased	unbiased	-0.861478	0.676	0.735819	0.000741644
Solyc01g060100.2	2	1.16667	0.166667	0.333333	46.6667	28.6667	0.997064	1	style	style	-0.472541	0.906862	0.774272	0.0101167
Solyc01g060130.3	19.8889	26.6667	2.33333	8	621	572	0.698898	0.635746	unbiased	unbiased	-1.7155	0.00253152	0.0758956	0.850067
Solyc01g060140.4	192.167	147.944	2	3.5	1146	1089.67	0.535716	0.505587	unbiased	unbiased	-0.810846	0.273596	0.00421792	1
Solyc01g060160.1	0.444444	0.944444	0	0	2.66667	0.666667	NA	NA	unbiased	unbiased	0	1	1.14306	0.433751
Solyc01g060170.4	23.3333	12.2778	0.333333	1.66667	250	179.333	0.570557	0.634649	unbiased	unbiased	-2.18207	0.0619321	0.479405	0.032963
Solyc01g060180.4	85.3333	136.333	0.666667	12.5	228	129	0.626915	0.748934	unbiased	leaf	-4.26218	9.95335e-06	1.12134	0.0437181
Solyc01g060183.1	0.0555556	0	0	0	0	0	NA	NA	unbiased	unbiased	0	NA	-1.19072	NA
Solyc01g060187.1	0	0	0	0.166667	0.333333	0	NA	NA	unbiased	unbiased	-0.47253	NA	0.27082	NA
Solyc01g060200.3	7.61111	1.94444	6.83333	2.66667	263.667	87.6667	0.783897	1	style	style	1.38287	0.0198408	2.08661	8.84059e-12
Solyc01g060210.4	2.61111	0	0.5	0	25	0	0.801554	NA	style	unbiased	1.45183	0.435669	6.48625	1.99206e-10
Solyc01g060220.1	0	0.277778	7.5	0.166667	0	0	NA	NA	unbiased	unbiased	4.92367	0.00335893	1.63855	0.434096
Solyc01g060240.4	4.11111	8.38889	0.166667	0.666667	1292.67	1310	0.906465	0.840741	style	style	-1.33199	0.425987	-0.306905	0.332681
Solyc01g060250.2	15.4444	9.88889	0.333333	0	105.667	54.6667	0.501221	0.584535	unbiased	unbiased	0.970153	0.66126	1.18408	2.93418e-09
Solyc01g060260.4	0.0555556	0.166667	0	0	1.66667	1.66667	NA	NA	unbiased	unbiased	0	NA	-0.300869	NA
Solyc01g060270.1	0.0555556	0.0555556	0	0	0	0	NA	NA	unbiased	unbiased	0	NA	0	NA
Solyc01g060280.4	47.5556	49.6667	15.5	39.1667	567.667	663.667	0.542941	0.471521	unbiased	unbiased	-1.32349	1.29703e-11	-0.543285	8.75589e-15
Solyc01g060310.3	0	0	0	0	0	0	NA	NA	unbiased	unbiased	NA	NA	NA	NA
Solyc01g060340.1	0	0	1.33333	1.33333	0	0.333333	NA	NA	unbiased	unbiased	-0.103607	1	-1.64315	0.668564
Solyc01g060350.1	0	0	0	0	0	0	NA	NA	unbiased	unbiased	NA	NA	NA	NA
Solyc01g060370.2	0	0	0	0	0	0	NA	NA	unbiased	unbiased	0	NA	0.27082	NA
Solyc01g060375.1	0	0	0	0	0	0	NA	NA	unbiased	unbiased	NA	NA	NA	NA
Solyc01g060390.1	0.0555556	0.444444	0	4.16667	3.66667	8.33333	NA	NA	unbiased	unbiased	-4.4602	1.86655e-05	-5.71456	8.29478e-09
Solyc01g060395.1	2.61111	2.05556	0.833333	0	0	0	1	NA	leaf	unbiased	2.12544	0.148118	0.751724	0.671353
Solyc01g060410.4	121.278	94.7778	3.16667	7.16667	4.66667	1.33333	1	1	leaf	leaf	-1.10803	0.164888	2.44049	0.000884222
Solyc01g060420.2	0.222222	0.0555556	0	0	0	0	NA	NA	unbiased	unbiased	0	NA	0	NA
Solyc01g060430.1	0	0	0	0	1	1.33333	NA	NA	unbiased	unbiased	0	NA	-1.98277	NA
Solyc01g060450.3	1.11111	1.27778	0	0.166667	4	0.666667	NA	NA	unbiased	unbiased	-0.472541	0.906862	1.64896	0.0713981
Solyc01g060460.2	3.22222	1.27778	15.1667	10.5	2.33333	1.33333	1	NA	leaf	unbiased	0.533935	0.774696	0.450886	0.7761
Solyc01g060470.3	358.722	292.444	149.667	119.167	1295	1290.33	0.377745	0.370411	unbiased	unbiased	0.344307	0.181915	-0.106099	0.686075
Solyc01g060490.4	0.555556	0.277778	0	0.5	0	0	NA	NA	unbiased	unbiased	-1.39683	NA	-0.690969	0.831818
Solyc01g065490.4	51.1667	215.667	12.5	55.5	925	2120.67	0.553928	0.406518	unbiased	unbiased	-2.11012	1.33937e-07	-3.00078	1.54224e-18
Solyc01g065500.3	13.4444	18.5556	0	0	43.6667	56	0.693814	0.705727	unbiased	leaf	0	1	0.106834	0.823664
Solyc01g065510.3	27.3889	40.8333	0.333333	0.166667	169.333	145.667	0.560637	0.626825	unbiased	unbiased	0.489255	0.906862	-0.308827	0.349918
Solyc01g065530.3	105.778	70.1667	2.33333	0.333333	478.667	511.667	0.597702	0.504474	unbiased	unbiased	2.69094	0.014424	-0.628838	0.029872
Solyc01g065540.3	125.667	53.7222	2.83333	2.16667	445.667	245	0.573702	0.575484	unbiased	unbiased	0.399527	0.740849	1.09818	0.000269357
Solyc01g065545.1	0	0	0	0	0	0	NA	NA	unbiased	unbiased	NA	NA	NA	NA
Solyc01g065550.3	29.4444	23.2222	1399.17	1783.17	987	1268.33	0.238206	0.251775	unbiased	unbiased	-0.315862	0.0371396	-0.931751	4.55091e-12
Solyc01g065560.4	41	20	11.5	6	275	158.667	0.501559	0.512104	unbiased	unbiased	0.913223	0.0193361	0.812293	7.5697e-06
Solyc01g065570.2	1.27778	4.72222	3.33333	2.33333	4	3	NA	1	unbiased	leaf	0.548852	0.676207	-0.674315	0.495836
Solyc01g065580.4	150.944	75.3333	0.166667	1	340.667	179.667	0.62064	0.655202	unbiased	unbiased	-1.92411	0.154939	1.07934	0.00107615
Solyc01g065585.1	0	0	0	0	0	0	NA	NA	unbiased	unbiased	NA	NA	NA	NA
Solyc01g065610.1	0	0	4	0.166667	0	0	NA	NA	unbiased	unbiased	3.96984	0.530631	0	1
Solyc01g065620.1	0	0	0	0	0	0	NA	NA	unbiased	unbiased	NA	NA	NA	NA
Solyc01g065625.1	0	0	0	0	0	0	NA	NA	unbiased	unbiased	NA	NA	NA	NA
Solyc01g065630.1	0	0	0	0	0	0	NA	NA	unbiased	unbiased	NA	NA	NA	NA
Solyc01g065640.3	0	0	0	0	0	0	NA	NA	unbiased	unbiased	NA	NA	NA	NA
Solyc01g065643.1	0.0555556	0.111111	0	0	0	0	NA	NA	unbiased	unbiased	0	NA	0	NA
Solyc01g065647.1	0	0	0	0	0	0	NA	NA	unbiased	unbiased	NA	NA	NA	NA
Solyc01g065650.1	0	0	0	0	0	0	NA	NA	unbiased	unbiased	NA	NA	NA	NA
Solyc01g065660.1	0	0	0	0	0	0	NA	NA	unbiased	unbiased	NA	NA	NA	NA
Solyc01g065670.1	0	0	0	0	0	0	NA	NA	unbiased	unbiased	NA	NA	NA	NA
Solyc01g065680.2	9.05556	0.333333	0.333333	0	31.3333	0	0.638735	NA	unbiased	unbiased	0.970153	0.668949	7.67582	3.30023e-16
Solyc01g065690.3	2.61111	7.33333	0	0	79	61	0.94421	0.549061	style	unbiased	0	1	0.38185	0.363473
Solyc01g065700.3	0.555556	7.22222	0	0	7.66667	1.66667	NA	1	unbiased	leaf	0	1	2.9864	0.0596466
Solyc01g065710.3	29.1111	24.6111	2.66667	5.83333	69	39	0.690976	0.800622	unbiased	leaf	-1.1148	0.0349402	0.861014	2.23184e-07
Solyc01g065720.4	53.3333	59.5	103.5	77.3333	1014	933.667	0.395869	0.407227	unbiased	unbiased	0.446528	0.0626235	-0.0418978	0.893006
Solyc01g065725.1	0.0555556	0.111111	0.333333	0.166667	0.333333	1	NA	NA	unbiased	unbiased	0.489251	NA	-2.19527	NA
Solyc01g065740.3	14.0556	6.66667	6.66667	3.16667	32.3333	12.3333	0.684249	1	unbiased	leaf	1.03555	0.0941999	1.87321	7.04619e-07
Solyc01g065750.2	0.388889	0	28.6667	0	23.3333	0	0.627246	NA	unbiased	unbiased	7.36642	3.38509e-14	7.38689	2.37232e-14
Solyc01g065810.2	0	0	0	0	0	0	NA	NA	unbiased	unbiased	0	NA	0.751707	NA
Solyc01g065840.4	94.2778	64.2222	26.3333	39.1667	419	455	0.521822	0.389796	unbiased	unbiased	-0.523262	0.0469527	-0.214559	0.296738
Solyc01g065845.1	0.111111	0.111111	0.166667	0	0	0	NA	NA	unbiased	unbiased	0.489248	NA	0	NA
Solyc01g065900.3	0	0.0555556	0.666667	0	0	0	NA	NA	unbiased	unbiased	1.65462	NA	0	NA
Solyc01g065903.1	0	0.0555556	0	0	0.333333	0	NA	NA	unbiased	unbiased	0	NA	0.751707	NA
Solyc01g065907.1	0	0	0	0	0	0	NA	NA	unbiased	unbiased	NA	NA	NA	NA
Solyc01g065910.1	0	0	0.166667	0.166667	0	0	NA	NA	unbiased	unbiased	0.00835667	NA	0	NA
Solyc01g065930.1	0	0.0555556	0.333333	2.66667	0	0	NA	NA	unbiased	unbiased	-2.93547	0.440891	-2.62747	0.427714
Solyc01g065960.2	0	0	0	0	0	0	NA	NA	unbiased	unbiased	NA	NA	NA	NA
Solyc01g065970.1	0	0	0	0	0	0	NA	NA	unbiased	unbiased	NA	NA	NA	NA
Solyc01g065980.4	160.944	15	0.5	1	1711.33	1980.33	0.522254	0.794902	unbiased	style	-0.976578	0.568043	-0.12251	0.753789
Solyc01g065983.1	0.833333	4.55556	0	0	0.333333	1.66667	NA	1	unbiased	leaf	0	1	-2.79863	0.0182177
Solyc01g065987.1	0	0	0	0	0	0	NA	NA	unbiased	unbiased	NA	NA	NA	NA
Solyc01g066020.3	1.16667	1.22222	0	0.166667	2.66667	10.3333	NA	NA	unbiased	unbiased	-0.472541	0.922977	-5.50934	3.51997e-05
Solyc01g066040.2	0.0555556	0	0	0	10.3333	18.6667	NA	1	unbiased	style	0	1	-3.45677	0.0508322
Solyc01g066050.3	105.056	67.9444	1081.83	392.667	1347.67	1051	0.112274	0.22123	unbiased	unbiased	1.47148	2.37122e-11	0.200625	0.451528
Solyc01g066055.1	0	0	0	0	0	0	NA	NA	unbiased	unbiased	NA	NA	NA	NA
Solyc01g066060.4	23.2222	13.2778	2.83333	2.5	132.667	126	0.550843	0.560844	unbiased	unbiased	0.200225	0.907344	0.0564071	0.876749
Solyc01g066065.1	0	0	0.166667	0	0	0	NA	NA	unbiased	unbiased	0.489244	NA	0.751707	NA
Solyc01g066070.3	0.111111	0	19650.7	16776.5	198.333	309	0.965886	0.779775	pollen	pollen	0.269765	0.906971	-2.78441	0.000509525
Solyc01g066080.3	0	0	0	0.166667	0	0	NA	NA	unbiased	unbiased	-0.47253	NA	0	NA
Solyc01g066090.3	0	0	0	0	0	0	NA	NA	unbiased	unbiased	NA	NA	NA	NA
Solyc01g066100.2	0	0	0	1	0.333333	0.333333	NA	NA	unbiased	unbiased	-2.56225	NA	-1.77665	0.799114
Solyc01g066110.2	0	0.0555556	0	0	0.666667	0	NA	NA	unbiased	unbiased	0	NA	1.64406	NA
Solyc01g066115.1	0	0	0	0	0	0	NA	NA	unbiased	unbiased	NA	NA	NA	NA
Solyc01g066120.3	0	0	0	0.5	0	0	NA	NA	unbiased	unbiased	-1.43013	NA	-1.6831	NA
Solyc01g066130.1	0	0	0	0	0	0	NA	NA	unbiased	unbiased	NA	NA	NA	NA
Solyc01g066140.2	0	0.111111	0	0	0	0	NA	NA	unbiased	unbiased	0	NA	-0.690954	NA
Solyc01g066145.1	0	0	0	0	0	0	NA	NA	unbiased	unbiased	NA	NA	NA	NA
Solyc01g066150.1	0	0	0	0	0	0	NA	NA	unbiased	unbiased	NA	NA	NA	NA
Solyc01g066160.1	0.0555556	0	0	0	5.33333	9.33333	NA	NA	unbiased	unbiased	0	NA	-2.23402	0.286306
Solyc01g066190.1	0.0555556	0	0	0	0	0	NA	NA	unbiased	unbiased	0	NA	0	NA
Solyc01g066200.1	0.0555556	0	0	0	0.333333	0	NA	NA	unbiased	unbiased	0	NA	1.67688	NA
Solyc01g066205.1	0	0	0	0	0	0	NA	NA	unbiased	unbiased	NA	NA	NA	NA
Solyc01g066210.1	0	0	0	0.166667	0	0	NA	NA	unbiased	unbiased	-0.47253	NA	0	NA
Solyc01g066230.1	0	0	0.333333	0.5	0	0	NA	NA	unbiased	unbiased	-0.407278	NA	-1.62407	NA
Solyc01g066235.1	0	0	0.166667	0.333333	0	0.333333	NA	NA	unbiased	unbiased	-0.47253	NA	-1.19072	NA
Solyc01g066260.2	0	0.0555556	0	0	1	1.33333	NA	NA	unbiased	unbiased	0	NA	-3.06672	NA
Solyc01g066270.3	0.111111	1.38889	0	0	12.6667	31.3333	NA	1	unbiased	style	0	1	-6.74021	8.76045e-07
Solyc01g066280.1	0.0555556	0	0	0	0.666667	3	NA	NA	unbiased	unbiased	0	NA	-4.37426	NA
Solyc01g066290.2	0.444444	3.33333	0	0	3	13	NA	1	unbiased	leaf	0	1	-3.00978	0.0254793
Solyc01g066293.1	0	0	0	0	0	0	NA	NA	unbiased	unbiased	NA	NA	NA	NA
Solyc01g066297.1	0	0	0	0	0	0	NA	NA	unbiased	unbiased	NA	NA	NA	NA
Solyc01g066310.4	122.778	149.333	58.1667	1.66667	1392.67	1207.67	0.416851	0.506393	unbiased	unbiased	5.11819	1.6704e-22	0.153428	0.570118
Solyc01g066320.1	0	0	0	0	0	0	NA	NA	unbiased	unbiased	NA	NA	NA	NA
Solyc01g066330.1	0	0	0	0	0	0	NA	NA	unbiased	unbiased	NA	NA	NA	NA
Solyc01g066340.4	4.16667	0.222222	254	0.166667	85	0.333333	0.482846	NA	unbiased	unbiased	10.0216	1.87085e-25	6.8183	1.96039e-17
Solyc01g066345.1	0	0	0	0	0	0	NA	NA	unbiased	unbiased	0	NA	-0.690954	NA
Solyc01g066350.1	0	0	0	0	0	0	NA	NA	unbiased	unbiased	NA	NA	NA	NA
Solyc01g066360.3	0.166667	0.0555556	145562	107740	1112	1747	0.880846	0.726365	pollen	pollen	0.445045	0.801293	-2.83311	0.000601322
Solyc01g066380.4	0	0	84298.5	8555.67	129.333	191	0.922644	0.79452	pollen	pollen	3.34506	0.000345235	-0.0483473	0.989846
Solyc01g066390.4	0	0	0	0	0	0	NA	NA	unbiased	unbiased	NA	NA	NA	NA
Solyc01g066410.1	0	0.0555556	31	10	0	0	1	NA	pollen	unbiased	1.40525	0.342632	-0.953361	0.589785
Solyc01g066420.3	0	0	176436	177794	2158.67	3257	0.855377	0.708483	pollen	pollen	0.0293076	1	-2.81658	0.000896604
Solyc01g066425.1	0	0.0555556	4.83333	0	0	0	NA	NA	unbiased	unbiased	4.63105	0.208498	-0.198587	0.98352
Solyc01g066430.3	54.1111	4.66667	1.33333	2.83333	1559.33	2507	0.611357	0.923256	unbiased	style	-1.05362	0.24216	-1.1675	3.22965e-05
Solyc01g066440.3	87.4444	30.6667	0.166667	0	34	22.3333	0.868949	0.923903	leaf	leaf	0.489255	0.906862	1.13728	0.0135442
Solyc01g066445.1	0	0	0	0	0	0	NA	NA	unbiased	unbiased	0	NA	0.27082	NA
Solyc01g066450.3	4.22222	16.3333	0.333333	0.666667	825.333	803.333	0.906666	0.739756	style	style	-0.853207	0.698607	-0.406462	0.398208
Solyc01g066455.1	1.44444	0.111111	68	0	14.6667	0	0.852532	NA	pollen	unbiased	8.52342	2.70216e-22	6.63167	1.04354e-13
Solyc01g066457.1	6.27778	1.94444	0	0	1.66667	0.333333	1	NA	leaf	unbiased	0	1	3.35085	0.0298657
Solyc01g066480.3	36.1667	11.8889	13.1667	9	381.333	215.333	0.574367	0.669983	unbiased	unbiased	0.561393	0.127462	0.813319	4.51745e-07
Solyc01g066490.2	5.22222	0.111111	14.6667	0	24.3333	0	0.53206	NA	unbiased	unbiased	6.32213	1.65941e-11	7.24644	4.08393e-15
Solyc01g066500.1	0.611111	0.388889	0.5	0.833333	4.33333	9	NA	NA	unbiased	unbiased	-0.882331	0.7566	-2.34147	0.0466554
Solyc01g066510.3	1.83333	0.944444	159.167	110.167	5.66667	22.6667	1	0.899162	pollen	pollen	0.555753	0.394447	-4.13589	1.06749e-13
Solyc01g066520.3	39.6111	77.1667	23.1667	64.1667	7015.67	7885	0.724625	0.604858	style	unbiased	-1.46051	1.30229e-09	-0.648402	0.000764156
Solyc01g066560.3	7	1.88889	3.5	4.83333	4129	2741	0.892339	1	style	style	-0.448452	0.657212	0.811561	0.0458583
Solyc01g066570.3	3.27778	1.94444	0.333333	1.16667	1268	369.333	0.955689	1	style	style	-1.67672	0.222031	1.67729	2.81631e-07
Solyc01g066575.1	0	0	0	0	0	0	NA	NA	unbiased	unbiased	NA	NA	NA	NA
Solyc01g066590.3	165.722	141.611	152.167	92.3333	1079.67	972.667	0.281543	0.332586	unbiased	unbiased	0.802666	0.0336991	0.00183021	1
Solyc01g066610.4	27.3333	20.1667	0.333333	0	8	5.33333	1	1	leaf	leaf	0.970153	0.684445	0.542676	0.513911
Solyc01g066612.1	0	0	0.166667	0.166667	0	0	NA	NA	unbiased	unbiased	0.00835667	NA	0	NA
Solyc01g066614.1	0	0	0	0.166667	0	0	NA	NA	unbiased	unbiased	-0.47253	NA	0	NA
Solyc01g066616.1	0	0	2.33333	0.666667	0	0	NA	NA	unbiased	unbiased	1.71323	0.892834	0	1
Solyc01g066618.1	0	0	0	4.83333	0	0	NA	NA	unbiased	unbiased	-4.54883	0.445429	-1.18952	0.856294
Solyc01g066620.4	9.72222	4.83333	0.333333	0.833333	24	44	0.966976	0.591396	leaf	unbiased	-1.1863	0.466275	-1.51281	2.89797e-07
Solyc01g066625.1	0	0	0	0	0	0	NA	NA	unbiased	unbiased	NA	NA	NA	NA
Solyc01g066630.1	5.5	0.0555556	1.33333	0	16.6667	0	0.852852	NA	leaf	unbiased	2.84843	0.0192919	6.76345	2.36763e-12
Solyc01g066640.2	657.556	211.389	0	0	41.6667	23.3333	0.917174	0.94825	leaf	leaf	0	1	0.758365	0.175398
Solyc01g066650.2	0	0	0	0	0	0	NA	NA	unbiased	unbiased	NA	NA	NA	NA
Solyc01g066660.1	0	0	0	0	0	0	NA	NA	unbiased	unbiased	NA	NA	NA	NA
Solyc01g066670.1	0	0	0	0	0	0	NA	NA	unbiased	unbiased	NA	NA	NA	NA
Solyc01g066680.3	35.0556	53.2778	0	0.333333	7.33333	10.3333	1	1	leaf	leaf	-0.953439	0.741326	-0.510098	0.673149
Solyc01g066690.3	141.167	135.722	103.167	13.8333	522.667	673.667	0.405284	0.548955	unbiased	unbiased	2.95458	5.13154e-32	-0.792142	4.20984e-05
Solyc01g066700.4	0.666667	0.388889	265.667	115.833	66.6667	24	0.699487	0.86826	unbiased	pollen	1.1724	1.46279e-06	0.587541	0.0352826
Solyc01g066710.4	0	0.0555556	129.667	66.8333	39	13.6667	0.693386	1	unbiased	pollen	0.952465	5.89219e-05	0.978285	0.000322993
Solyc01g066720.3	45.2222	19.2222	26.8333	20	1024	1205	0.573873	0.729952	unbiased	style	0.443118	0.211165	-0.881294	7.07229e-05
Solyc01g066730.4	2.61111	1.94444	97.3333	122.333	30	26	0.741503	0.866316	pollen	pollen	-0.410618	0.364267	-0.371358	0.378731
Solyc01g066740.3	246.722	247.333	141.833	57.3333	39.6667	62.6667	0.696923	0.729046	unbiased	leaf	1.38588	1.22031e-06	-0.402879	0.221063
Solyc01g066750.1	0	0	0	0.333333	0	0	NA	NA	unbiased	unbiased	-0.953417	NA	0	NA
Solyc01g066760.2	34.5556	7.33333	0	3.83333	31	94	1	0.653727	leaf	unbiased	-4.23833	0.000153847	-4.61752	9.01605e-15
Solyc01g066770.3	20.2222	7.61111	1645.83	1308.5	168	113	0.476394	0.610751	unbiased	unbiased	0.339412	0.41298	-0.0996714	0.823055
Solyc01g066775.1	0	0	1.16667	0	0	0	NA	NA	unbiased	unbiased	2.61287	NA	0	1
Solyc01g066790.1	0	0.111111	0	0	0.666667	0	NA	NA	unbiased	unbiased	0	NA	2.55892	NA
Solyc01g066800.1	0	0	5.33333	0.166667	0	0	NA	NA	unbiased	unbiased	4.28096	0.392218	-0.690966	0.914735
Solyc01g066810.4	0.0555556	0.111111	124486	2443.17	88	76.6667	0.89316	0.83183	pollen	pollen	5.74159	1.82094e-10	1.5716	0.114985
Solyc01g066820.4	13.5	31.6667	410	489.167	412.333	377	0.232493	0.0958878	unbiased	unbiased	-0.195652	0.437686	-0.182942	0.393715
Solyc01g066830.3	41.7778	47.6667	63.6667	234.667	338	419	0.2963	0.130283	unbiased	unbiased	-1.86521	1.92986e-34	-0.668596	1.71183e-06
Solyc01g066840.3	434.222	274.889	135	79	1925.67	1727.33	0.366036	0.358708	unbiased	unbiased	0.782483	0.00609621	-0.213769	0.487685
Solyc01g066850.4	0.388889	0.888889	132.167	0.5	1.66667	0.333333	1	NA	pollen	unbiased	7.96321	2.66757e-16	1.40019	0.146008
Solyc01g066860.3	12.1667	12.0556	1.33333	36.3333	76.3333	9	0.532751	0.793502	unbiased	leaf	-4.76021	2.06013e-11	2.78467	2.46957e-08
Solyc01g066870.3	57.7778	150.944	9.66667	29	365.333	324	0.543154	0.592678	unbiased	unbiased	-1.68594	0.0073412	0.0147867	1
Solyc01g066880.3	10.8333	19.5	0	0	37	72	0.894259	0.641596	leaf	unbiased	0	1	-1.53801	0.00370391
Solyc01g066890.2	0	0.111111	0	0	0	0	NA	NA	unbiased	unbiased	0	NA	0	NA
Solyc01g066895.1	0	0	0	0	0	0	NA	NA	unbiased	unbiased	NA	NA	NA	NA
Solyc01g066900.4	79.4444	45.6111	0.666667	1.83333	32	19.3333	0.888412	0.962484	leaf	leaf	-1.43885	0.241781	1.04483	0.0228955
Solyc01g066905.1	0	0	0	0	0	0	NA	NA	unbiased	unbiased	NA	NA	NA	NA
Solyc01g066910.3	30.0556	31.2222	0	0	0	0.333333	1	1	leaf	leaf	0	1	1.01193	0.463708
Solyc01g066915.1	0	0.0555556	0	0	0	0	NA	NA	unbiased	unbiased	0	NA	0	NA
Solyc01g066940.3	33.1667	14.6667	0.5	1.33333	116.667	88.3333	0.631133	0.556175	unbiased	unbiased	-1.39873	0.294369	0.121719	0.704152
Solyc01g066950.1	0	0	0	0	0.666667	1.66667	NA	NA	unbiased	unbiased	0	NA	-2.6642	NA
Solyc01g066970.2	0.0555556	0.0555556	0	0	7.66667	5	NA	NA	unbiased	unbiased	0	NA	0.333239	0.920662
Solyc01g066980.3	0.0555556	0.611111	0	0	5.66667	9.33333	NA	NA	unbiased	unbiased	0	1	-1.82577	0.123994
Solyc01g066990.1	1.27778	0.0555556	0	0	4.33333	0	NA	NA	unbiased	unbiased	0	1	5.31676	1.59414e-05
Solyc01g067000.4	17.0556	11.7222	37	15.3333	1607.33	3090	0.63208	0.834426	unbiased	style	1.3257	6.38657e-06	-1.85495	2.77225e-18
Solyc01g067005.1	0.0555556	0	0	0	37	0.333333	1	NA	style	unbiased	0	1	7.85739	0.0328006
Solyc01g067010.3	11.3889	7.27778	0.166667	0.333333	407	347	0.722323	0.792938	style	style	-0.472541	0.906862	0.19866	0.65962
Solyc01g067020.4	0.666667	4.66667	4.5	3.66667	74.3333	195.333	NA	0.818644	unbiased	style	0.298915	0.87189	-3.77718	2.54014e-15
Solyc01g067030.2	5.44444	3	0.666667	0	25.3333	18.6667	0.619802	0.647209	unbiased	unbiased	1.84587	0.212143	0.678841	0.0488051
Solyc01g067040.2	20.0556	11.1667	0	0	10.3333	15.6667	1	0.971922	leaf	leaf	0	1	0.219552	0.829419
Solyc01g067045.1	0	0	0	0	0	0	NA	NA	unbiased	unbiased	NA	NA	NA	NA
Solyc01g067070.3	72.2778	43.8333	9068.5	8231	357.667	399	0.486803	0.480738	unbiased	unbiased	0.162757	0.734618	-1.45294	1.55675e-08
Solyc01g067080.3	21.3889	11.4444	111	97.6667	143.667	126.667	0.132949	0.184412	unbiased	unbiased	0.177137	0.50891	-0.0857061	0.71902
Solyc01g067090.4	46	38.0556	14.6667	37.8333	454	895.333	0.574173	0.548946	unbiased	unbiased	-1.33638	2.96512e-08	-2.02233	7.56779e-45
Solyc01g067100.4	178.722	175.5	669.833	253.667	2734	2727.67	0.203991	0.313656	unbiased	unbiased	1.45993	5.17949e-26	-0.250446	0.0901617
Solyc01g067120.4	2.27778	1.83333	0.166667	0	18	9	1	1	leaf	leaf	0.489255	0.906919	-0.318636	0.737288
Solyc01g067130.4	0.388889	0	0	0	1.33333	0.666667	NA	NA	unbiased	unbiased	0	NA	1.78231	0.488047
Solyc01g067140.2	0.5	12.6111	0	9.66667	27	85	NA	0.518068	unbiased	unbiased	-5.70058	5.24071e-10	-7.89952	3.46642e-19
Solyc01g067145.1	0.111111	0.333333	0	0	0.333333	0.666667	NA	NA	unbiased	unbiased	0	NA	-1.82441	NA
Solyc01g067150.1	0	0	0	0	0	0	NA	NA	unbiased	unbiased	NA	NA	NA	NA
Solyc01g067160.4	10.4444	0.5	3.16667	0	24.6667	0.333333	0.664926	NA	unbiased	unbiased	4.08193	6.41539e-05	7.09959	1.01201e-14
Solyc01g067170.1	0.111111	1.66667	0.166667	0.166667	0.333333	2.33333	NA	NA	unbiased	unbiased	0.00835686	1	-3.17278	0.0100443
Solyc01g067173.1	0	0	0	0	0	0	NA	NA	unbiased	unbiased	NA	NA	NA	NA
Solyc01g067177.1	0.222222	0	0	0.333333	2	1	NA	NA	unbiased	unbiased	-0.953437	NA	1.79058	0.53945
Solyc01g067190.1	0	0	0	0	0	0	NA	NA	unbiased	unbiased	NA	NA	NA	NA
Solyc01g067200.1	2.72222	4.66667	0.166667	1	10	8.66667	1	1	leaf	leaf	-1.91865	0.15146	-0.278831	0.591035
Solyc01g067210.4	5	12.9444	0.166667	1.83333	28.6667	38	0.931906	0.744872	leaf	leaf	-2.80877	0.0109769	-1.00605	0.000495105
Solyc01g067220.1	5.72222	5.88889	0	0.166667	9.66667	12.6667	1	1	leaf	leaf	-0.472541	0.906862	-0.268946	0.601476
Solyc01g067230.4	3.55556	2.77778	0.166667	0.166667	9	9.66667	1	1	leaf	leaf	0.00835686	1	-0.65116	0.208389
Solyc01g067250.3	14.6111	15	0	0.166667	31.3333	42.3333	0.862169	0.743407	leaf	leaf	-0.472541	0.906862	-0.78021	0.00110566
Solyc01g067255.1	2.16667	2.66667	3	4	26	23.6667	0.949312	0.719924	style	style	-0.380632	0.672166	-0.064141	0.882685
Solyc01g067270.4	24	30.5	19.8333	16.5	182	169.333	0.48693	0.552246	unbiased	unbiased	0.288059	0.339544	-0.0823209	0.567651
Solyc01g067280.3	37.5556	23.1111	0.5	1.83333	379.667	306.333	0.539565	0.594331	unbiased	unbiased	-1.8342	0.117678	0.134795	0.64947
Solyc01g067290.3	127.722	213.278	0.166667	0	210	94.3333	0.667404	0.801223	unbiased	leaf	0.489255	0.906862	1.03104	0.00349383
Solyc01g067295.1	176.333	89.1667	11.5	8.83333	4868.33	57	0.632517	0.821739	unbiased	leaf	0.337808	0.703991	6.25792	2.53434e-55
Solyc01g067300.3	0.944444	1.11111	0.5	0.166667	67	259.333	NA	1	unbiased	style	0.985656	0.68711	-3.22271	2.11416e-06
Solyc01g067320.1	0	0.0555556	0	0	0	0	NA	NA	unbiased	unbiased	0	NA	0	NA
Solyc01g067330.3	0.666667	10.2222	0	0.833333	31.3333	72.6667	NA	0.527157	unbiased	unbiased	-2.14271	0.112006	-3.82104	5.39433e-24
Solyc01g067340.3	0.111111	0.388889	0.333333	2.16667	0.333333	1.33333	NA	NA	unbiased	unbiased	-2.54343	0.112332	-3.39571	0.0202055
Solyc01g067350.4	0.388889	10.8889	0	2	3.33333	7.33333	NA	1	unbiased	leaf	-3.37079	0.013836	-5.0646	2.96272e-05
Solyc01g067360.3	31.6667	142.611	27.5	24.3333	38.3333	66	0.806611	0.777994	leaf	leaf	0.132367	0.947319	-0.962877	0.0694683
Solyc01g067370.3	0.555556	13.3889	38066.8	18186.2	184	306	0.951297	0.643998	pollen	unbiased	1.08763	0.350377	-2.45149	0.00707818
Solyc01g067380.4	67.4444	98.8889	664.667	621.167	512	814.667	0.0853194	0.0606589	unbiased	unbiased	0.0998157	0.861909	-1.31491	2.39051e-10
Solyc01g067390.4	536.667	355.722	5.16667	3.33333	1642	1389.33	0.577569	0.562245	unbiased	unbiased	0.650697	0.279245	0.24903	0.191118
Solyc01g067400.3	116.833	79.6667	0	0.5	696	514.667	0.518108	0.520621	unbiased	unbiased	-1.42303	0.40078	0.422872	0.000266908
Solyc01g067403.1	0	0	0.666667	2.5	0	0	NA	NA	unbiased	unbiased	-1.61383	0.863236	0	1
Solyc01g067407.1	0	0	0	0	0	0	NA	NA	unbiased	unbiased	NA	NA	NA	NA
Solyc01g067410.3	0	0	0	0.166667	0	0	NA	NA	unbiased	unbiased	-0.47253	NA	0.751707	NA
Solyc01g067420.4	0	0	0.166667	0	0	0	NA	NA	unbiased	unbiased	0.489244	NA	1.21484	NA
Solyc01g067440.4	0.111111	0.722222	0	0	2.33333	1	NA	NA	unbiased	unbiased	0	1	2.80461	0.189233
Solyc01g067443.1	0.388889	0.5	0	0	0	0	NA	NA	unbiased	unbiased	0	NA	0	1
Solyc01g067445.1	0	0	0	0	0	0	NA	NA	unbiased	unbiased	NA	NA	NA	NA
Solyc01g067447.1	0	0	0	0.333333	0.333333	0.333333	NA	NA	unbiased	unbiased	-0.953417	NA	-2.04515	NA
Solyc01g067460.3	0.833333	11.2778	0	0	2.66667	8.33333	NA	1	unbiased	leaf	0	1	-0.926639	0.522796
Solyc01g067480.4	229.167	169.833	0.5	0.333333	103.667	30.6667	0.772991	0.915936	leaf	leaf	0.481728	0.906862	2.11907	4.70444e-23
Solyc01g067490.4	62.6111	57.2778	7.33333	5.16667	368	345.333	0.537468	0.53149	unbiased	unbiased	0.50123	0.355031	0.0455377	0.882032
Solyc01g067500.3	247.889	178.389	908.5	1147.5	1109.67	982.333	0.145939	0.065922	unbiased	unbiased	-0.269236	0.355265	-0.134434	0.63173
Solyc01g067510.3	28.6111	36.3333	0	0	0.666667	0	1	1	leaf	leaf	0	1	2.13119	0.0796953
Solyc01g067520.3	0.0555556	0	707	82	10.3333	8	1	1	pollen	pollen	3.13908	1.48516e-16	-0.310906	0.601686
Solyc01g067530.3	89.2222	148.944	0.666667	0.333333	193.333	194	0.676135	0.700863	unbiased	leaf	0.881957	0.675653	0.00171168	1
Solyc01g067540.2	3.33333	0.166667	0	0	0	0	1	NA	leaf	unbiased	0	1	0	1
Solyc01g067550.3	196.722	111.222	109.667	92.1667	841.333	568.667	0.343088	0.339021	unbiased	unbiased	0.274828	0.472978	0.720159	0.00667183
Solyc01g067560.3	137.5	63.5556	152.167	218.5	515.667	380.333	0.324424	0.16625	unbiased	unbiased	-0.496597	0.0399086	0.385619	0.0927995
Solyc01g067570.3	35.1111	17.5556	8.83333	17.3333	313.333	259.667	0.531164	0.617508	unbiased	unbiased	-0.955238	0.00654031	0.313753	0.172898
Solyc01g067580.4	38.1111	31.9444	24.3333	8.66667	180.333	143.333	0.509843	0.589257	unbiased	unbiased	1.50278	4.24384e-08	0.267618	0.0722816
Solyc01g067590.3	117.333	89.1667	134.333	89.6667	729.333	703.333	0.291369	0.301943	unbiased	unbiased	0.595484	0.00654793	0.0164034	0.97045
Solyc01g067600.3	153.611	90.8889	676.167	772.167	1586.33	1148	0.151195	0.127584	unbiased	unbiased	-0.0999727	0.752527	0.46164	0.00599899
Solyc01g067620.3	2.72222	6.44444	0.666667	0.833333	42	68	0.76253	0.623334	style	unbiased	-0.329488	0.922262	-0.817417	0.0363766
Solyc01g067630.3	57.2778	132.111	2.16667	7.33333	236	225	0.598971	0.677171	unbiased	unbiased	-1.75887	0.00445125	-0.178514	0.678117
Solyc01g067640.3	98.5	93.7778	1.83333	2	164.333	156	0.69275	0.697324	unbiased	unbiased	-0.125658	0.999526	0.244298	0.251733
Solyc01g067650.2	0.0555556	0.777778	0	0.166667	0	0	NA	NA	unbiased	unbiased	-0.47254	1	-1.14379	0.785885
Solyc01g067660.3	431.611	668.389	1561.5	7267	1226.33	709.333	0.177186	0.202158	unbiased	unbiased	-2.18847	0.000183501	-0.32845	0.657279
Solyc01g067680.3	65.5556	95.4444	1.5	2.16667	388	203.667	0.513192	0.662917	unbiased	unbiased	-0.519122	0.680335	1.01781	0.000460966
Solyc01g067690.4	25.6667	12.5556	95.3333	105.333	51.3333	38	0.420777	0.246265	unbiased	unbiased	-0.122119	0.854017	0.269223	0.399347
Solyc01g067700.3	36	25.2778	218.5	211.167	105.667	81.3333	0.213646	0.167347	unbiased	unbiased	0.0714952	0.92425	0.126169	0.704152
Solyc01g067710.3	37.5	52.9444	23.5	20.5	688.667	798.333	0.565141	0.576831	unbiased	unbiased	0.230978	0.665375	-0.597915	0.0158683
Solyc01g067720.4	61.3889	55.5	93.5	80.6667	436.667	260	0.268404	0.33246	unbiased	unbiased	0.202917	0.613843	0.659282	0.0056951
Solyc01g067730.3	409.611	459.389	57.3333	19.3333	6841.33	7617.67	0.457007	0.557858	unbiased	unbiased	1.57481	1.93463e-06	-0.596951	0.0479791
Solyc01g067740.3	473.778	543	95.8333	89.8333	5609.67	5933.33	0.388904	0.394699	unbiased	unbiased	0.074996	0.898575	-0.139605	0.424473
Solyc01g067750.3	169.111	235.111	13.1667	9.5	1250.67	850.333	0.503961	0.576662	unbiased	unbiased	0.507989	0.244383	0.435395	0.0694537
Solyc01g067755.1	0	0	0	0	0.333333	0.333333	NA	NA	unbiased	unbiased	0	NA	-0.690954	NA
Solyc01g067760.1	0	0	0	0.166667	0	0	NA	NA	unbiased	unbiased	-0.47253	NA	0	NA
Solyc01g067780.1	0.388889	0	2.5	17.8333	1	1	NA	NA	unbiased	unbiased	-2.77772	2.0898e-06	-0.174391	0.897521
Solyc01g067790.3	71.6667	40.9444	33.5	40.3333	118	35.6667	0.592632	0.717247	unbiased	leaf	-0.238815	0.777931	1.65613	4.25096e-05
Solyc01g067800.3	110.5	49.6667	0	0.333333	126.667	140.667	0.735118	0.650314	leaf	unbiased	-0.953439	0.667681	0.0219015	0.965435
Solyc01g067820.3	17	10.5	10.5	7.5	185	184	0.556656	0.673984	unbiased	unbiased	0.481098	0.239626	-0.273619	0.0887236
Solyc01g067830.3	49.2222	28.5	25.5	0.5	241.333	268.667	0.539551	0.540558	unbiased	unbiased	5.66274	3.8497e-11	-0.33026	0.0412725
Solyc01g067840.2	0.0555556	0.111111	0	0	17.6667	10.6667	1	NA	style	unbiased	0	1	0.614322	0.302714
Solyc01g067850.2	0.0555556	0	0	0	0	0	NA	NA	unbiased	unbiased	0	NA	0	NA
Solyc01g067860.3	0	0	0	0	0.333333	0	NA	NA	unbiased	unbiased	0	NA	0.751707	NA
Solyc01g067870.3	0	0	0	0.166667	1	1.33333	NA	NA	unbiased	unbiased	-0.472535	NA	-2.09631	NA
Solyc01g067880.3	0	0	0	0	0	0	NA	NA	unbiased	unbiased	0	NA	2.16104	NA
Solyc01g067890.4	725.778	955.778	1.33333	2.83333	5586.67	3188	0.513705	0.568133	unbiased	unbiased	-1.10226	0.225861	1.11829	0.000492383
Solyc01g067895.1	26.6111	1.22222	38	2.16667	37.6667	13.3333	0.639497	NA	unbiased	unbiased	4.07086	1.0441e-07	2.00205	0.00289338
Solyc01g067900.3	51.5	67.3889	1.66667	0.666667	606.333	601.333	0.555481	0.509967	unbiased	unbiased	1.33485	0.306421	-0.173219	0.77322
Solyc01g067910.3	2.27778	2.55556	9.5	6.83333	51	43.3333	0.984932	0.9089	style	style	0.494755	0.318065	-0.0408147	0.923466
Solyc01g067920.1	0	0	0	0	0.333333	0	NA	NA	unbiased	unbiased	0	NA	0.27082	NA
Solyc01g067930.4	21.2778	17.8889	110.5	113.167	552	345	0.432909	0.357028	unbiased	unbiased	-0.021477	1	0.378187	0.057857
Solyc01g067940.2	33.5556	31.6111	108.167	103.167	440.333	442.333	0.32465	0.330268	unbiased	unbiased	0.0647736	0.952493	-0.467787	0.0738562
Solyc01g067950.1	0	0.0555556	0	2.83333	5.33333	15.3333	NA	1	unbiased	style	-4.05222	0.193799	-6.71281	0.0110845
Solyc01g067960.1	0	0	0	0	0	0	NA	NA	unbiased	unbiased	NA	NA	NA	NA
Solyc01g067965.1	0.0555556	1	0	0.666667	0.666667	0	NA	NA	unbiased	unbiased	-1.72553	0.419011	2.44542	0.123703
Solyc01g067980.1	0	1.05556	0	0	1.33333	3.66667	NA	NA	unbiased	unbiased	0	1	-4.63559	0.00522037
Solyc01g067990.1	0.0555556	2.05556	0.333333	0	0	0	NA	1	unbiased	leaf	0.970153	0.74824	0.270826	0.921627
Solyc01g068000.4	29.0556	24.2222	2	5	484	408.667	0.616709	0.616012	unbiased	unbiased	-1.29931	0.0308894	0.113562	0.527441
Solyc01g068010.2	0	0	0	0	0	0	NA	NA	unbiased	unbiased	NA	NA	NA	NA
Solyc01g068020.4	33.7222	75.1667	10.5	2.33333	277.333	211.667	0.520126	0.635988	unbiased	unbiased	2.21058	0.000244631	0.635072	0.112943
Solyc01g068030.3	38.1667	80.5556	6.66667	13	247.333	129.667	0.502631	0.709344	unbiased	leaf	-1.0068	0.0880672	0.961852	0.0303241
Solyc01g068040.1	0	0.111111	0	0.166667	3.33333	0	NA	NA	unbiased	unbiased	-0.47254	NA	3.27959	0.315721
Solyc01g068045.1	150.389	50.9444	26	10.6667	532.667	509	0.544032	0.547266	unbiased	unbiased	1.28248	0.00114709	-0.0944731	0.830973
Solyc01g068050.3	54.6111	35.5	3.5	0.166667	90	72.3333	0.71632	0.720023	leaf	leaf	3.74208	0.000156977	0.515953	0.00912734
Solyc01g068060.4	34.7778	47.6111	424.5	619.5	1359.33	1739	0.301736	0.291177	unbiased	unbiased	-0.579728	0.0950151	-0.985632	0.0012682
Solyc01g068070.4	52.7778	55.8333	2	2.33333	87	79.3333	0.758885	0.749089	leaf	leaf	-0.201063	0.914573	-0.144228	0.608502
Solyc01g068075.1	0.833333	3.61111	11.1667	0	0	0	NA	1	unbiased	leaf	5.89156	7.35614e-08	1.16767	0.465097
Solyc01g068080.4	21.2222	10.5556	4.16667	2.66667	28.3333	19.3333	0.868655	0.912143	leaf	leaf	0.660854	0.436554	0.981011	0.0244675
Solyc01g068100.4	439.167	332.944	4.16667	6.66667	5817.67	4419.33	0.552002	0.549731	unbiased	unbiased	-0.664838	0.190696	0.475486	0.000972872
Solyc01g068110.2	0.0555556	0.0555556	152552	163808	2106	2983.67	0.857679	0.710639	pollen	pollen	-0.0657372	1	-2.73794	0.000975559
Solyc01g068120.4	0	0	140560	140988	1710.67	2799.67	0.862286	0.7094	pollen	pollen	0.0111398	1	-3.02979	0.000196306
Solyc01g068130.4	47.6111	60.1111	1.33333	1.83333	1450.67	758	0.673848	0.559656	unbiased	unbiased	-0.436512	0.802134	1.41943	8.96125e-05
Solyc01g068140.4	5.72222	7.27778	0	0.833333	26.3333	16.6667	0.695045	0.958551	unbiased	leaf	-2.14841	0.105374	0.679	0.0184902
Solyc01g068150.3	42.2222	32.3333	1	9.83333	140.333	84.3333	0.613031	0.682718	unbiased	unbiased	-3.29513	9.98438e-07	0.85254	4.86894e-09
Solyc01g068160.4	143.833	63.3889	178.667	32.8333	435.333	228.333	0.317754	0.518376	unbiased	unbiased	2.5139	6.24166e-34	0.940165	3.35452e-07
Solyc01g068170.3	22.1667	19.4444	31.8333	46	222.667	212.333	0.442559	0.385677	unbiased	unbiased	-0.558683	0.00716553	-0.0284689	0.906115
Solyc01g068180.3	25.7222	13.5	4.66667	18.3333	102.667	85.3333	0.604609	0.519481	unbiased	unbiased	-1.95507	3.58587e-08	0.477477	0.00738919
Solyc01g068190.3	15.2222	25.3889	3.5	0.333333	204	125.333	0.641775	0.577267	unbiased	unbiased	3.28249	0.00192909	0.706047	0.0587999
Solyc01g068200.4	76.4444	51.2222	23.3333	22.5	490.667	463.667	0.48797	0.488035	unbiased	unbiased	0.0649088	0.919875	-0.0890423	0.510264
Solyc01g068210.3	207.389	154.111	5	11.3333	1727	1276	0.513074	0.512618	unbiased	unbiased	-1.1672	0.00126778	0.449435	1.07378e-07
Solyc01g068240.3	103.778	78.6111	5.66667	3.16667	643.667	645.667	0.536723	0.513498	unbiased	unbiased	0.844847	0.154577	-0.273381	0.29117
Solyc01g068250.2	9.88889	8.94444	0	0.5	3.66667	0	1	1	leaf	leaf	-1.4204	0.418261	4.75627	1.22132e-06
Solyc01g068260.4	125.5	74.3333	4.16667	4	138.667	91.6667	0.709931	0.748793	leaf	leaf	0.0957877	1	0.860815	0.0110721
Solyc01g068270.3	110.778	108.222	446.833	523.5	380.333	499.667	0.21655	0.127915	unbiased	unbiased	-0.231318	0.415766	-0.511163	0.018848
Solyc01g068280.3	351.556	178.889	109	54	282.333	147.667	0.532637	0.614158	unbiased	unbiased	1.00632	0.0278458	0.846129	0.0523644
Solyc01g068290.4	90.3889	164.833	0.333333	0.666667	310.333	296	0.610374	0.661828	unbiased	unbiased	-0.855629	0.680745	0.0100714	0.996506
Solyc01g068293.1	0	0	0	0	0	0	NA	NA	unbiased	unbiased	NA	NA	NA	NA
Solyc01g068297.1	0	0	0	0.166667	0.333333	0	NA	NA	unbiased	unbiased	-0.47253	NA	0.27082	NA
Solyc01g068300.3	0	0	0	0	0.666667	1	NA	NA	unbiased	unbiased	0	NA	-1.65826	NA
Solyc01g068305.1	0.0555556	0.0555556	0	0.666667	0	0	NA	NA	unbiased	unbiased	-1.65995	NA	-0.210069	NA
Solyc01g068320.3	0.722222	0.0555556	0	0.166667	2	0.666667	NA	NA	unbiased	unbiased	-0.472541	NA	2.81342	0.0953311
Solyc01g068330.4	110.833	88.4444	19.5	53	484.333	432.333	0.555051	0.407944	unbiased	unbiased	-1.43681	2.44263e-10	0.0350586	0.896775
Solyc01g068340.3	20.4444	14.5556	16.3333	13.8333	30.3333	27	0.870554	0.850551	leaf	leaf	0.29349	0.616673	-0.095861	0.843553
Solyc01g068350.3	18.4444	15.3333	2.16667	5.83333	22.6667	20.6667	0.891265	0.917622	leaf	leaf	-1.42111	0.0228237	-0.0918641	0.860252
Solyc01g068360.4	41.1667	115.444	49.6667	0.833333	20.6667	2.66667	0.717345	1	leaf	leaf	5.88149	2.20367e-13	3.22115	7.2868e-09
Solyc01g068370.4	7.05556	5.22222	36.3333	7	69.3333	58.6667	0.335924	0.63545	unbiased	unbiased	2.39771	2.31303e-18	0.216848	0.229447
Solyc01g068380.3	4.33333	6.05556	19.1667	31.8333	80	92.3333	0.711397	0.524218	style	unbiased	-0.739627	0.301882	-0.769218	0.195672
Solyc01g068390.3	150.056	136.667	241.333	691.667	1048	943.667	0.212537	0.0807606	unbiased	unbiased	-1.47233	2.49825e-31	-0.139491	0.339947
Solyc01g068400.3	71.1667	52.0556	3.5	21.3333	378.333	318.333	0.543494	0.487078	unbiased	unbiased	-2.61844	5.45562e-12	0.174241	0.285615
Solyc01g068410.4	58	1.16667	10.5	62.8333	0.666667	2	1	1	leaf	pollen	-2.58319	3.35078e-07	-3.8341	0.000173813
Solyc01g068420.4	0.111111	0	0	0	0	0	NA	NA	unbiased	unbiased	0	NA	0	NA
Solyc01g068430.3	0.111111	0.388889	0.166667	0	0.666667	2	NA	NA	unbiased	unbiased	0.489254	NA	-3.8163	0.159376
Solyc01g068435.1	0	0	0	0	0	0	NA	NA	unbiased	unbiased	NA	NA	NA	NA
Solyc01g068440.2	0	0	0	0	0.333333	0	NA	NA	unbiased	unbiased	0	NA	0.27082	NA
Solyc01g068450.4	13.3889	10.5556	46.6667	28.3333	146.333	117	0.36941	0.460615	unbiased	unbiased	0.723733	0.000131539	0.164116	0.284221
Solyc01g068460.4	54.2778	47.7222	0	0.833333	343	216	0.503333	0.572645	unbiased	unbiased	-2.12396	0.119303	0.933267	0.00243402
Solyc01g068470.4	33.7778	85.0556	6.16667	8.83333	189.333	170.667	0.572958	0.677365	unbiased	unbiased	-0.493685	0.544145	-0.0085006	1
Solyc01g068480.4	386	186.056	68.6667	70.5	776.333	506.333	0.491467	0.462931	unbiased	unbiased	0.00256956	1	0.824401	8.02836e-05
Solyc01g068490.4	3.94444	6.38889	0.333333	0	8.66667	21.6667	1	0.829811	leaf	leaf	0.970153	0.669319	-2.5901	4.09992e-07
Solyc01g068500.4	5.83333	10.3889	54.1667	37.8333	193	337.333	0.454659	0.617936	unbiased	unbiased	0.565218	0.0214815	-1.49457	1.95697e-15
Solyc01g068510.1	0.388889	0.166667	0.333333	0.166667	0	0.333333	NA	NA	unbiased	unbiased	0.489254	NA	-2.1425	0.310633
Solyc01g068520.1	0.0555556	0	0	0	0.333333	0	NA	NA	unbiased	unbiased	0	NA	0.235429	NA
Solyc01g068530.3	627.5	495.444	26.8333	23.8333	739.333	652.333	0.628146	0.629872	unbiased	unbiased	0.173432	0.810735	0.0410853	0.932527
Solyc01g068540.3	26.6667	15.3889	1.66667	1.66667	3	2.33333	1	1	leaf	leaf	0.0154599	1	0.643313	0.31189
Solyc01g068550.2	0.277778	0.777778	0.166667	0	0	0	NA	NA	unbiased	unbiased	0.489255	0.939218	1.66456	0.418354
Solyc01g068560.3	108.556	197.889	9.83333	5.33333	1449.67	1590	0.537065	0.504889	unbiased	unbiased	0.940869	0.103859	-0.812196	0.0352015
Solyc01g068580.4	81.7222	44.6111	1	0.166667	324.333	280.333	0.588675	0.525533	unbiased	unbiased	1.94555	0.133885	0.193956	0.313521
Solyc01g068590.4	105.444	116.778	15.8333	65.3333	1403.67	911	0.568487	0.345432	unbiased	unbiased	-2.04908	2.03187e-18	0.638558	0.000138662
Solyc01g068620.4	44.6111	61.7222	11.6667	0.666667	385.667	255.667	0.525438	0.581406	unbiased	unbiased	4.16021	5.34252e-07	0.614559	0.0200028
Solyc01g068630.3	0.0555556	2.05556	0.5	1.16667	3102.67	1229	1	0.98809	style	style	-1.12068	0.622517	1.40073	0.158443
Solyc01g068640.3	23.4444	28.6111	62.6667	138.833	340.667	330	0.404419	0.245978	unbiased	unbiased	-1.09292	6.52535e-05	-0.399652	0.155923
Solyc01g073650.3	610.611	354.778	360.833	232.333	1753.67	1140.67	0.311898	0.334817	unbiased	unbiased	0.719067	7.47396e-05	0.539504	0.00214057
Solyc01g073660.3	34.6667	47.9444	26.8333	5.83333	817	394.333	0.607711	0.510833	unbiased	unbiased	2.20427	1.20607e-08	1.41256	8.41582e-08
Solyc01g073670.3	0.166667	0.111111	0	0.166667	3.33333	0	NA	NA	unbiased	unbiased	-0.472541	NA	2.87713	0.0455627
Solyc01g073680.4	20.1667	37.5	0	0	139	61.6667	0.508915	0.759129	unbiased	leaf	0	1	1.97572	7.05288e-05
Solyc01g073690.2	108.778	108.389	298.667	234.833	1262.67	1096	0.221039	0.23003	unbiased	unbiased	0.339117	0.137114	-0.031961	0.92208
Solyc01g073700.3	47.8889	21.2222	0	0	14.6667	0	0.970355	1	leaf	leaf	0	1	6.66037	1.80557e-12
Solyc01g073710.2	16.5	4.38889	13.5	2.16667	235	227	0.597563	0.845121	unbiased	style	2.6229	6.59904e-06	-0.194364	0.669112
Solyc01g073720.2	0.222222	0.833333	0	0	12.6667	29	NA	1	unbiased	style	0	1	-1.93558	0.192536
Solyc01g073730.4	22.1111	28.8333	17.5	1.16667	242.667	275.333	0.539783	0.53553	unbiased	unbiased	3.968	3.47186e-09	-0.259048	0.497847
Solyc01g073740.4	197.556	136.167	126.5	45.5	1834.33	1691.33	0.316414	0.453066	unbiased	unbiased	1.46729	6.05513e-14	-0.046091	0.856041
Solyc01g073750.4	664.611	571.5	1	5.16667	2155.33	2110.33	0.582364	0.563579	unbiased	unbiased	-2.39756	0.00196293	0.0259051	0.965435
Solyc01g073770.2	70.0556	35.3333	2	0.5	180.333	164	0.657483	0.583728	unbiased	unbiased	2.02133	0.0932708	0.367832	0.460369
Solyc01g073780.2	1.16667	2.11111	0	0	1	1.33333	NA	NA	unbiased	unbiased	0	1	-1.87659	0.149003
Solyc01g073800.2	0.111111	0.555556	0	0	0	0	NA	NA	unbiased	unbiased	0	NA	-0.690968	0.889517
Solyc01g073810.2	0.0555556	0.388889	0	4.33333	0	0	NA	NA	unbiased	unbiased	-4.51999	0.0279916	-0.69097	0.814523
Solyc01g073820.4	0.0555556	1.33333	0	0	0	0	NA	NA	unbiased	unbiased	0	1	0	1
Solyc01g073840.1	0.222222	0.166667	0	15	0.666667	0.333333	NA	NA	unbiased	unbiased	-6.27383	6.1835e-07	0.117339	0.967497
Solyc01g073850.1	0	0	0	0	0	0	NA	NA	unbiased	unbiased	NA	NA	NA	NA
Solyc01g073860.3	0.0555556	0	0	0	7.33333	0	NA	NA	unbiased	unbiased	0	NA	5.62363	0.219985
Solyc01g073870.4	98.3333	83.2778	20	45.5	837.667	803.667	0.499495	0.416826	unbiased	unbiased	-1.153	1.78894e-07	-0.0244467	0.923285
Solyc01g073880.2	1.11111	0.0555556	5.83333	5.5	0.333333	1	NA	NA	unbiased	unbiased	0.087644	1	-1.89419	0.0599477
Solyc01g073890.3	1.61111	0.111111	0	0	2.33333	4.33333	NA	NA	unbiased	unbiased	0	1	-0.811272	0.587786
Solyc01g073900.4	107.556	78.9444	385.833	342.833	510	503	0.173275	0.117064	unbiased	unbiased	0.18468	0.611369	-0.316382	0.20266
Solyc01g073905.1	1.16667	0.0555556	2.5	0.166667	2	0.333333	NA	NA	unbiased	unbiased	3.2322	0.0122806	2.96725	0.018333
Solyc01g073910.4	53.5556	31.2778	0	0	2.66667	1.66667	1	1	leaf	leaf	0	1	1.74599	0.0284872
Solyc01g073920.3	44.0556	29.2222	38.1667	51.6667	203.667	216.333	0.461481	0.306894	unbiased	unbiased	-0.382255	0.208187	-0.479123	0.0381806
Solyc01g073930.3	21.2222	19.5556	10.8333	6.83333	156	108	0.509809	0.559957	unbiased	unbiased	0.689633	0.0698655	0.377891	0.019789
Solyc01g073940.3	39.5	24.8333	36.3333	155.167	215	202.333	0.410311	0.0846165	unbiased	unbiased	-2.0868	1.76375e-11	-0.111394	0.792423
Solyc01g073950.4	62.8333	44.5556	15.8333	7.33333	357	304.667	0.543348	0.518324	unbiased	unbiased	1.12377	0.00189847	-0.0299416	0.935376
Solyc01g073960.4	156.722	123.944	62.3333	31.3333	1108	1000	0.380192	0.442391	unbiased	unbiased	0.953517	5.33748e-05	0.0248962	0.94288
Solyc01g073970.3	3.33333	41.7222	0	0.5	24.6667	85.6667	1	0.708287	leaf	leaf	-1.41464	0.547496	-7.99717	3.34734e-10
Solyc01g073980.1	0	0.722222	0	0	0	1.66667	NA	NA	unbiased	unbiased	0	1	-3.17258	0.218116
Solyc01g073985.1	1	0.0555556	0	0.166667	10.6667	0	NA	NA	unbiased	unbiased	-0.472541	0.923771	6.143	3.37845e-06
Solyc01g074000.3	191.222	184.611	0.166667	0.166667	104	111.333	0.783368	0.77532	leaf	leaf	0.00835686	1	-0.186834	0.81637
Solyc01g074010.4	69.5556	62.1667	38.3333	81.3333	571	631.667	0.394316	0.337161	unbiased	unbiased	-1.03491	7.18452e-09	-0.603763	9.91671e-06
Solyc01g074020.3	19.8333	11.8333	0.333333	0.166667	124	102	0.517985	0.540128	unbiased	unbiased	0.489255	0.906862	0.210449	0.361314
Solyc01g074030.3	396.222	265.778	80.8333	0.833333	278	80.6667	0.555378	0.824114	unbiased	leaf	6.61454	9.62066e-18	1.86279	8.52064e-07
Solyc01g074040.2	0	0	0	0	0	0	NA	NA	unbiased	unbiased	0	NA	0	NA
Solyc01g074050.3	0	0	0	0	0	0	NA	NA	unbiased	unbiased	NA	NA	NA	NA
Solyc01g074060.1	0	0	0	0	0	0	NA	NA	unbiased	unbiased	NA	NA	NA	NA
Solyc01g079060.4	7.72222	4.22222	0	1.66667	68.3333	53.3333	0.598998	0.718959	unbiased	style	-3.1481	0.00357276	0.337917	0.0894271
Solyc01g079080.3	6.05556	6.55556	0	1	5	6	1	1	leaf	leaf	-2.41015	0.0684769	-0.290719	0.698723
Solyc01g079090.4	403.222	721.167	23.3333	36.8333	692	683	0.625774	0.61117	unbiased	unbiased	-0.642752	0.0621898	-0.1183	0.732829
Solyc01g079100.3	52.3333	42.9444	2.33333	15.1667	16	37.6667	1	0.849988	leaf	leaf	-2.6749	2.44874e-05	-2.85869	1.09623e-08
Solyc01g079110.4	290.722	166.722	0.666667	0.5	96	80.6667	0.813947	0.809647	leaf	leaf	0.386359	0.919875	0.257099	0.721684
Solyc01g079115.1	0	0	0	0	0	0	NA	NA	unbiased	unbiased	NA	NA	NA	NA
Solyc01g079120.3	0	0	0	0	0	0	NA	NA	unbiased	unbiased	NA	NA	NA	NA
Solyc01g079130.2	0.777778	0.722222	0	0	0	0.333333	NA	NA	unbiased	unbiased	0	1	-0.69097	0.804167
Solyc01g079140.2	0.277778	0.722222	0	0	4.33333	1.33333	NA	NA	unbiased	unbiased	0	1	2.90238	0.0411077
Solyc01g079150.4	6.16667	30.1111	0.5	0.833333	1741.67	1606	0.872037	0.703874	style	style	-0.705384	0.777992	0.329242	0.614558
Solyc01g079155.1	0	0	0	0	0	0	NA	NA	unbiased	unbiased	NA	NA	NA	NA
Solyc01g079160.4	0.111111	0.0555556	0	0	0.333333	0	NA	NA	unbiased	unbiased	0	NA	0.751707	NA
Solyc01g079170.3	1.05556	1.38889	0	0.166667	29.3333	81.6667	NA	1	unbiased	style	-0.472541	0.909762	-3.16659	1.9177e-05
Solyc01g079180.4	2.61111	11.5556	0	0.333333	5.33333	22	1	0.887269	leaf	leaf	-0.953439	0.717605	-3.15275	0.000453969
Solyc01g079190.2	0	0	0	0	0	0	NA	NA	unbiased	unbiased	NA	NA	NA	NA
Solyc01g079200.4	1.66667	1.16667	0	1	11.6667	28.3333	NA	1	unbiased	style	-2.43232	0.119384	-1.3962	0.113095
Solyc01g079210.3	102.556	62.2778	52.8333	38.5	593	494.333	0.409468	0.395011	unbiased	unbiased	0.466981	0.00363319	0.0508924	0.63021
Solyc01g079220.4	22.6111	66.6111	6.16667	6.33333	239.333	180.667	0.540949	0.649964	unbiased	unbiased	0.0642019	1	0.13477	0.838992
Solyc01g079230.4	358.556	303.444	402.167	372	1432.33	1283.33	0.259153	0.249816	unbiased	unbiased	0.132967	0.464295	0.0569395	0.730565
Solyc01g079240.3	457.056	341.778	0.166667	0.333333	205.667	81.6667	0.755097	0.833424	leaf	leaf	-0.472541	0.906862	1.41389	3.39197e-09
Solyc01g079250.3	1011.17	443.889	142.833	141.5	2417.33	1308.33	0.412164	0.391098	unbiased	unbiased	0.0482453	0.906862	0.994458	1.59604e-23
Solyc01g079260.4	18.5	11.3333	0	0	205	120	0.574879	0.577153	unbiased	unbiased	0	1	0.310484	0.348627
Solyc01g079270.1	0	0.111111	0	0.166667	538	209	1	1	style	style	-0.472541	0.92784	1.97175	0.0757316
Solyc01g079280.1	0	0	0.333333	0.166667	0	0.666667	NA	NA	unbiased	unbiased	0.489249	NA	-0.728732	NA
Solyc01g079285.1	0.111111	0.111111	1.5	1	4.33333	5.66667	NA	NA	unbiased	unbiased	0.593078	0.717605	-0.171057	0.834257
Solyc01g079290.1	1.33333	1.61111	40.6667	13.3333	25.3333	34.6667	0.818438	1	pollen	style	1.59684	1.09351e-05	-1.22588	0.000518775
Solyc01g079300.4	1.77778	0.444444	2.83333	0	2.33333	2.33333	NA	NA	unbiased	unbiased	3.96006	0.000529515	0.204423	0.839778
Solyc01g079310.3	32.8333	23.2778	4	3.66667	239.667	180.667	0.501854	0.509293	unbiased	unbiased	0.142183	0.920053	0.317878	0.0109247
Solyc01g079320.4	18.4444	11.2778	0	0.166667	35.3333	9.66667	0.755155	1	leaf	leaf	-0.472541	0.906862	2.08013	7.36584e-13
Solyc01g079330.3	178.444	101.667	241.333	347.167	953.333	850.333	0.24309	0.137262	unbiased	unbiased	-0.501017	0.0456165	-0.0229239	0.960379
Solyc01g079340.3	213.278	135.278	0.166667	0	417	272.667	0.631689	0.657225	unbiased	unbiased	0.489255	0.906862	0.872143	3.60434e-06
Solyc01g079350.3	191.444	206.556	991	612.5	693.333	519	0.150369	0.234668	unbiased	unbiased	0.726147	0.00373002	0.360282	0.172701
Solyc01g079360.4	37.1667	96.8889	1	1	359.333	486	0.520224	0.552153	unbiased	unbiased	-0.0101613	1	-0.961643	0.0246348
Solyc01g079370.4	1.22222	1.72222	0	0	9.66667	1.66667	NA	NA	unbiased	unbiased	0	1	3.74648	1.4045e-06
Solyc01g079380.1	0.333333	0.833333	0	0	0.333333	1.66667	NA	NA	unbiased	unbiased	0	1	-3.03687	0.0254481
Solyc01g079390.4	142.889	127.056	8.16667	73.8333	817.333	752.667	0.537164	0.355254	unbiased	unbiased	-3.1178	1.17101e-20	0.249559	0.413389
Solyc01g079400.3	63.2778	79.0556	1.33333	4.33333	39.6667	46.3333	0.864278	0.846774	leaf	leaf	-1.69738	0.0155271	-0.0481225	0.897065
Solyc01g079410.3	101.222	20.8333	22.8333	25	377	550	0.593691	0.624706	unbiased	unbiased	-0.0987869	0.906862	-0.7804	0.000457022
Solyc01g079420.4	79.7778	114.222	47.3333	29.5	2033.33	2291.33	0.513383	0.543742	unbiased	unbiased	0.698227	0.0182297	-0.57386	0.0164908
Solyc01g079430.2	13.3889	9.22222	0.833333	1.33333	43.6667	24.6667	0.654204	0.832714	unbiased	leaf	-0.656237	0.67494	1.2038	1.25386e-05
Solyc01g079440.1	1.72222	0.777778	0.5	0	6.66667	2.66667	NA	NA	unbiased	unbiased	1.44061	0.418031	0.839408	0.191057
Solyc01g079450.3	295	298.944	59.1667	202.667	1596.67	1368.67	0.405492	0.303525	unbiased	unbiased	-1.73429	7.74487e-22	0.220082	0.233222
Solyc01g079460.2	0.166667	0.277778	0.166667	0.166667	7.66667	1.33333	NA	NA	unbiased	unbiased	0.00835686	1	2.11208	0.0281031
Solyc01g079470.4	27.5	132.111	0.166667	2	72	162	0.90202	0.715014	leaf	leaf	-2.95853	0.0425779	-4.34652	4.003e-07
Solyc01g079480.3	167.833	88.8333	198.667	95.8333	1872.67	1003	0.316695	0.352659	unbiased	unbiased	1.10688	7.85003e-05	0.797738	0.00321174
Solyc01g079490.2	60.8889	38.2778	57	36.8333	211.333	140	0.433315	0.494198	unbiased	unbiased	0.647126	0.000770901	0.453596	0.00235792
Solyc01g079500.4	319.778	293.389	1.16667	14.3333	124	82.3333	0.785636	0.829346	leaf	leaf	-3.60156	8.65887e-06	0.472682	0.457275
Solyc01g079510.3	286.889	169.111	594	40	1329	843.333	0.182005	0.452434	unbiased	unbiased	3.97452	6.17332e-88	0.722335	0.00011299
Solyc01g079520.3	171.222	129.667	7.5	29.3333	163.667	153.667	0.735008	0.660148	leaf	unbiased	-1.96704	0.000321603	0.0470587	0.962483
Solyc01g079530.4	49.8889	164.611	0.833333	0.5	252.667	204	0.577809	0.700367	unbiased	leaf	0.739818	0.78312	0.158401	0.882894
Solyc01g079535.1	291.222	267.333	6555	4351.33	2854.67	2711.67	0.138912	0.0851834	unbiased	unbiased	0.594084	7.0849e-08	-0.317339	0.0057937
Solyc01g079550.2	2.88889	1.27778	30	1.16667	13.6667	0.666667	0.628916	NA	unbiased	unbiased	4.75446	2.13845e-12	3.29037	1.10174e-06
Solyc01g079560.3	0	0.166667	0	0.166667	0	0	NA	NA	unbiased	unbiased	-0.47253	NA	0	NA
Solyc01g079570.3	48	58.8889	10.8333	1.33333	222.333	1.66667	0.501133	1	unbiased	leaf	3.06504	2.00615e-05	7.68479	6.74392e-37
Solyc01g079580.3	550.833	312.556	0.5	9	1022.67	76.3333	0.606215	0.836847	unbiased	leaf	-4.09667	1.33526e-05	4.30764	2.00531e-53
Solyc01g079590.3	140.944	128	84.1667	111.167	3328.33	4363	0.439487	0.472378	unbiased	unbiased	-0.374412	0.0823737	-0.879176	7.36316e-08
Solyc01g079600.4	115.167	44.2778	646.5	705.333	246	417.667	0.292433	0.110921	unbiased	unbiased	-0.0712649	1	-1.16325	0.00860402
Solyc01g079610.3	60.7778	46.9444	34.5	28	813.667	484	0.511806	0.482865	unbiased	unbiased	0.324603	0.469121	0.754526	0.00759745
Solyc01g079615.1	0	0	0	0	0	0	NA	NA	unbiased	unbiased	NA	NA	NA	NA
Solyc01g079620.4	44.0556	3.77778	0	0	19	57.6667	1	0.768798	leaf	style	0	1	-2.41133	7.81865e-06
Solyc01g079630.3	35.8889	53.3333	3.66667	2.33333	179.333	262	0.639723	0.562457	unbiased	unbiased	0.664091	0.358071	-1.2628	1.23852e-19
Solyc01g079640.4	47.2222	30.5556	13.5	8.16667	110.667	73.3333	0.67269	0.709183	unbiased	leaf	0.756403	0.0374506	0.682254	0.000716861
Solyc01g079650.3	137.722	104.556	3.66667	16	130	207.667	0.807525	0.668658	leaf	unbiased	-2.12083	2.18884e-07	-1.39549	2.65675e-12
Solyc01g079660.2	3.66667	2.11111	1.33333	0	23.6667	43.6667	1	1	leaf	style	2.8613	0.0356642	-3.2178	5.50917e-06
Solyc01g079670.2	0.222222	0.0555556	0	0.166667	0	0	NA	NA	unbiased	unbiased	-0.472538	NA	-1.97761	NA
Solyc01g079680.3	358.556	177.722	7.66667	37	420	247.667	0.670895	0.601847	unbiased	unbiased	-2.28593	2.51461e-10	0.912255	0.000980546
Solyc01g079690.4	126.444	55.1111	209.333	208.667	338.333	221.333	0.317359	0.215832	unbiased	unbiased	0.0419099	0.995043	0.568956	0.0104683
Solyc01g079700.3	9.38889	4.83333	19.1667	21.3333	34.3333	15.6667	0.677033	0.84852	unbiased	leaf	-0.135041	0.906862	0.965053	0.00351468
Solyc01g079710.3	242	88.5	8.16667	5.16667	355.667	217.333	0.658563	0.644299	unbiased	unbiased	0.658303	0.22548	0.83254	0.00204692
Solyc01g079720.3	56.6111	68.2778	883.167	1016.5	1086.67	1182	0.0991834	0.129419	unbiased	unbiased	-0.156496	0.617583	-0.605429	0.00193993
Solyc01g079750.3	172.278	133.722	68.5	113.667	55.3333	38.6667	0.689301	0.660139	unbiased	unbiased	-0.712478	0.080765	0.588509	0.143753
Solyc01g079760.3	62.8333	53.1111	2.16667	0.5	339.667	239	0.530169	0.574451	unbiased	unbiased	2.11512	0.0485667	0.492114	0.000101337
Solyc01g079770.2	24.6111	8.83333	6.33333	13.3333	98.3333	100.333	0.636471	0.627338	unbiased	unbiased	-1.0797	0.00590052	-0.241506	0.381838
Solyc01g079780.3	31.4444	50.3889	1.16667	2.16667	899.667	725	0.663398	0.583054	unbiased	unbiased	-0.883585	0.376053	0.122954	0.534845
Solyc01g079790.4	264.722	905.222	3.16667	1.16667	175.333	167	0.775722	0.80206	leaf	leaf	1.37612	0.1845	-0.26785	0.701715
Solyc01g079800.4	20.7778	38.8333	0.5	2.33333	63.6667	52.6667	0.722346	0.787975	leaf	leaf	-2.17816	0.0517483	-0.0219312	0.981115
Solyc01g079805.1	0	0	0	0	0	0	NA	NA	unbiased	unbiased	NA	NA	NA	NA
Solyc01g079810.4	96.6667	55.0556	366.833	444.5	368.333	329.667	0.204205	0.0446351	unbiased	unbiased	-0.286263	0.0699623	-0.121056	0.47181
Solyc01g079820.3	159.167	116.111	61.3333	8.66667	879.333	914.333	0.417178	0.508247	unbiased	unbiased	2.8134	1.17962e-26	-0.425586	0.00683201
Solyc01g079830.3	35.7222	194.556	0	0.166667	18.6667	0.666667	0.887043	1	leaf	leaf	-0.472541	0.906862	6.4852	2.96997e-10
Solyc01g079840.3	119.389	90.7778	24	30.5	1002.67	971.667	0.469047	0.475758	unbiased	unbiased	-0.334439	0.12369	-0.120866	0.144006
Solyc01g079850.3	8.44444	13.6667	2	5.33333	28.3333	32.6667	0.915169	0.796227	leaf	leaf	-1.41134	0.0465978	-0.638791	0.137172
Solyc01g079855.1	0.666667	0.388889	0.166667	0	3	1	NA	NA	unbiased	unbiased	0.489255	0.912517	1.73002	0.124478
Solyc01g079860.3	48.2778	52.2222	1	1.83333	201.667	264.333	0.624386	0.557566	unbiased	unbiased	-0.857136	0.434854	-0.644636	7.68054e-08
Solyc01g079870.4	307.611	152.444	3.33333	4.16667	2829.33	1671.33	0.527646	0.541044	unbiased	unbiased	-0.302217	0.737078	0.821294	6.45338e-11
Solyc01g079880.3	745.167	464.944	2.5	6.33333	12119.7	2735.67	0.575308	0.521251	unbiased	unbiased	-1.28429	0.0670072	2.86197	1.12251e-13
Solyc01g079890.3	0	0	0	0	0	0	NA	NA	unbiased	unbiased	NA	NA	NA	NA
Solyc01g079900.1	0.0555556	1.33333	0	0	0	0	NA	NA	unbiased	unbiased	0	1	0	1
Solyc01g079910.1	0	0	0	0	0	0	NA	NA	unbiased	unbiased	NA	NA	NA	NA
Solyc01g079920.3	0	0	0	0	1	0	NA	NA	unbiased	unbiased	0	NA	1.08352	NA
Solyc01g079930.3	0.777778	3.05556	0	0	0.333333	0.333333	NA	1	unbiased	leaf	0	1	1.06943	0.607824
Solyc01g079940.4	14.7778	34.5	0.666667	0.5	1016	672	0.750974	0.627288	style	unbiased	0.454232	0.906862	0.874438	0.159734
Solyc01g079950.3	10.8333	1.77778	0	0	9.66667	0	1	NA	leaf	unbiased	0	1	6.44573	9.34698e-10
Solyc01g079960.2	0	1.11111	0	0	7.66667	24.3333	NA	1	unbiased	style	0	1	-6.57132	3.6311e-05
Solyc01g079970.2	0	0.333333	0	0	1.33333	3.33333	NA	NA	unbiased	unbiased	0	NA	-4.07588	0.152464
Solyc01g079980.3	18.7222	8.94444	0.333333	0	0.666667	1	1	1	leaf	leaf	0.970153	0.665005	0.977811	0.330541
Solyc01g079990.2	0	0	0	0	0.333333	0.666667	NA	NA	unbiased	unbiased	0	NA	-1.19072	NA
Solyc01g080000.1	0	0.5	0	0	0.333333	0	NA	NA	unbiased	unbiased	0	NA	0.27082	NA
Solyc01g080010.2	11.3889	42.5556	0.833333	0	71.3333	162	1	0.6086	leaf	unbiased	2.15833	0.165308	-4.22925	9.06671e-11
Solyc01g080020.2	572.222	496.611	0	2.5	360.333	422.667	0.733525	0.691512	leaf	unbiased	-3.71972	0.000740623	-0.906079	0.04394
Solyc01g080030.3	0.0555556	0.166667	0.5	0.166667	2.66667	18	NA	1	unbiased	style	0.976971	0.906862	-8.23818	0.000411334
Solyc01g080040.3	30.5	13.8333	26.5	42.5	385.333	236.333	0.535557	0.48358	unbiased	unbiased	-0.740043	0.0112107	0.756062	0.00119704
Solyc01g080050.4	1.61111	4.33333	0.333333	0	0	0	NA	1	unbiased	leaf	0.970153	0.740765	0	1
Solyc01g080055.1	0	0	0	0	0	0	NA	NA	unbiased	unbiased	NA	NA	NA	NA
Solyc01g080070.4	403.944	239.056	1.16667	3	3399.67	1189.33	0.52911	0.54239	unbiased	unbiased	-1.33605	0.145555	1.95923	2.99442e-08
Solyc01g080075.1	0	0	0	0	0	0	NA	NA	unbiased	unbiased	NA	NA	NA	NA
Solyc01g080080.3	157.056	151.167	0.666667	1.5	760.667	624.333	0.547013	0.572125	unbiased	unbiased	-1.15179	0.369127	0.502112	0.0379303
Solyc01g080100.3	4.72222	21	0.666667	5.33333	513	173.667	0.893219	0.501694	style	unbiased	-2.97353	0.007424	1.87452	0.00385166
Solyc01g080110.3	67.4444	58.5556	390.5	254.167	404.333	512.667	0.11373	0.139369	unbiased	unbiased	0.592368	2.90275e-07	-0.675124	1.15694e-09
Solyc01g080120.2	0.833333	0.222222	0	0	1	5	NA	NA	unbiased	unbiased	0	1	-4.1694	0.00171146
Solyc01g080130.2	91	124.944	0.166667	0	258.667	350	0.664046	0.620842	unbiased	unbiased	0.489255	0.906862	-0.799031	0.00314774
Solyc01g080140.3	98.1111	80.7778	9.83333	7.33333	294.667	201	0.607178	0.64909	unbiased	unbiased	0.434739	0.300868	0.480419	0.00013624
Solyc01g080150.3	0.666667	1	0.166667	0	102	2.66667	1	NA	style	unbiased	0.489255	0.906862	5.70753	3.94784e-38
Solyc01g080160.4	38.1111	61.0556	17.5	38	870.333	750	0.630218	0.471492	unbiased	unbiased	-1.04314	0.00161812	-0.119144	0.731838
Solyc01g080170.3	48.9444	43.2778	30.1667	5.5	656.333	821.333	0.464703	0.611372	unbiased	unbiased	2.48028	4.82984e-12	-0.77058	0.00062846
Solyc01g080180.3	14.1667	17.1111	2	5.5	203.333	179	0.625077	0.563558	unbiased	unbiased	-1.44384	0.0137239	-0.11714	0.572833
Solyc01g080190.3	19.8889	14.2222	0.666667	4	50	25.3333	0.732505	0.868966	leaf	leaf	-2.58802	0.00471319	0.845725	0.00286481
Solyc01g080200.3	234.778	334.222	16.5	17.5	479	224.333	0.622313	0.729194	unbiased	leaf	-0.0815824	0.950079	1.46764	4.54276e-10
Solyc01g080210.3	16.4444	29.0556	14	21	191.333	120.333	0.608732	0.575622	unbiased	unbiased	-0.546042	0.174385	0.61892	0.0266115
Solyc01g080220.3	5.22222	6	0.333333	0	14.6667	4.33333	0.862905	1	leaf	leaf	0.970153	0.671611	2.52227	9.58252e-07
Solyc01g080230.3	0.166667	0	0	0.166667	0	0	NA	NA	unbiased	unbiased	-0.47253	NA	0	NA
Solyc01g080240.4	268.5	230.111	4	10.1667	2665	1785.33	0.531164	0.501667	unbiased	unbiased	-1.34414	0.00230898	0.545251	0.00793309
Solyc01g080250.3	165.111	103.5	909.333	1062	1477.33	1396	0.0775	0.109785	unbiased	unbiased	-0.22837	0.0604916	-0.173823	0.138336
Solyc01g080260.3	1.11111	4.22222	0	0	2	0.333333	NA	1	unbiased	leaf	0	1	1.45378	0.393524
Solyc01g080270.3	80.1667	81.7778	699.5	445	890	706.333	0.0971072	0.0956149	unbiased	unbiased	0.681932	0.000198936	0.19468	0.344408
Solyc01g080280.3	891.778	2956.89	0.333333	1.66667	2435	1787.67	0.586393	0.674517	unbiased	unbiased	-2.13454	0.111904	0.351799	0.606282
Solyc01g080290.3	20.7222	22.7222	0	0	88	26	0.589801	0.883684	unbiased	leaf	0	1	1.89712	9.68314e-10
Solyc01g080300.4	23.5	19.1111	9	0	146.667	75.6667	0.507105	0.640664	unbiased	unbiased	5.59927	7.60315e-10	1.07767	5.18039e-15
Solyc01g080310.4	45	49.6111	10.1667	1	213.667	181.667	0.568646	0.609059	unbiased	unbiased	3.35502	6.89896e-07	0.2621	0.111305
Solyc01g080320.3	1.38889	5.22222	0	0	7.33333	7.66667	NA	1	unbiased	leaf	0	1	-0.579956	0.200798
Solyc01g080330.4	155.556	205.278	9401.33	13429	5189.67	5826	0.207998	0.200009	unbiased	unbiased	-0.495964	0.0481736	-0.785715	0.000583835
Solyc01g080340.3	28.6111	21.7222	13	6	430.667	392	0.601112	0.630564	unbiased	unbiased	1.11568	0.00141753	-0.187946	0.206723
Solyc01g080350.3	49.9444	38.2778	61.3333	38	350	381.333	0.32718	0.425644	unbiased	unbiased	0.725815	0.000640356	-0.435548	0.0116891
Solyc01g080360.3	71.4444	49.6111	74.5	159	270	212.667	0.398093	0.244642	unbiased	unbiased	-1.0744	2.46003e-10	0.438467	0.00751695
Solyc01g080370.3	0.611111	0	713	746	14	14	1	1	pollen	pollen	0.042938	1	-1.89643	0.00714273
Solyc01g080380.4	3.61111	3.44444	0.166667	0.666667	12	6.66667	0.997325	1	leaf	leaf	-1.34704	0.430069	1.39891	0.00846499
Solyc01g080400.3	65.1111	50.1111	2080.67	904.333	262.667	317	0.345656	0.196336	unbiased	unbiased	1.19779	4.0106e-11	-0.709532	0.000233059
Solyc01g080410.3	9.61111	4.94444	8.66667	3.83333	221.333	156	0.717414	0.807941	style	style	1.18637	0.0077962	0.405437	0.0237951
Solyc01g080420.1	0.0555556	0	0	0	1.33333	0	NA	NA	unbiased	unbiased	0	NA	4.03649	NA
Solyc01g080430.4	95.7778	63	792.333	449.667	2170	1664	0.232661	0.284761	unbiased	unbiased	0.844261	0.000122441	0.276408	0.251754
Solyc01g080440.2	0	0	0	0	0	0	NA	NA	unbiased	unbiased	NA	NA	NA	NA
Solyc01g080450.4	24.3333	21.7778	3	0.666667	87.3333	52.3333	0.622824	0.737861	unbiased	leaf	2.13511	0.0340449	0.809445	0.0238625
Solyc01g080460.3	16.5556	64.2222	0.5	0.5	1522.67	1450.67	0.775192	0.612051	style	unbiased	0.0196034	1	-0.14796	0.927412
Solyc01g080470.3	91.7778	57.4444	5.33333	2	203.333	235.667	0.68205	0.588847	unbiased	unbiased	1.42569	0.0184729	-0.545862	0.0102785
Solyc01g080480.4	0.388889	0.222222	0	0	5	7.33333	NA	NA	unbiased	unbiased	0	1	-1.19158	0.507318
Solyc01g080490.2	0.222222	1.5	0	0	3	1.66667	NA	NA	unbiased	unbiased	0	1	0.521322	0.744866
Solyc01g080500.2	127.833	104.667	218.667	211.833	3895	2639.33	0.409544	0.37042	unbiased	unbiased	-0.0788728	0.955362	0.49803	0.145505
Solyc01g080510.3	73.6667	168.778	0.333333	0.833333	410	439.667	0.57942	0.622422	unbiased	unbiased	-1.18269	0.511041	-0.566827	0.314691
Solyc01g080520.3	0.0555556	0.0555556	13624	18738.5	335.333	501.333	0.945282	0.750434	pollen	pollen	-0.382678	0.888789	-2.86808	0.00116636
Solyc01g080530.3	71.7222	60.6111	38.8333	48.5	477	648	0.44675	0.412262	unbiased	unbiased	-0.309842	0.0904365	-0.950696	1.43252e-26
Solyc01g080540.3	186.889	176.333	46	7.5	820	1329.33	0.501765	0.500026	unbiased	unbiased	2.64483	2.65537e-14	-1.36412	4.90505e-08
Solyc01g080550.3	0.222222	0.0555556	3.33333	0.666667	0	0	NA	NA	unbiased	unbiased	2.2428	0.261567	0.751723	0.769093
Solyc01g080560.1	0	0.111111	0	0.333333	0	0	NA	NA	unbiased	unbiased	-0.953417	NA	0	NA
Solyc01g080570.4	0.277778	0.666667	0	0	1.33333	0	NA	NA	unbiased	unbiased	0	1	3.5924	0.00963109
Solyc01g080580.4	56.2778	54.2222	0	0	8.66667	2.33333	1	1	leaf	leaf	0	1	2.98794	4.95374e-06
Solyc01g080590.3	22.6667	18.3889	2.33333	3.33333	564	282.333	0.662062	0.626404	unbiased	unbiased	-0.519276	0.585335	0.818197	0.00397866
Solyc01g080600.4	50.4444	42.8333	0	0.166667	18.3333	19.3333	0.969808	0.96004	leaf	leaf	-0.472541	0.907611	0.249625	0.788832
Solyc01g080610.3	0.388889	0.388889	0	0	1	1	NA	NA	unbiased	unbiased	0	NA	-1.78457	0.384104
Solyc01g080620.3	131.333	80.2778	200.5	305	489.333	372	0.286376	0.177428	unbiased	unbiased	-0.575439	0.00624877	0.322766	0.129846
Solyc01g080630.1	0	0	0	0	0	0	NA	NA	unbiased	unbiased	NA	NA	NA	NA
Solyc01g080640.3	386.444	321.667	3.66667	3	4723	4717	0.536102	0.559517	unbiased	unbiased	0.293477	0.831209	-0.426986	0.198751
Solyc01g080660.3	77.2778	45.2222	33.6667	33.5	305.333	256.667	0.496562	0.430361	unbiased	unbiased	-0.00802724	1	0.207966	0.315126
Solyc01g080670.3	333.556	167.389	1000.83	563.833	1301.67	1083	0.164761	0.121355	unbiased	unbiased	0.888264	0.00571233	0.310341	0.381483
Solyc01g080680.3	1.72222	9.44444	2.16667	1.16667	1036.33	2654.67	NA	0.844931	unbiased	style	0.89891	0.422331	-9.538	5.36642e-96
Solyc01g080690.3	68.1111	63.6111	6	1.83333	612.333	731	0.50055	0.55361	unbiased	unbiased	1.72927	0.00281936	-0.58993	7.08687e-05
Solyc01g080700.4	72	113.444	8	8.16667	74.3333	92.3333	0.806577	0.769775	leaf	leaf	-0.0224204	1	-0.616806	0.0148039
Solyc01g080720.4	22.5556	10.7222	0.5	0.333333	99.3333	103	0.627376	0.558513	unbiased	unbiased	0.481555	0.906862	-0.216072	0.31382
Solyc01g080740.1	0	0	6.83333	0	0	0	NA	NA	unbiased	unbiased	5.12831	0.246823	0.75172	0.900663
Solyc01g080750.3	327.222	166.167	191.833	131.667	4.33333	2	0.764962	0.771603	leaf	leaf	0.595087	0.382625	-0.387193	0.584356
Solyc01g080760.4	51.1667	36	30.3333	7	118.667	139	0.633745	0.607692	unbiased	unbiased	2.13364	5.89631e-10	-0.619161	0.0142879
Solyc01g080770.3	186.944	128.222	0	0.166667	123.333	42.6667	0.722756	0.870906	leaf	leaf	-0.472541	0.906862	1.98344	6.61645e-07
Solyc01g080780.2	103.611	109.778	0.166667	0.166667	122	116.667	0.740457	0.743582	leaf	leaf	0.00835686	1	-0.11602	0.569762
Solyc01g080785.1	0	0	0	0	0	0	NA	NA	unbiased	unbiased	NA	NA	NA	NA
Solyc01g080790.3	15.3889	2.94444	0	0.166667	0	0.666667	1	1	leaf	leaf	-0.472541	0.911134	-1.96868	0.20557
Solyc01g080800.3	1.55556	0.388889	0	0	0.333333	0	NA	NA	unbiased	unbiased	0	1	-0.210072	0.941202
Solyc01g080810.3	143.278	343.722	4.16667	2.16667	423	535.333	0.642115	0.651317	unbiased	unbiased	0.982405	0.187704	-0.686344	0.0427993
Solyc01g080820.1	0.111111	0.0555556	0.833333	4.33333	0.333333	0.333333	NA	NA	unbiased	unbiased	-2.32029	0.223155	-1.61766	0.459148
Solyc01g080830.3	11.5556	5.61111	33.6667	36.6667	78.3333	98.6667	0.369028	0.544386	unbiased	unbiased	-0.0993006	0.875524	-0.540567	0.00428859
Solyc01g080840.3	283.056	319.944	3.16667	2.5	858.667	554	0.587932	0.64331	unbiased	unbiased	0.417826	0.708438	0.641543	0.0621585
Solyc01g080850.4	299.611	192.444	536.667	1409.33	1153.67	971.667	0.221021	0.0686812	unbiased	unbiased	-1.29229	5.71718e-08	0.111763	0.727713
Solyc01g080860.3	130.611	92.1667	114.5	272	879.667	689	0.291193	0.144741	unbiased	unbiased	-1.23712	1.801e-14	0.241302	0.152879
Solyc01g080870.3	0.777778	4.11111	0.333333	0.166667	214.333	39.6667	1	0.534839	style	unbiased	0.489255	0.935863	1.546	0.269647
Solyc01g080880.4	247.5	167.833	3	0.5	427	368	0.648627	0.638174	unbiased	unbiased	2.58419	0.00947994	0.326121	0.00311361
Solyc01g080890.2	18	18.7222	0.333333	0.333333	495.333	913.667	0.634982	0.730779	unbiased	style	0.00835686	1	-1.9278	3.97925e-20
Solyc01g080900.4	15.0556	15.3889	0.166667	0.833333	66.3333	187	1	0.605201	leaf	unbiased	-1.62585	0.328696	-5.77399	3.4565e-19
Solyc01g080910.2	86.2222	13.3333	0	0	40.3333	47.6667	0.85289	0.69107	leaf	unbiased	0	1	0.355181	0.613474
Solyc01g080920.3	0.111111	0	4.33333	0	0	0	NA	NA	unbiased	unbiased	4.55419	0.259896	0.270825	0.973297
Solyc01g080930.4	71	66.8333	9	41	1080.67	688.667	0.590577	0.427259	unbiased	unbiased	-2.19404	1.24131e-17	0.71828	1.67483e-08
Solyc01g080940.3	90.8889	51.0556	55.8333	93.6667	648.333	582.333	0.360487	0.331486	unbiased	unbiased	-0.710712	3.5468e-05	-0.0831966	0.632521
Solyc01g080950.3	0	0	355.667	215.5	35.3333	47.3333	1	0.773962	pollen	pollen	0.595723	0.466054	-3.84406	8.64409e-10
Solyc01g080960.4	1	0	0	0.166667	24.6667	19.3333	1	1	style	style	-0.47254	0.985502	0.417239	0.893196
Solyc01g080970.3	0.0555556	0	0	0	73.3333	137.333	1	1	style	style	0	1	-3.22484	2.39719e-07
Solyc01g080980.2	0	0	0	0	0	0	NA	NA	unbiased	unbiased	NA	NA	NA	NA
Solyc01g080990.3	6.61111	0	0	0	1.33333	0.666667	1	NA	leaf	unbiased	0	1	-0.209874	0.926151
Solyc01g081000.3	1.83333	0.111111	4.83333	2.83333	23.3333	6	1	NA	style	unbiased	0.7611	0.24565	2.06458	1.7941e-08
Solyc01g081010.4	1783.89	731.944	109	47	1031	778.667	0.555089	0.582241	unbiased	unbiased	1.21586	2.86167e-15	0.471281	5.73717e-05
Solyc01g081020.1	4.72222	16.7778	0.333333	1	21	51.3333	1	0.700701	leaf	leaf	-1.44676	0.31061	-3.63957	3.65767e-25
Solyc01g081030.4	123.222	84.8333	45	58.8333	976	688.667	0.409728	0.355329	unbiased	unbiased	-0.37402	0.0371984	0.549977	2.34265e-07
Solyc01g081033.1	0.388889	0.0555556	0.333333	0	2.66667	0	NA	NA	unbiased	unbiased	0.970151	NA	4.57601	0.0705881
Solyc01g081037.1	0.0555556	0	0	0	0	0	NA	NA	unbiased	unbiased	0	NA	1.26305	NA
Solyc01g081040.4	3.38889	3.38889	0	0	1	0	1	1	leaf	leaf	0	1	1.24404	0.374242
Solyc01g081050.4	136.389	61.0556	0.666667	0.5	776.667	393.667	0.508681	0.523005	unbiased	unbiased	0.418542	0.906862	1.37802	2.01951e-10
Solyc01g081060.4	22.5556	81.8889	1.5	1.33333	1508	3663.33	0.553707	0.653072	unbiased	unbiased	0.0622026	1	-2.99287	0.00022615
Solyc01g081070.3	113.889	91.2778	33.6667	44.8333	915.333	744.667	0.427041	0.39412	unbiased	unbiased	-0.371697	0.0744889	0.23879	0.0562025
Solyc01g081080.3	0	0.166667	0	0.833333	0.333333	0.333333	NA	NA	unbiased	unbiased	-1.99852	NA	2.95874	0.279553
Solyc01g081090.2	0.166667	0.611111	0	0	14	1	1	NA	style	unbiased	0	1	4.54804	4.02017e-08
Solyc01g081100.3	0.0555556	0.111111	0	0	2.66667	0	NA	NA	unbiased	unbiased	0	NA	3.30787	NA
Solyc01g081110.4	7.22222	6.94444	0.166667	0.833333	9.66667	7.66667	1	1	leaf	leaf	-1.66194	0.250105	0.100573	0.862704
Solyc01g081120.2	21.9444	13.2778	29	7.66667	48	41.6667	0.645842	0.719225	unbiased	leaf	1.94217	8.38931e-12	0.113454	0.631192
Solyc01g081125.1	0	0	0	0	0	0	NA	NA	unbiased	unbiased	NA	NA	NA	NA
Solyc01g081140.1	0.111111	0.388889	3.66667	0.833333	1.33333	0.666667	NA	NA	unbiased	unbiased	2.0459	0.136755	-0.610288	0.704884
Solyc01g081150.3	80.6667	44.1667	0.333333	12.6667	584	445.667	0.507589	0.542898	unbiased	unbiased	-5.09834	2.07555e-08	0.297882	0.0227103
Solyc01g081160.4	0	0	0	0	0.666667	0	NA	NA	unbiased	unbiased	0	NA	2.5752	NA
Solyc01g081170.3	0.0555556	0.0555556	0.333333	0	2	0	NA	NA	unbiased	unbiased	0.970149	NA	3.73598	NA
Solyc01g081180.2	0	0.166667	0.5	0	0	0	NA	NA	unbiased	unbiased	1.44276	NA	0.270822	NA
Solyc01g081185.1	0.555556	0	0.833333	0	8.66667	0	NA	NA	unbiased	unbiased	2.16286	0.136755	5.6603	3.59448e-08
Solyc01g081190.4	29.3333	148.333	80.8333	127.833	719	1219.33	0.380389	0.277399	unbiased	unbiased	-0.647474	0.418573	-1.5907	0.00757062
Solyc01g081200.3	30.6111	23.6667	238	151.5	485.667	380.667	0.236423	0.288084	unbiased	unbiased	0.637864	0.000238925	0.0500703	0.831818
Solyc01g081210.4	3.16667	10.8333	1.16667	1	12.6667	19.6667	1	0.909513	leaf	leaf	0.266244	0.9304	-1.36746	0.00269311
Solyc01g081220.2	0.0555556	0	0	0	0	0	NA	NA	unbiased	unbiased	0	NA	0	NA
Solyc01g081230.2	4.22222	1.55556	3788.5	3745.67	48.3333	81	0.945217	0.842799	pollen	pollen	0.0147232	1	-3.00564	2.09715e-08
Solyc01g081240.3	11.5	5.55556	0	0.333333	14.6667	5.33333	0.996321	1	leaf	leaf	-0.953439	0.667817	1.31575	0.000516322
Solyc01g081250.3	6.72222	0.333333	8.66667	7.5	19	0.333333	0.817883	NA	leaf	unbiased	0.275453	0.906971	3.66437	8.74981e-05
Solyc01g081260.2	0	0.111111	0	0.166667	0	0	NA	NA	unbiased	unbiased	-0.47253	NA	0	NA
Solyc01g081270.2	3.66667	3.05556	1.5	1.5	14.6667	33.6667	1	0.654964	leaf	unbiased	0.0864391	1	-3.08374	3.12052e-05
Solyc01g081280.3	0	0	0	0	0	0	NA	NA	unbiased	unbiased	NA	NA	NA	NA
Solyc01g081290.4	54.6667	24	132.667	35	419.667	330.333	0.213718	0.494718	unbiased	unbiased	1.96888	2.37672e-36	0.283432	0.0234221
Solyc01g081300.4	57.6667	58.8333	1	1.83333	190.333	181.667	0.625874	0.627495	unbiased	unbiased	-0.860412	0.476644	-0.0745328	0.880097
Solyc01g081310.3	53.1667	15.4444	1.5	9.33333	193.333	158	0.613028	0.576998	unbiased	unbiased	-2.63048	1.96279e-05	0.103683	0.767742
Solyc01g081320.4	50.9444	15.2778	2.66667	16.1667	241.333	165	0.561164	0.581622	unbiased	unbiased	-2.54345	8.71993e-08	0.676223	0.00583232
Solyc01g081330.3	20.2222	15.7222	0.666667	0.833333	122.667	99	0.55569	0.538571	unbiased	unbiased	-0.305798	0.925653	0.159926	0.301019
Solyc01g081340.4	11.1111	0.944444	0.166667	0.333333	1191.33	132	0.817215	1	style	style	-0.472541	0.906862	3.30185	3.9461e-43
Solyc01g081350.1	0	0	3.33333	0	0	0	NA	NA	unbiased	unbiased	3.95932	0.665893	-0.690962	0.945313
Solyc01g081360.1	0	0	0	0	0	0	NA	NA	unbiased	unbiased	NA	NA	NA	NA
Solyc01g081370.4	1.27778	0.777778	8.5	5.16667	345	23.6667	1	1	style	style	0.73697	0.105083	3.9501	2.06251e-80
Solyc01g081380.4	43.3333	39.1667	7.5	45	194.667	149.333	0.570054	0.463187	unbiased	unbiased	-2.49647	1.03712e-12	0.363703	0.219582
Solyc01g081390.4	120	118.111	45.3333	30.6667	239.667	136.333	0.528705	0.663528	unbiased	unbiased	0.607459	0.0824188	0.786908	0.00544462
Solyc01g081400.3	27.7222	23.3333	0.166667	1.33333	203.333	227.667	0.509596	0.549355	unbiased	unbiased	-2.34618	0.0503159	-0.583954	0.0237673
Solyc01g081410.4	9.11111	9.5	628	261.833	50.6667	67.6667	0.663499	0.42413	unbiased	unbiased	1.269	4.59461e-08	-1.03048	8.6166e-05
Solyc01g081420.3	8.66667	7.61111	0.5	0.5	63.3333	39.3333	0.557137	0.635964	unbiased	unbiased	0.00923176	1	0.895951	0.00412645
Solyc01g081430.4	202.778	144.611	13.6667	17.8333	921	554.667	0.541059	0.578641	unbiased	unbiased	-0.334004	0.438545	0.977894	2.6894e-06
Solyc01g081440.3	62.8889	99.1111	1	4.16667	466.333	522.667	0.522106	0.551506	unbiased	unbiased	-1.99215	0.0165243	-0.231717	0.545614
Solyc01g081450.3	24.5	34.7778	394.667	322.167	930.667	990.667	0.30615	0.311763	unbiased	unbiased	0.306216	0.743717	-0.739222	0.176453
Solyc01g081455.1	0	0	0	0	0	0	NA	NA	unbiased	unbiased	NA	NA	NA	NA
Solyc01g081460.3	25	23.4444	1.83333	1.66667	52.3333	40	0.741359	0.796939	leaf	leaf	0.169414	0.96108	0.597987	0.0135284
Solyc01g081470.4	28.2778	22.7222	148	49.3333	353.333	376.667	0.220743	0.47218	unbiased	unbiased	1.71033	2.34508e-15	-0.393915	0.0672066
Solyc01g081480.3	55.8889	102.5	4	0.833333	147.667	64	0.63871	0.81966	unbiased	leaf	2.36208	0.0320459	1.30764	0.0557055
Solyc01g081490.3	122.278	243.778	2	3	285	228.667	0.64641	0.713027	unbiased	leaf	-0.60056	0.575412	0.0193888	0.990608
Solyc01g081500.4	255.778	217.389	2	6.16667	1825.33	1906.33	0.518247	0.517067	unbiased	unbiased	-1.60608	0.00492011	-0.322455	0.0691053
Solyc01g081510.4	20.5556	12.6667	7.66667	9.33333	86.6667	82	0.621701	0.53732	unbiased	unbiased	-0.264145	0.658582	0.0646977	0.807639
Solyc01g081520.3	206.111	151.111	27	115.667	776	552	0.525284	0.361166	unbiased	unbiased	-2.0827	3.82623e-21	0.407191	0.0391943
Solyc01g081530.3	0.222222	0.0555556	0	0.5	0	0	NA	NA	unbiased	unbiased	-1.44099	NA	0.722395	0.847895
Solyc01g081540.4	42.3333	97.3889	0	2.66667	140	164	0.670722	0.69429	unbiased	unbiased	-3.80793	0.000207718	-0.33524	0.234446
Solyc01g081560.2	8.33333	4	0.166667	0.333333	13.3333	14.3333	1	1	leaf	leaf	-0.472541	0.906862	-0.311387	0.410079
Solyc01g081570.3	86.2778	211.5	0	0.666667	824	1103.33	0.517343	0.541739	unbiased	unbiased	-1.79912	0.246071	-1.31013	0.000956908
Solyc01g081580.2	0	0	0.666667	3.83333	0	0.666667	NA	NA	unbiased	unbiased	-2.47726	0.375057	-3.01252	0.214661
Solyc01g081582.1	0	0	0.666667	0	0	0	NA	NA	unbiased	unbiased	1.87285	NA	0	NA
Solyc01g081584.1	0	0.0555556	0	1	0	0	NA	NA	unbiased	unbiased	-2.41806	NA	0	1
Solyc01g081586.1	0.0555556	0	0	0	0	0	NA	NA	unbiased	unbiased	0	NA	2.31598	NA
Solyc01g081588.1	0	0	898.333	2176	275	396.667	1	0.668441	pollen	unbiased	-1.44615	0.0556605	-5.35559	1.32877e-15
Solyc01g081590.4	0	0.0555556	0	0	0	0	NA	NA	unbiased	unbiased	0	NA	0.27082	NA
Solyc01g081600.3	0	0	0	0.166667	28	37.3333	1	1	style	style	-0.47254	0.983928	0.79883	0.753477
Solyc01g081605.1	0	0.222222	0	0.166667	0	0	NA	NA	unbiased	unbiased	-0.47253	NA	0	NA
Solyc01g081610.3	65.8889	40.1111	20.6667	72.5	270.333	293.333	0.576172	0.259962	unbiased	unbiased	-1.83788	4.46425e-17	-0.410214	0.0221173
Solyc01g081620.3	0.0555556	0.611111	0.333333	0	5.33333	2.66667	NA	NA	unbiased	unbiased	0.970152	0.765768	1.12248	0.419053
Solyc01g081630.4	0.166667	0	195.5	848	19.6667	27	1	0.924394	pollen	pollen	-2.15779	0.00200808	-3.89812	3.06332e-08
Solyc01g081640.4	22.5556	8.22222	1.33333	3.5	1	0.666667	1	1	leaf	leaf	-1.37561	0.26142	1.40634	0.320655
Solyc01g086640.2	71.6111	101.944	0	0.333333	252.667	211.667	0.616287	0.664493	unbiased	unbiased	-0.953439	0.668501	0.134603	0.706804
Solyc01g086650.3	51.7222	94.7222	40.8333	103.167	130.667	248	0.62335	0.407826	unbiased	unbiased	-1.30229	1.3211e-07	-1.88853	3.47767e-17
Solyc01g086660.2	0.555556	0.111111	0	0	10.6667	27.3333	NA	1	unbiased	style	0	1	-2.75262	0.00663705
Solyc01g086670.3	0.833333	0.833333	0	0	8.66667	36.6667	NA	1	unbiased	style	0	1	-4.11334	4.82662e-09
Solyc01g086680.4	0.555556	0.277778	0	0	29	56	NA	1	unbiased	style	0	1	-4.45891	4.10427e-07
Solyc01g086690.2	29.9444	26.6111	0.166667	13.6667	6.33333	4.33333	1	1	leaf	leaf	-5.61009	5.89485e-07	0.159658	0.895214
Solyc01g086700.4	2.94444	0.611111	0.166667	0	0.666667	0.333333	1	NA	leaf	unbiased	0.489255	0.906862	0.15239	0.952685
Solyc01g086710.4	130.944	86.3333	5.66667	4.83333	321.333	204.333	0.622656	0.652588	unbiased	unbiased	0.203543	0.879976	0.719122	0.00225176
Solyc01g086720.3	2.61111	5.27778	0	0.166667	10.3333	0.333333	1	1	leaf	leaf	-0.472541	0.906862	3.51302	1.22324e-06
Solyc01g086730.4	0.277778	0	0	0	6	8.66667	NA	NA	unbiased	unbiased	0	1	0.0618168	0.997696
Solyc01g086740.3	115.389	72.6667	72.8333	34	563.333	532	0.383375	0.405683	unbiased	unbiased	1.10447	4.06181e-10	0.067821	0.689248
Solyc01g086750.4	587.444	368.944	34.3333	44.6667	1300.33	1145.67	0.548245	0.49193	unbiased	unbiased	-0.334958	0.228426	0.174076	0.401334
Solyc01g086760.4	0.166667	0	0	0	0	0	NA	NA	unbiased	unbiased	0	NA	-0.210069	NA
Solyc01g086770.1	0	0	0	0	0	0	NA	NA	unbiased	unbiased	NA	NA	NA	NA
Solyc01g086780.1	0	0.0555556	0	0	0	0	NA	NA	unbiased	unbiased	0	NA	0	NA
Solyc01g086790.1	0	0.0555556	0	0	0	0	NA	NA	unbiased	unbiased	0	NA	-0.690954	NA
Solyc01g086800.4	1.38889	21.7778	0	0	1.33333	3.66667	NA	1	unbiased	leaf	0	1	-5.084	5.66142e-05
Solyc01g086810.2	0.555556	0.166667	0	0.166667	25	4	1	NA	style	unbiased	-0.472541	0.906862	3.14365	1.49621e-07
Solyc01g086815.1	1.38889	2.16667	0	0.333333	1	1.66667	NA	1	unbiased	leaf	-0.953439	0.674543	-1.65504	0.120432
Solyc01g086820.4	412.056	225.778	0	0.166667	110.667	39.3333	0.79278	0.894762	leaf	leaf	-0.472541	0.906971	1.81569	0.00210356
Solyc01g086830.4	0	0.166667	0.166667	0	0.333333	0.333333	NA	NA	unbiased	unbiased	0.489244	NA	-0.690954	NA
Solyc01g086840.3	0.166667	1.72222	2.66667	17.1667	1.66667	1.33333	NA	1	unbiased	leaf	-2.61007	0.000355913	-0.879963	0.436639
Solyc01g086850.3	8.72222	6.88889	1219	185.5	271.333	227	0.506586	0.328236	unbiased	unbiased	2.72206	6.39796e-64	-0.114439	0.595109
Solyc01g086860.3	28.6667	14.5	112.333	78	328.667	201.333	0.295418	0.322335	unbiased	unbiased	0.489323	0.13267	0.687426	0.0133981
Solyc01g086870.3	74.3889	81.8333	0	0.5	379.333	417.333	0.581352	0.54908	unbiased	unbiased	-1.4278	0.414826	-0.250975	0.534979
Solyc01g086880.3	0	0	0	0	0	0	NA	NA	unbiased	unbiased	NA	NA	NA	NA
Solyc01g086890.3	351.389	326.778	929.5	883.5	4414.67	4205.67	0.188749	0.196883	unbiased	unbiased	0.0768053	0.874589	-0.0435212	0.863056
Solyc01g086900.4	74.5	69.6111	16	197.5	73.6667	58.6667	0.768918	0.461952	leaf	unbiased	-3.628	4.00543e-52	0.261414	0.283539
Solyc01g086920.3	228.833	189.722	0.333333	1.33333	245	38	0.675646	0.892036	unbiased	leaf	-1.86888	0.14614	3.19141	2.32694e-25
Solyc01g086930.4	63.0556	40.1667	0.833333	10.8333	27	34.6667	0.978327	0.857571	leaf	leaf	-3.68001	9.89747e-06	-0.952168	0.0439666
Solyc01g086940.2	21.3889	23.1667	5.16667	1.83333	370.667	376.333	0.614309	0.621276	unbiased	unbiased	1.50667	0.0104931	-0.335513	0.0017107
Solyc01g086950.4	60.7778	60.2778	6.66667	1.66667	456	584.333	0.526164	0.5322	unbiased	unbiased	2.00869	0.000526381	-0.719498	9.85762e-08
Solyc01g086960.3	180.833	163.778	703.833	358.667	1262.33	1006.67	0.0998082	0.185223	unbiased	unbiased	1.0056	3.47132e-05	0.301751	0.263389
Solyc01g086970.4	155.722	69.2778	130.167	199.167	1902	2924.67	0.279536	0.4271	unbiased	unbiased	-0.616965	0.0507397	-1.22107	8.4577e-06
Solyc01g086975.1	3.77778	1.83333	3.33333	9.83333	98	118	0.806263	1	style	style	-1.54077	0.000967909	-1.27438	2.23572e-08
Solyc01g086980.4	131.167	65.1667	704.167	541.333	611	495.667	0.106542	0.00591515	unbiased	unbiased	0.410677	0.0610318	0.121843	0.624017
Solyc01g086990.3	249.611	152.778	19.5	62	743.667	658	0.588772	0.416321	unbiased	unbiased	-1.64121	5.10902e-12	0.0853048	0.72648
Solyc01g087000.3	10.1111	0.944444	35.1667	0	51.6667	1	0.274424	NA	unbiased	unbiased	7.61932	1.56231e-15	5.44846	1.11136e-17
Solyc01g087005.1	1.44444	0.277778	44.3333	7	28.3333	5	0.527885	NA	unbiased	unbiased	2.70806	3.71089e-14	2.46751	8.29513e-11
Solyc01g087010.3	0.0555556	0.111111	0.333333	0	0.333333	0.333333	NA	NA	unbiased	unbiased	0.970149	NA	-1.03312	0.835811
Solyc01g087015.1	0.611111	0.0555556	0.166667	0	0.333333	0	NA	NA	unbiased	unbiased	0.489254	NA	1.67024	0.641676
Solyc01g087020.2	1.38889	2.05556	5.83333	23.5	83	169	1	0.894063	style	style	-2.00497	0.000260284	-3.68044	2.96039e-16
Solyc01g087030.3	63.2778	69.4444	8938	8518	692.333	584.333	0.416221	0.410409	unbiased	unbiased	0.0891687	0.9603	-0.721646	0.0684701
Solyc01g087040.2	55.9444	124	0.333333	0.166667	288	77.3333	0.524226	0.800103	unbiased	leaf	0.489255	0.906862	2.04357	1.92717e-07
Solyc01g087050.3	12.1111	11.1111	0	0	1	1.66667	1	1	leaf	leaf	0	1	-3.50987	0.00977051
Solyc01g087060.4	85.9444	54.3333	4.66667	3.66667	6	13.3333	1	1	leaf	leaf	0.430173	0.631519	-1.3578	0.000758232
Solyc01g087070.4	4.05556	3.22222	564.167	552.833	64.3333	90.6667	0.914085	0.664135	pollen	unbiased	0.0575118	1	-2.37915	3.09975e-05
Solyc01g087075.1	0	0	0	0	0	0	NA	NA	unbiased	unbiased	NA	NA	NA	NA
Solyc01g087080.4	87.3333	46.2778	2.16667	0.5	12	3	1	1	leaf	leaf	2.09217	0.0832477	1.15517	0.0768776
Solyc01g087090.3	14.3333	16.1667	0	5.5	345	436.667	0.659564	0.689444	unbiased	unbiased	-4.88945	7.12858e-07	-0.869725	0.0109335
Solyc01g087095.2	15.7778	25.4444	52.8333	19.6667	2	2.33333	0.711465	0.976804	leaf	leaf	1.48541	0.000208041	0.214333	0.821408
Solyc01g087120.3	259.389	194.222	439.333	104.667	2027	1156.33	0.19051	0.327795	unbiased	unbiased	2.09048	2.57519e-67	0.72152	1.14019e-11
Solyc01g087130.4	0.944444	1.94444	0	0	0.666667	0.333333	NA	NA	unbiased	unbiased	0	1	2.14079	0.124928
Solyc01g087140.4	74.3889	22.2222	0.166667	0	1.33333	0.333333	1	1	leaf	leaf	0.489255	0.906862	0.484166	0.723139
Solyc01g087150.3	3.38889	1.5	0.166667	0	31.6667	61.3333	0.734938	1	leaf	style	0.489255	0.906862	-0.919326	0.133472
Solyc01g087160.2	0	0	0	0	0.333333	0	NA	NA	unbiased	unbiased	0	NA	0.751707	NA
Solyc01g087170.3	138.056	102.444	2.33333	4.33333	666	502.667	0.552342	0.555774	unbiased	unbiased	-0.868339	0.191206	0.507125	0.0113252
Solyc01g087180.4	3.94444	1.88889	0	1.5	4.66667	6.66667	1	1	leaf	leaf	-3.07857	0.103859	-1.64886	0.276001
Solyc01g087190.4	55.2222	86	0.166667	0	521	449.667	0.531957	0.549205	unbiased	unbiased	0.489255	0.906862	0.00851675	1
Solyc01g087200.3	46.2222	31.2222	0	0	121.667	173.333	0.718596	0.559065	leaf	unbiased	0	1	-0.703112	0.00928669
Solyc01g087210.3	515.778	496.944	42.5	29.5	3190.67	2035.33	0.432738	0.510082	unbiased	unbiased	0.530252	0.0167399	0.751077	3.80821e-08
Solyc01g087230.3	104.722	60.5	22	57	434	336	0.544186	0.368681	unbiased	unbiased	-1.36998	1.82084e-14	0.409841	8.75542e-05
Solyc01g087240.3	37.4444	35.5	5.16667	5.66667	118.667	169.667	0.702992	0.573042	leaf	unbiased	-0.123621	0.923429	-0.804852	4.19781e-06
Solyc01g087250.3	75.1667	78	31.3333	19.5	585.333	1214.67	0.543664	0.571692	unbiased	unbiased	0.686451	0.0042097	-2.47002	8.86619e-75
Solyc01g087260.4	177.278	172.222	285.833	20.3333	1969.67	138.667	0.293636	0.744254	unbiased	leaf	3.83595	1.01839e-08	3.89882	2.12796e-09
Solyc01g087270.3	0.555556	3.72222	0	0	1.66667	2.33333	NA	1	unbiased	leaf	0	1	-0.37569	0.819716
Solyc01g087280.2	0	0	0	0	0	0	NA	NA	unbiased	unbiased	NA	NA	NA	NA
Solyc01g087290.3	173.5	184.056	28.3333	29.6667	303.333	360	0.622926	0.583288	unbiased	unbiased	-0.103972	0.919446	-0.28654	0.422959
Solyc01g087300.3	45.8889	45.5	9.66667	9	199.333	227	0.604673	0.560392	unbiased	unbiased	0.127039	0.906862	-0.23764	0.299902
Solyc01g087320.3	44	31.7222	3.33333	9.83333	352.333	241.667	0.512418	0.500397	unbiased	unbiased	-1.5623	0.000289554	0.518507	0.000216732
Solyc01g087330.4	42.8889	42.7778	10.1667	2.33333	176	206	0.638661	0.570166	unbiased	unbiased	2.18651	2.6187e-05	-0.51617	0.039606
Solyc01g087340.3	16.1667	8.83333	9.66667	2.5	80	58.3333	0.612109	0.546475	unbiased	unbiased	1.97762	4.03296e-05	0.571687	0.00391355
Solyc01g087350.3	0.833333	0.388889	2.33333	1.33333	20	15.6667	1	1	style	style	0.813582	0.436101	0.13848	0.805746
Solyc01g087360.3	2.94444	22.1667	0	1.5	43	117.667	1	0.573685	leaf	unbiased	-2.99661	0.00825581	-5.9387	3.14389e-30
[truncated: 31,566 more rows]

## Sheet: TableS2_
Table S2: The ten loci with the largest differences (TPM) between species in each of four categories: pollen-specific, style-specific, pollen-biased, and style-biased (N=40)
Pen = S. pennellii; Lyc = S. lycopersicum; Possible PMPZ-related functions are previously-described pollen-pistil functional roles (if known), along with the reference reporting the function.
Tissue	Biased or Specific	GeneID	Annotation	Absolute Expression Difference (TPM) between species	Species in which locus is more highly expressed	Possible PMPZ-relevant functions	Reference
Pollen	Specific	Solyc05g049890.1	Unknown Protein (AHRD V1)	850.219	Pen
		Solyc03g118580.3	Lipid binding protein (AHRD V1 *-*- D7KRJ2_ARALY); contains Interpro domain(s) IPR003612 Plant lipid transfer protein/seed storage/trypsin-alpha a+D5bitor	687.592	Lyc
		Solyc08g005040.1	Unknown Protein (AHRD V1)	633.191	Lyc
		Solyc05g015170.4	Glucan endo-1 3-beta-glucosidase 5 (AHRD V1 ***- B6SXV6_MAIZE); contains Interpro domain(s) IPR013781 Glycoside hydrolase, subgroup, catalytic core	570.425	Lyc
		Solyc06g083610.3	Unknown Protein (AHRD V1)	554.967	Pen
		Solyc03g006270.3	Ras-related protein Rab-25 (AHRD V1 ***- RAB25_BOVIN); contains Interpro domain(s) IPR015595 Rab11-related	446.664	Pen
		Solyc06g082820.4	MLO-like protein 1 (AHRD V1 ***- C6EWE5_VITVI); contains Interpro domain(s) IPR004326 Mlo-related protein	439.364	Lyc
		Solyc04g056360.4	WRKY transcription factor 36	373.348	Lyc	WRKY TFs involved in pollen development in Arabidopsis	https://doi.org/10.1371/journal.pgen.1007880
		Solyc05g052900.3	Ras-related protein Rab-25 (AHRD V1 ***- RAB25_BOVIN); contains Interpro domain(s) IPR015595 Rab11-related	298.703	Pen
		Solyc04g025560.4	ADP-ribosylation factor (AHRD V1 *-*- D7KLG4_ARALY); contains Interpro domain(s) IPR006688 ADP-ribosylation factor	278.287	Pen
Style	Specific	Solyc07g007730.4	Defensin protein (AHRD V1 ***- B1N683_SOLPI); contains Interpro domain(s) IPR008177 Gamma Purothionin	9044.21	Lyc	Defensin-like proteins are associated with pollen directional signals from the style or synergid cells	https://doi.org/10.1093/pcp/pcq008
		Solyc10g018500.1	Expansin protein (AHRD V1 ***- Q14F61_WHEAT); contains Interpro domain(s) IPR014734 Pollen allergen, N-terminal	4475.91	Pen	Expansin genes are required for pollen tube growth in Arabidopsis	10.3390/genes12020249
		Solyc02g067750.4	Carbonic anhydrase (AHRD V1 ***- B1VK36_SOLLC); contains Interpro domain(s) IPR001765 Carbonic anhydrase	3912.37	Lyc	Related to sugar metabolism in pollen	https://doi.org/10.1016/j.plantsci.2018.12.024
		Solyc11g044840.2	LL-diaminopimelate aminotransferase (AHRD V1 **** A8IW39_CHLRE); contains Interpro domain(s) IPR019942 LL-diaminopimelate aminotransferase, plant-related	3898.14	Pen
		Solyc02g078060.1	pistil extensin-like protein (Fragment) (AHRD V1 ***- Q49I27_9SOLA); contains Interpro domain(s) IPR006041 Pollen Ole e 1 allergen and extensin	3260.89	Pen	Pistil extensin proteins are important for cell wall structure, including during pistil development	https://doi.org/10.1105/tpc.4.9.1041
		Solyc10g076200.3	Non-specific lipid-transfer protein (AHRD V1 ***- A7UGH2_SOLTU); contains Interpro domain(s) IPR013770 Plant lipid transfer protein and hydrophobic protein, helical	3254.41	Pen	Proteins involved in cell wall organization, stabilization of membranes, and signal transduction	10.1093/jxb/erv313
		Solyc01g105500.4	Endo-1 4-beta-xylanase (AHRD V1 ***- B6SW51_MAIZE); contains Interpro domain(s) IPR013781 Glycoside hydrolase, subgroup, catalytic core	3037.84	Pen
		Solyc01g010060.2	Unknown Protein (AHRD V1)	2842.32	Pen
		Solyc01g109390.3	PVR3-like protein (AHRD V1 ***- B6TVY8_MAIZE); contains Interpro domain(s) IPR013770 Plant lipid transfer protein and hydrophobic protein, helical	2634.59	Pen	Identified as DIR1L in S. pennellii (as Sopen01g05180)	https://doi.org/10.3390/ijms222313067
		Solyc12g096750.2	LEU70481 abscission polygalacturonase	1680.73	Pen	Polygalaturonases are involved in plant cell wall elongation and pollen tube growth	10.3390/plants3040613 https://doi.org/10.1007/s004970000062
Pollen	Biased	Solyc01g066810.4	Universal stress protein (AHRD V1 ***- B4UW73_ARAHY); contains Interpro domain(s) IPR006016 UspA	6868.67	Lyc
		Solyc06g070940.4	ATP-binding cassette transporter sub-family A member 14 (AHRD V1 ***- Q6XBG3_MOUSE); contains Interpro domain(s) IPR003439 ABC transporter-like	5373.53	Pen
		Solyc01g066380.4	Unknown Protein (AHRD V1)	4229.79	Lyc
		Solyc05g054360.4	Pectinesterase (AHRD V1 ***- Q4G2Z0_TOBAC); contains Interpro domain(s) IPR000070 Pectinesterase, catalytic	3710.95	Lyc	Influence pollen tube growth rate	https://doi.org/10.1104/pp.105.059865
		Solyc11g065990.2	Actin (AHRD V1 ***- B5M4V6_TOBAC); contains Interpro domain(s) IPR004000 Actin/actin-like	2185.34	Pen
		Solyc01g009240.4	Beta-D-glucosidase (AHRD V1 ***- O82074_TROMA); contains Interpro domain(s) IPR001764 Glycoside hydrolase, family 3, N-terminal	2002.67	Pen	Degrades pollen cell walls	https://doi.org/10.1021/pr400197p
		Solyc03g120250.3	High affinity sulfate transporter 2 (AHRD V1 **** SUT2_STYHA); contains Interpro domain(s) IPR001902 Sulphate anion transporter	1662.07	Pen
		Solyc04g079780.4	Ariadne-like ubiquitin ligase (AHRD V1 **-* D3AZ84_POLPA); contains Interpro domain(s) IPR002867 Zinc finger, C6HC-type	1464.07	Pen
		Solyc01g016690.1	Unknown Protein (AHRD V1)	897.374	Pen
		Solyc05g049890.1	Unknown Protein (AHRD V1)	850.219	Pen
Style	Biased	Solyc07g007735.1	Defensin protein (AHRD V3.3 *** B1N679_SOLLC)	26074.7	Pen	Defensin-like proteins are associated with pollen directional signals from the style or synergid cells	https://doi.org/10.1093/pcp/pcq008
		Solyc02g061770.4	class II chitinase	23285.1	Lyc	Chitinases are associated with various PMPZ interactions, including pollen recognition and rejection	https://doi.org/10.1007/s11295-019-1360-7
		Solyc07g007730.4	Defensin protein (AHRD V1 ***- B1N683_SOLPI); contains Interpro domain(s) IPR008177 Gamma Purothionin	9044.21	Lyc	Defensin-like proteins are associated with pollen directional signals from the style or synergid cells	https://doi.org/10.1093/pcp/pcq008
		Solyc12g010070.1	Unknown Protein (AHRD V1)	8511.17	Pen
		Solyc07g049550.3	1-aminocyclopropane-1-carboxylate oxidase (AHRD V1 **** Q94F66_SOLTU); contains Interpro domain(s) IPR005123 Oxoglutarate and iron-dependent oxygenase	8086.29	Pen	ACC proteins have been associated with pollen tube signaling and attraction in arabidopsis thaliana	https://doi.org/10.1038/s41467-020-17819-9
		Solyc01g008610.4	Beta-1 3-glucanase (AHRD V1 ***- Q9SYX6_TOBAC); contains Interpro domain(s) IPR000490 Glycoside hydrolase, family 17	7340.39	Lyc	Important for pollen development in rice	10.1007/s00425-010-1301-z
		Solyc02g078050.4	pistil extensin-like protein (Fragment) (AHRD V1 *-*- Q49I33_NICPL); contains Interpro domain(s) IPR006041 Pollen Ole e 1 allergen and extensin	7297.52	Lyc
		Solyc08g083210.3	endo-1,4-beta-glucanase (cel5)	6548.28	Lyc		https://doi.org/10.1093/oxfordjournals.pcp.a029621
		Solyc10g018500.1	Expansin protein (AHRD V1 ***- Q14F61_WHEAT); contains Interpro domain(s) IPR014734 Pollen allergen, N-terminal	4475.91	Pen	Expansin genes are required for pollen tube growth in Arabidopsis	10.3390/genes12020249
		Solyc02g067750.4	Carbonic anhydrase (AHRD V1 ***- B1VK36_SOLLC); contains Interpro domain(s) IPR001765 Carbonic anhydrase	3912.37	Lyc	Related to sugar metabolism in pollen	https://doi.org/10.1016/j.plantsci.2018.12.024

## Sheet: TableS3_
Table 3: All genes significantly differentially expressed between species, in either pollen or style tissue.
Pen = S. pennellii; Lyc = S. lycopersicum. For DESeq2 Log fold change, positive values indicates higher expression in S. lycopersicum, and negative values higher expression in S. pennellii.
						Average read counts			Pollen contrast between species		Style contrast between species
Gene ID	Species	Estimated tau	Specific	Biased Tissue	Annotation	Leaf	Pollen	Style	Log fold change	P-value	Log fold change	P-value
Solyc01g005000.3	lyc	0.700021	FALSE	style	Glutamate decarboxylase (AHRD V3.3 *** B1Q3F2_SOLLC)	17.7222	8.5	631.333	-1.94224	1.70036e-07	0.460271	0.142858
Solyc01g005000.3	pen	0.680178	FALSE	unbiased	Glutamate decarboxylase (AHRD V3.3 *** B1Q3F2_SOLLC)	10.3889	33	513	-1.94224	1.70036e-07	0.460271	0.142858
Solyc01g005010.4	lyc	0.51909	FALSE	unbiased	protein XRI1-like (AHRD V3.3 *** A0A2I4FA04_9ROSI)	25.1111	13.5	210.333	2.56792	1.18464e-06	0.500975	0.109529
Solyc01g005010.4	pen	0.536358	FALSE	unbiased	protein XRI1-like (AHRD V3.3 *** A0A2I4FA04_9ROSI)	27.4444	2.33333	168.667	2.56792	1.18464e-06	0.500975	0.109529
Solyc01g005020.3	lyc	0.527473	FALSE	unbiased	Salt Overly Sensitive 1	159.611	11.5	1130.67	-2.27297	3.60038e-23	-0.349142	0.00590424
Solyc01g005020.3	pen	0.388548	FALSE	unbiased	Salt Overly Sensitive 1	154.389	56.5	1357.67	-2.27297	3.60038e-23	-0.349142	0.00590424
Solyc01g005030.4	lyc	0.513497	FALSE	unbiased	MAP kinase kinase kinase 1	87	10.5	578.667	-2.34445	1.16003e-16	0.157564	0.526746
Solyc01g005030.4	pen	0.342559	FALSE	unbiased	MAP kinase kinase kinase 1	65.7778	54.6667	474.667	-2.34445	1.16003e-16	0.157564	0.526746
Solyc01g005050.4	lyc	1	TRUE	pollen	CASP-like protein (AHRD V3.3 --* A0A2G3CF58_CAPCH)	0	6251.5	117.333	-0.523116	0.671977	-3.52456	8.94107e-07
Solyc01g005050.4	pen	0.792001	FALSE	pollen	CASP-like protein (AHRD V3.3 --* A0A2G3CF58_CAPCH)	0	8930.83	200.667	-0.523116	0.671977	-3.52456	8.94107e-07
Solyc01g005070.3	lyc	1	TRUE	pollen	ENTH/ANTH/VHS superfamily protein (AHRD V3.3 *** AT1G68110.1)	1.27778	8007.33	99.6667	-0.158547	0.955136	-3.54563	2.37686e-08
Solyc01g005070.3	pen	0.785061	FALSE	pollen	ENTH/ANTH/VHS superfamily protein (AHRD V3.3 *** AT1G68110.1)	0.222222	9071	219.333	-0.158547	0.955136	-3.54563	2.37686e-08
Solyc01g005080.3	lyc	0.594638	FALSE	unbiased	65-kDa microtubule-associated protein 6 (AHRD V3.3 *** A0A2G2XSF2_CAPBA),Pfam:PF03999	90	55.1667	269	0.528375	0.0870327	-2.49648	8.82996e-27
Solyc01g005080.3	pen	0.469276	FALSE	unbiased	65-kDa microtubule-associated protein 6 (AHRD V3.3 *** A0A2G2XSF2_CAPBA),Pfam:PF03999	131.611	37.8333	621.333	0.528375	0.0870327	-2.49648	8.82996e-27
Solyc01g005110.3	lyc	0.381397	FALSE	unbiased	Dolichol-phosphate mannosyltransferase-related protein (AHRD V3.3 *** A0A2U1LCX2_ARTAN)	14.7222	143.833	411	0.983177	3.26525e-10	0.0974574	0.573858
Solyc01g005110.3	pen	0.483622	FALSE	unbiased	Dolichol-phosphate mannosyltransferase-related protein (AHRD V3.3 *** A0A2U1LCX2_ARTAN)	11.3889	72.3333	313	0.983177	3.26525e-10	0.0974574	0.573858
Solyc01g005120.3	lyc	0.473172	FALSE	unbiased	Xyloglucan endotransglucosylase/hydrolase (AHRD V3.3 *** A0A2G3AYH1_CAPCH)	68.3889	169.167	3689	4.72828	4.94112e-32	0.604365	0.0910417
Solyc01g005120.3	pen	0.679148	FALSE	unbiased	Xyloglucan endotransglucosylase/hydrolase (AHRD V3.3 *** A0A2G3AYH1_CAPCH)	55.5	6.33333	2822	4.72828	4.94112e-32	0.604365	0.0910417
Solyc01g005130.2	lyc	0.518882	FALSE	unbiased	Zinc finger protein 1 (AHRD V3.3 *** A0A2G2XSH3_CAPBA)	63.2222	0.666667	453	1.83963	0.207044	2.87053	8.62502e-58
Solyc01g005130.2	pen	0.778036	FALSE	leaf	Zinc finger protein 1 (AHRD V3.3 *** A0A2G2XSH3_CAPBA)	73.2778	0	73.6667	1.83963	0.207044	2.87053	8.62502e-58
Solyc01g005140.3	lyc	NA	NA	unbiased	Cytochrome b561/ferric reductase transmembrane (AHRD V3.3 *** A0A2U1MNP8_ARTAN)	0.166667	0	27.6667	-0.472541	0.930077	-3.55005	0.00156894
Solyc01g005140.3	pen	1	TRUE	style	Cytochrome b561/ferric reductase transmembrane (AHRD V3.3 *** A0A2U1MNP8_ARTAN)	0.277778	0.166667	73	-0.472541	0.930077	-3.55005	0.00156894
Solyc01g005257.1	lyc	1	TRUE	leaf	Sec14p-like phosphatidylinositol transfer family protein (AHRD V3.3 *** A0A1Y1I4L4_KLENI)	30.2778	0	31	0	1	-5.58698	8.03221e-34
Solyc01g005257.1	pen	0.628045	FALSE	unbiased	Sec14p-like phosphatidylinositol transfer family protein (AHRD V3.3 *** A0A1Y1I4L4_KLENI)	21.9444	0	88	0	1	-5.58698	8.03221e-34
Solyc01g005280.3	lyc	0.890842	FALSE	leaf	Sec14p-like phosphatidylinositol transfer family protein (AHRD V3.3 *** A0A1Y1I4L4_KLENI)	25.5556	0	144	-0.472541	0.906074	-3.49166	2.03031e-30
Solyc01g005280.3	pen	0.686312	FALSE	unbiased	Sec14p-like phosphatidylinositol transfer family protein (AHRD V3.3 *** A0A1Y1I4L4_KLENI)	15.2222	0.166667	368	-0.472541	0.906074	-3.49166	2.03031e-30
Solyc01g005290.4	lyc	0.620185	FALSE	unbiased	Sec14p-like phosphatidylinositol transfer family protein (AHRD V3.3 *** A0A1Y1I4L4_KLENI)	24.0556	0	51.6667	0	1	8.80907	6.40581e-18
Solyc01g005290.4	pen	NA	NA	unbiased	Sec14p-like phosphatidylinositol transfer family protein (AHRD V3.3 *** A0A1Y1I4L4_KLENI)	1.05556	0	0.333333	0	1	8.80907	6.40581e-18
Solyc01g005330.3	lyc	0.629166	FALSE	unbiased	Microtubule-associated protein 70 (AHRD V3.3 *** A0A200QNX4_9MAGN)	372.667	0.666667	702.667	-1.3086	0.258195	0.445264	0.00306051
Solyc01g005330.3	pen	0.631916	FALSE	unbiased	Microtubule-associated protein 70 (AHRD V3.3 *** A0A200QNX4_9MAGN)	266.222	1.66667	543	-1.3086	0.258195	0.445264	0.00306051
Solyc01g005340.3	lyc	0.559994	FALSE	unbiased	Ankyrin repeat-containing protein (AHRD V3.3 *** A0A2G2XSI9_CAPBA)	26.2222	0.5	321.333	0.959939	0.656301	-0.430464	0.00956807
Solyc01g005340.3	pen	0.607552	FALSE	unbiased	Ankyrin repeat-containing protein (AHRD V3.3 *** A0A2G2XSI9_CAPBA)	23.6667	0.166667	359	0.959939	0.656301	-0.430464	0.00956807
Solyc01g005360.4	lyc	NA	NA	unbiased	S-adenosyl-L-methionine-dependent methyltransferases superfamily protein (AHRD V3.3 *** A0A2U1QHF5_ARTAN)	0.222222	16.3333	13.3333	-3.08511	9.34737e-17	-3.4427	7.49695e-12
Solyc01g005360.4	pen	0.90804	FALSE	pollen	S-adenosyl-L-methionine-dependent methyltransferases superfamily protein (AHRD V3.3 *** A0A2U1QHF5_ARTAN)	0	141.5	21	-3.08511	9.34737e-17	-3.4427	7.49695e-12
Solyc01g005370.3	lyc	1	TRUE	style	Calcium-dependent protein kinase (AHRD V3.3 *-* CDPK_DAUCA)	2.05556	4.83333	86	-0.479428	0.404827	-1.48191	9.56519e-13
Solyc01g005370.3	pen	1	TRUE	style	Calcium-dependent protein kinase (AHRD V3.3 *-* CDPK_DAUCA)	0.833333	6.66667	131.667	-0.479428	0.404827	-1.48191	9.56519e-13
Solyc01g005380.3	lyc	0.667724	FALSE	unbiased	Histone-lysine N-methyltransferase setd3 (AHRD V3.3 *** A0A1J3D0A4_NOCCA)	47.1667	0.166667	137.333	-6.036	2.02693e-11	-0.289645	0.121282
Solyc01g005380.3	pen	0.6244	FALSE	unbiased	Histone-lysine N-methyltransferase setd3 (AHRD V3.3 *** A0A1J3D0A4_NOCCA)	44.3333	17.1667	148	-6.036	2.02693e-11	-0.289645	0.121282
Solyc01g005390.3	lyc	1	TRUE	pollen	Nudix hydrolase (AHRD V3.3 *** A0A2U1MBD3_ARTAN)	0.444444	123.333	1.33333	1.7236	5.88918e-17	-0.916693	0.0942258
Solyc01g005390.3	pen	1	TRUE	pollen	Nudix hydrolase (AHRD V3.3 *** A0A2U1MBD3_ARTAN)	0.388889	37.1667	2	1.7236	5.88918e-17	-0.916693	0.0942258
Solyc01g005420.2	lyc	NA	NA	unbiased	C2 calcium-dependent membrane targeting (AHRD V3.3 *-* A0A2U1LLL4_ARTAN)	0.777778	0	1.33333	0	1	3.03923	0.0254333
Solyc01g005420.2	pen	1	TRUE	leaf	C2 calcium-dependent membrane targeting (AHRD V3.3 *-* A0A2U1LLL4_ARTAN)	9.05556	0	0.333333	0	1	3.03923	0.0254333
Solyc01g005450.3	lyc	0.580291	FALSE	unbiased	F-box protein SKIP28 (AHRD V3.3 *** A0A2I4F4P9_9ROSI)	10.4444	3.16667	160.667	3.61853	0.000905206	-1.11973	0.0134664
Solyc01g005450.3	pen	0.5269	FALSE	unbiased	F-box protein SKIP28 (AHRD V3.3 *** A0A2I4F4P9_9ROSI)	36.0556	0.166667	223.667	3.61853	0.000905206	-1.11973	0.0134664
Solyc01g005460.4	lyc	0.813374	FALSE	leaf	Dynein light chain (AHRD V3.3 *** A0A1U8EJW7_CAPAN)	27.6667	0	49.3333	-0.953439	0.665399	-0.866793	2.48984e-05
Solyc01g005460.4	pen	0.668207	FALSE	unbiased	Dynein light chain (AHRD V3.3 *** A0A1U8EJW7_CAPAN)	24	0.333333	77.3333	-0.953439	0.665399	-0.866793	2.48984e-05
Solyc01g005480.3	lyc	0.776104	FALSE	leaf	transmembrane protein%2C putative (DUF677) (AHRD V3.3 *** AT3G19330.4)	62.6111	0.5	89.6667	1.44203	0.396924	-0.822377	2.21158e-06
Solyc01g005480.3	pen	0.682837	FALSE	unbiased	transmembrane protein%2C putative (DUF677) (AHRD V3.3 *** AT3G19330.4)	51.1111	0	122.667	1.44203	0.396924	-0.822377	2.21158e-06
Solyc01g005490.3	lyc	0.26983	FALSE	unbiased	IAA-amino acid hydrolase ILR1 (AHRD V3.3 *** A0A2G2WJJ8_CAPBA)	43	73.8333	326.667	4.28744	4.74859e-34	0.242447	0.201521
Solyc01g005490.3	pen	0.506373	FALSE	unbiased	IAA-amino acid hydrolase ILR1 (AHRD V3.3 *** A0A2G2WJJ8_CAPBA)	33.8333	3.83333	271.667	4.28744	4.74859e-34	0.242447	0.201521
Solyc01g005510.3	lyc	0.828722	FALSE	pollen	L-ascorbate oxidase homolog (AHRD V3.3 *** Q6UN75_TOBAC)	0	399313	4494.67	0.11119	1	-2.89743	0.000412556
Solyc01g005510.3	pen	0.692917	FALSE	unbiased	L-ascorbate oxidase homolog (AHRD V3.3 *** Q6UN75_TOBAC)	0.111111	376770	6831	0.11119	1	-2.89743	0.000412556
Solyc01g005520.4	lyc	0.539039	FALSE	unbiased	Protein LOW PSII ACCUMULATION 1, chloroplastic (AHRD V3.3 *-* A0A1J3E7D8_NOCCA)	144	26.8333	758	5.61336	1.7763e-07	-0.411951	0.616036
Solyc01g005520.4	pen	0.652935	FALSE	unbiased	Protein LOW PSII ACCUMULATION 1, chloroplastic (AHRD V3.3 *-* A0A1J3E7D8_NOCCA)	571.167	0.5	769.667	5.61336	1.7763e-07	-0.411951	0.616036
Solyc01g005530.3	lyc	0.620006	FALSE	unbiased	nuclear polyadenylated RNA-binding protein (AHRD V3.3 *** AT3G13480.2)	20.3333	2	113.333	1.26109	0.22462	-0.802323	9.67338e-05
Solyc01g005530.3	pen	0.523921	FALSE	unbiased	nuclear polyadenylated RNA-binding protein (AHRD V3.3 *** AT3G13480.2)	23.6667	0.833333	157.333	1.26109	0.22462	-0.802323	9.67338e-05
Solyc01g005550.3	lyc	0.663287	FALSE	unbiased	DUF239 domain-containing protein/DUF4409 domain-containing protein (AHRD V3.3 *** A0A1Q3BKR6_CEPFO)	684	0.666667	605.333	-0.316165	0.923046	1.30576	4.88159e-08
Solyc01g005550.3	pen	0.68238	FALSE	unbiased	DUF239 domain-containing protein/DUF4409 domain-containing protein (AHRD V3.3 *** A0A1Q3BKR6_CEPFO)	374.778	0.833333	411.333	-0.316165	0.923046	1.30576	4.88159e-08
Solyc01g005560.3	lyc	0.531913	FALSE	unbiased	Isocitrate dehydrogenase [NADP] (AHRD V3.3 *** A0A2G3BR90_CAPCH)	315.778	24	5399	-0.607827	0.069057	-0.675147	0.0072229
Solyc01g005560.3	pen	0.49981	FALSE	unbiased	Isocitrate dehydrogenase [NADP] (AHRD V3.3 *** A0A2G3BR90_CAPCH)	390.833	35.8333	6284	-0.607827	0.069057	-0.675147	0.0072229
Solyc01g005570.4	lyc	0.536306	FALSE	unbiased	hypothetical protein (DUF1639) (AHRD V3.3 *** AT1G55340.1)	35.2222	1.66667	379.333	-1.90607	0.0019462	-0.126582	0.64467
Solyc01g005570.4	pen	0.550388	FALSE	unbiased	hypothetical protein (DUF1639) (AHRD V3.3 *** AT1G55340.1)	69.6111	6.33333	358	-1.90607	0.0019462	-0.126582	0.64467
Solyc01g005590.2	lyc	0.695884	FALSE	unbiased	Unknown protein	9.38889	0.166667	354.667	-0.919729	0.710656	-1.95298	0.00245027
Solyc01g005590.2	pen	0.607112	FALSE	unbiased	Unknown protein	33.9444	0.5	594.333	-0.919729	0.710656	-1.95298	0.00245027
Solyc01g005600.4	lyc	0.164038	FALSE	unbiased	5'-adenylylsulfate reductase-like 5 (AHRD V3.3 *** A0A2G2W4X9_CAPBA)	100.611	542.667	1276.67	1.13858	3.94924e-09	-0.382617	0.0608583
Solyc01g005600.4	pen	0.269945	FALSE	unbiased	5'-adenylylsulfate reductase-like 5 (AHRD V3.3 *** A0A2G2W4X9_CAPBA)	105.778	246.5	1377.67	1.13858	3.94924e-09	-0.382617	0.0608583
Solyc01g005610.4	lyc	1	TRUE	pollen	GDSL esterase/lipase (AHRD V3.3 *** A0A2G3AJV6_CAPAN)	0.0555556	212.333	0.666667	9.68065	1.47799e-21	2.37885	0.0231383
Solyc01g005610.4	pen	NA	NA	unbiased	GDSL esterase/lipase (AHRD V3.3 *** A0A2G3AJV6_CAPAN)	0	0.166667	0.333333	9.68065	1.47799e-21	2.37885	0.0231383
Solyc01g005620.3	lyc	0.461934	FALSE	unbiased	oxoglutarate/malate translocator	1009.83	126.833	1857	-0.508567	0.0139488	-0.186582	0.369927
Solyc01g005620.3	pen	0.405948	FALSE	unbiased	oxoglutarate/malate translocator	790.333	176.667	1814.33	-0.508567	0.0139488	-0.186582	0.369927
Solyc01g005640.4	lyc	0.561573	FALSE	unbiased	Histidine-tRNA ligase (AHRD V3.3 *** A0A1I9LTH3_ARATH)	45.2222	0.166667	490.333	-0.941196	0.661857	0.978778	3.22234e-12
Solyc01g005640.4	pen	0.554361	FALSE	unbiased	Histidine-tRNA ligase (AHRD V3.3 *** A0A1I9LTH3_ARATH)	30.9444	0.5	318	-0.941196	0.661857	0.978778	3.22234e-12
Solyc01g005660.3	lyc	NA	NA	unbiased	R2R3MYB transcription factor 5	0.0555556	0	31.3333	-5.54887	3.1161e-09	-3.70167	2.13841e-25
Solyc01g005660.3	pen	1	TRUE	style	R2R3MYB transcription factor 5	1.05556	8.83333	74.6667	-5.54887	3.1161e-09	-3.70167	2.13841e-25
Solyc01g005670.3	lyc	0.534483	FALSE	unbiased	BTB/POZ domain-containing protein (AHRD V3.3 *** A0A2I0X876_9ASPA)	23.8889	0.166667	146	0.489255	0.906074	0.39896	0.00362658
Solyc01g005670.3	pen	0.635296	FALSE	unbiased	BTB/POZ domain-containing protein (AHRD V3.3 *** A0A2I0X876_9ASPA)	8.27778	0	104.667	0.489255	0.906074	0.39896	0.00362658
Solyc01g005680.4	lyc	NA	NA	unbiased	Cytokinin riboside 5'-monophosphate phosphoribohydrolase (AHRD V3.3 *** A0A2I4FSE2_9ROSI)	1.16667	0.5	6.66667	1.44433	0.540371	-4.48085	0.00010905
Solyc01g005680.4	pen	1	TRUE	leaf	Cytokinin riboside 5'-monophosphate phosphoribohydrolase (AHRD V3.3 *** A0A2I4FSE2_9ROSI)	5.38889	0	14	1.44433	0.540371	-4.48085	0.00010905
Solyc01g005700.3	lyc	0.54934	FALSE	unbiased	Transposase, MuDR, MULE transposase domain protein (AHRD V3.3 *** A0A2U1N7R9_ARTAN)	60.1111	0.333333	355	-0.859735	0.673078	-0.31049	0.0150538
Solyc01g005700.3	pen	0.506257	FALSE	unbiased	Transposase, MuDR, MULE transposase domain protein (AHRD V3.3 *** A0A2U1N7R9_ARTAN)	45.5556	0.666667	357	-0.859735	0.673078	-0.31049	0.0150538
Solyc01g005730.3	lyc	NA	NA	unbiased	NL0C (AHRD V3.3 *** Q9ZS83_SOLLC)	1.27778	0	43.6667	-1.3931	0.590717	-9.37237	5.56589e-12
Solyc01g005730.3	pen	0.584589	FALSE	unbiased	NL0C (AHRD V3.3 *** Q9ZS83_SOLLC)	22.8333	0.5	125.667	-1.3931	0.590717	-9.37237	5.56589e-12
Solyc01g005760.3	lyc	1	TRUE	style	NL0D (AHRD V3.3 *** Q9ZS82_SOLLC)	1.22222	0	45.6667	0	1	2.31973	0.00439053
Solyc01g005760.3	pen	0.979217	FALSE	leaf	NL0D (AHRD V3.3 *** Q9ZS82_SOLLC)	6.16667	0	15.3333	0	1	2.31973	0.00439053
Solyc01g005800.3	lyc	0.873121	FALSE	pollen	Calmodulin binding protein (AHRD V3.3 *** A0A2K3N563_TRIPR)	2.5	42.6667	11.6667	-1.64514	8.65364e-07	-1.78072	1.10184e-05
Solyc01g005800.3	pen	0.880226	FALSE	pollen	Calmodulin binding protein (AHRD V3.3 *** A0A2K3N563_TRIPR)	2.61111	135	18.3333	-1.64514	8.65364e-07	-1.78072	1.10184e-05
Solyc01g005820.4	lyc	0.508524	FALSE	unbiased	Serine/arginine-rich-splicing factor SCL30A (AHRD V3.3 *** A0A0M9UMR8_NICAT)	489.389	30.3333	2146.67	0.696405	0.0131578	-0.212936	0.311566
Solyc01g005820.4	pen	0.50491	FALSE	unbiased	Serine/arginine-rich-splicing factor SCL30A (AHRD V3.3 *** A0A0M9UMR8_NICAT)	325.667	19	2248.33	0.696405	0.0131578	-0.212936	0.311566
Solyc01g005830.4	lyc	0.798124	FALSE	leaf	Glucan endo-1,3-beta-glucosidase 4 (AHRD V3.3 *-* A0A2G2XNZ6_CAPBA)	183.778	0	76.6667	0	1	1.17478	1.50999e-07
Solyc01g005830.4	pen	0.871045	FALSE	leaf	Glucan endo-1,3-beta-glucosidase 4 (AHRD V3.3 *-* A0A2G2XNZ6_CAPBA)	149.778	0	45.6667	0	1	1.17478	1.50999e-07
Solyc01g005840.3	lyc	0.501644	FALSE	unbiased	Ubiquitin conjugating enzyme (AHRD V3.3 *** W7U085_9STRA)	51.3889	8.16667	389	3.62159	2.04738e-05	0.384564	0.163126
Solyc01g005840.3	pen	0.564598	FALSE	unbiased	Ubiquitin conjugating enzyme (AHRD V3.3 *** W7U085_9STRA)	60.1667	0.666667	275.333	3.62159	2.04738e-05	0.384564	0.163126
Solyc01g005860.2	lyc	1	TRUE	leaf	Unknown protein	5.55556	0	10	0	1	-1.3786	0.00682315
Solyc01g005860.2	pen	1	TRUE	leaf	Unknown protein	10.7222	0	13	0	1	-1.3786	0.00682315
Solyc01g005870.3	lyc	0.982295	FALSE	style	Cf-like protein (AHRD V3.3 *** A0A140GMU3_SOLLC)	1.94444	0	1095	-1.42582	0.511481	4.92351	1.95914e-09
Solyc01g005870.3	pen	0.64038	FALSE	unbiased	Cf-like protein (AHRD V3.3 *** A0A140GMU3_SOLLC)	12.3333	0.5	57.3333	-1.42582	0.511481	4.92351	1.95914e-09
Solyc01g005900.2	lyc	0.504153	FALSE	unbiased	Transferase (AHRD V3.3 *** A0A200Q1C0_9MAGN)	31.8333	13.5	216.333	-0.954952	8.82737e-05	0.86365	1.90728e-11
Solyc01g005900.2	pen	0.543548	FALSE	unbiased	Transferase (AHRD V3.3 *** A0A200Q1C0_9MAGN)	35.7222	26	138	-0.954952	8.82737e-05	0.86365	1.90728e-11
Solyc01g005910.3	lyc	0.501204	FALSE	unbiased	Acid phosphatase/vanadium-dependent haloperoxidase-related protein (AHRD V3.3 *** A0A2U1NM03_ARTAN)	33.2222	0.333333	219.333	-0.861189	0.680306	0.846606	0.00470183
Solyc01g005910.3	pen	0.636977	FALSE	unbiased	Acid phosphatase/vanadium-dependent haloperoxidase-related protein (AHRD V3.3 *** A0A2U1NM03_ARTAN)	34.6667	0.666667	118	-0.861189	0.680306	0.846606	0.00470183
Solyc01g005930.3	lyc	0.629156	FALSE	unbiased	Lipase/lipooxygenase%2C PLAT/LH2 family protein (AHRD V3.3 *** AT1G55280.2)	14.5	0.333333	190.333	0.489255	0.906074	1.81863	8.4427e-08
Solyc01g005930.3	pen	0.600867	FALSE	unbiased	Lipase/lipooxygenase%2C PLAT/LH2 family protein (AHRD V3.3 *** AT1G55280.2)	6.16667	0.166667	61.3333	0.489255	0.906074	1.81863	8.4427e-08
Solyc01g005950.4	lyc	0.244855	FALSE	unbiased	Serine/threonine-protein phosphatase (AHRD V3.3 *** A0A2G3DEI1_CAPCH)	165	221	1548	-0.694768	0.00029328	0.0923949	0.697843
Solyc01g005950.4	pen	0.1958	FALSE	unbiased	Serine/threonine-protein phosphatase (AHRD V3.3 *** A0A2G3DEI1_CAPCH)	127.833	364.5	1309.67	-0.694768	0.00029328	0.0923949	0.697843
Solyc01g005960.3	lyc	0.110301	FALSE	unbiased	RNA helicase DEAD1	215	2881.83	1251.33	0.411637	0.0207593	-0.40293	0.0193503
Solyc01g005960.3	pen	0.0621625	FALSE	unbiased	RNA helicase DEAD1	171.222	2131.17	1343.33	0.411637	0.0207593	-0.40293	0.0193503
Solyc01g005970.3	lyc	0.621166	FALSE	unbiased	F-box/kelch-repeat protein (AHRD V3.3 *** A0A1U8GYH7_CAPAN)	39	1.66667	129.333	1.01191	0.38263	0.588426	0.000381428
Solyc01g005970.3	pen	0.635104	FALSE	unbiased	F-box/kelch-repeat protein (AHRD V3.3 *** A0A1U8GYH7_CAPAN)	26.3333	0.833333	100	1.01191	0.38263	0.588426	0.000381428
Solyc01g005980.4	lyc	0.508924	FALSE	unbiased	transmembrane protein%2C putative (Protein of unknown function%2C DUF538) (AHRD V3.3 *** AT5G19860.1)	16.1667	0.166667	80.6667	0.00835686	1	2.12629	5.31652e-09
Solyc01g005980.4	pen	0.913276	FALSE	leaf	transmembrane protein%2C putative (Protein of unknown function%2C DUF538) (AHRD V3.3 *** AT5G19860.1)	8.16667	0.166667	19.3333	0.00835686	1	2.12629	5.31652e-09
Solyc01g005985.1	lyc	0.638268	FALSE	unbiased	Bifunctional inhibitor/lipid-transfer protein/seed storage 2S albumin superfamily protein, putative (AHRD V3.3 *** A0A061GSH0_THECC)	150.167	1.33333	3645.67	-0.773729	0.491188	4.50962	6.73198e-40
Solyc01g005985.1	pen	0.698227	FALSE	unbiased	Bifunctional inhibitor/lipid-transfer protein/seed storage 2S albumin superfamily protein, putative (AHRD V3.3 *** A0A061GSH0_THECC)	179.667	2.16667	224.667	-0.773729	0.491188	4.50962	6.73198e-40
Solyc01g006020.4	lyc	0.643385	FALSE	unbiased	BnaCnng41690D protein (AHRD V3.3 *** A0A078JEK8_BRANA)	181.778	0.333333	406.667	-3.19556	0.002172	0.0678364	0.877931
Solyc01g006020.4	pen	0.682812	FALSE	unbiased	BnaCnng41690D protein (AHRD V3.3 *** A0A078JEK8_BRANA)	313.111	3.33333	365.667	-3.19556	0.002172	0.0678364	0.877931
Solyc01g006040.3	lyc	0.521849	FALSE	unbiased	E3 ubiquitin protein ligase (AHRD V3.3 *** A0A2I4FSG3_9ROSI)	83.0556	4	518.667	0.898332	0.165374	0.391952	0.00060359
Solyc01g006040.3	pen	0.529825	FALSE	unbiased	E3 ubiquitin protein ligase (AHRD V3.3 *** A0A2I4FSG3_9ROSI)	65.4444	2.16667	392	0.898332	0.165374	0.391952	0.00060359
Solyc01g006100.4	lyc	0.768156	FALSE	leaf	cytosine-5 DNA methyltransferase1L	198.944	57.6667	27.6667	1.37885	0.00960469	0.535357	0.35249
Solyc01g006100.4	pen	0.931057	FALSE	leaf	cytosine-5 DNA methyltransferase1L	170.556	22.6667	20.6667	1.37885	0.00960469	0.535357	0.35249
Solyc01g006110.3	lyc	0.393594	FALSE	unbiased	PP2A regulatory subunit TAP46 (AHRD V3.3 *** A0A2G2XNB2_CAPBA)	130.778	60.3333	1316.67	1.50746	5.92649e-17	0.15913	0.145299
Solyc01g006110.3	pen	0.478494	FALSE	unbiased	PP2A regulatory subunit TAP46 (AHRD V3.3 *** A0A2G2XNB2_CAPBA)	136.778	21.3333	1091.67	1.50746	5.92649e-17	0.15913	0.145299
Solyc01g006120.4	lyc	0.337789	FALSE	unbiased	Protein kinase family protein (AHRD V3.3 *** A0A2U1M4N4_ARTAN)	448.389	183.5	5254.67	-0.401932	0.0483462	0.109489	0.614904
Solyc01g006120.4	pen	0.335328	FALSE	unbiased	Protein kinase family protein (AHRD V3.3 *** A0A2U1M4N4_ARTAN)	285	244.667	4442	-0.401932	0.0483462	0.109489	0.614904
Solyc01g006140.4	lyc	1	TRUE	leaf	CDT1-like protein a, chloroplastic (AHRD V3.3 *** A0A2I4F6Q2_9ROSI)	11.6667	0.333333	11.3333	-2.8661	0.0201363	2.00393	0.00701395
Solyc01g006140.4	pen	1	TRUE	leaf	CDT1-like protein a, chloroplastic (AHRD V3.3 *** A0A2I4F6Q2_9ROSI)	9.55556	2.66667	2.66667	-2.8661	0.0201363	2.00393	0.00701395
Solyc01g006160.3	lyc	0.358661	FALSE	unbiased	60S acidic ribosomal protein P1 (AHRD V3.3 *** A0A2G2W8Q0_CAPBA),Pfam:PF00428	651.833	563.333	910.333	0.885928	0.000158205	-0.514561	0.0314003
Solyc01g006160.3	pen	0.33627	FALSE	unbiased	60S acidic ribosomal protein P1 (AHRD V3.3 *** A0A2G2W8Q0_CAPBA),Pfam:PF00428	427.889	303.333	1087.67	0.885928	0.000158205	-0.514561	0.0314003
Solyc01g006180.4	lyc	0.662812	FALSE	unbiased	P-loop containing nucleoside triphosphate hydrolases superfamily protein (AHRD V3.3 *** A0A2U1MH74_ARTAN)	33.5556	20.1667	88.3333	-1.56704	3.34192e-06	0.276446	0.456647
Solyc01g006180.4	pen	0.374876	FALSE	unbiased	P-loop containing nucleoside triphosphate hydrolases superfamily protein (AHRD V3.3 *** A0A2U1MH74_ARTAN)	16.2778	60.8333	60.6667	-1.56704	3.34192e-06	0.276446	0.456647
Solyc01g006190.3	lyc	0.230302	FALSE	unbiased	E3 ubiquitin-protein ligase (AHRD V3.3 *** A0A1U8H1Q2_CAPAN)	269.944	592.833	2962.67	-0.349794	0.0229513	1.10569	1.70034e-16
Solyc01g006190.3	pen	0.105051	FALSE	unbiased	E3 ubiquitin-protein ligase (AHRD V3.3 *** A0A1U8H1Q2_CAPAN)	149.833	734.667	1360	-0.349794	0.0229513	1.10569	1.70034e-16
Solyc01g006200.3	lyc	0.659307	FALSE	unbiased	Unknown protein	10.3333	48.1667	595.333	-2.80398	1.92576e-55	0.41309	0.0166258
Solyc01g006200.3	pen	0.159163	FALSE	unbiased	Unknown protein	24.1667	333.167	385.333	-2.80398	1.92576e-55	0.41309	0.0166258
Solyc01g006220.3	lyc	0.751805	FALSE	leaf	histone-lysine N-methyltransferase ASHH3 (AHRD V3.3 *** A0A1S4DKJ0_TOBAC)	69.5	18.5	68.6667	0.164113	0.796481	1.27182	1.15781e-07
Solyc01g006220.3	pen	0.893733	FALSE	leaf	histone-lysine N-methyltransferase ASHH3 (AHRD V3.3 *** A0A1S4DKJ0_TOBAC)	46.7778	16.6667	28.6667	0.164113	0.796481	1.27182	1.15781e-07
Solyc01g006230.3	lyc	0.401574	FALSE	unbiased	Cysteine protease (AHRD V3.3 *** A0A2G3AHQ7_CAPAN)	123.278	52.8333	1268.67	0.457823	0.0253706	-0.367168	0.00711093
Solyc01g006230.3	pen	0.462871	FALSE	unbiased	Cysteine protease (AHRD V3.3 *** A0A2G3AHQ7_CAPAN)	117.611	38.5	1368	0.457823	0.0253706	-0.367168	0.00711093
Solyc01g006240.3	lyc	0.964242	FALSE	style	Inactive protein restricted tev movement 1 (AHRD V3.3 *** A0A314KP80_NICAT)	1.77778	0	32.6667	0	1	1.70307	0.0022763
Solyc01g006240.3	pen	1	TRUE	leaf	Inactive protein restricted tev movement 1 (AHRD V3.3 *** A0A314KP80_NICAT)	2.88889	0	8.66667	0	1	1.70307	0.0022763
Solyc01g006260.4	lyc	0.641917	FALSE	unbiased	Ribonuclease P/MRP protein subunit POP5 (AHRD V3.3 *** A0A200Q6K4_9MAGN)	17.7778	22	69	2.30565	2.49176e-11	-0.49587	0.00483899
Solyc01g006260.4	pen	0.537975	FALSE	unbiased	Ribonuclease P/MRP protein subunit POP5 (AHRD V3.3 *** A0A200Q6K4_9MAGN)	11.9444	4.5	81.3333	2.30565	2.49176e-11	-0.49587	0.00483899
Solyc01g006280.3	lyc	0.369103	FALSE	unbiased	Formate--tetrahydrofolate ligase (AHRD V3.3 *** A0A2G3DED7_CAPCH)	320.444	96.3333	1922	-1.18089	1.15326e-07	-0.122332	0.652127
Solyc01g006280.3	pen	0.260588	FALSE	unbiased	Formate--tetrahydrofolate ligase (AHRD V3.3 *** A0A2G3DED7_CAPCH)	327.056	209.667	2285.33	-1.18089	1.15326e-07	-0.122332	0.652127
Solyc01g006320.4	lyc	0.579579	FALSE	unbiased	Late embryogenesis abundant (LEA) hydroxyproline-rich glycoprotein family (AHRD V3.3 *** Q9LJT9_ARATH)	15.7778	0	52	0	1	2.78303	2.28598e-07
Solyc01g006320.4	pen	1	TRUE	leaf	Late embryogenesis abundant (LEA) hydroxyproline-rich glycoprotein family (AHRD V3.3 *** Q9LJT9_ARATH)	5.72222	0	10	0	1	2.78303	2.28598e-07
Solyc01g006330.4	lyc	0.930003	FALSE	leaf	Plastid-lipid associated protein PAP / fibrillin family protein (AHRD V3.3 *** A0A2U1MH95_ARTAN)	52.8889	0	48.6667	-1.4413	0.460213	-1.57667	0.020839
Solyc01g006330.4	pen	0.827739	FALSE	leaf	Plastid-lipid associated protein PAP / fibrillin family protein (AHRD V3.3 *** A0A2U1MH95_ARTAN)	289.056	0.5	84	-1.4413	0.460213	-1.57667	0.020839
Solyc01g006350.4	lyc	0.225649	FALSE	unbiased	Callose synthase 1 (AHRD V3.3 *** A0A2G3AHL0_CAPAN)	340.611	478.667	1816.33	-0.0518287	0.909758	-0.402788	0.0127886
Solyc01g006350.4	pen	0.179508	FALSE	unbiased	Callose synthase 1 (AHRD V3.3 *** A0A2G3AHL0_CAPAN)	228.889	508.333	2084	-0.0518287	0.909758	-0.402788	0.0127886
Solyc01g006380.2	lyc	0.956309	FALSE	leaf	RING-type E3 ubiquitin transferase (AHRD V3.3 *-* A0A2U1P546_ARTAN)	2.83333	0	7.33333	0	1	6.1812	4.1884e-06
Solyc01g006380.2	pen	1	TRUE	leaf	RING-type E3 ubiquitin transferase (AHRD V3.3 *-* A0A2U1P546_ARTAN)	4.33333	0	0	0	1	6.1812	4.1884e-06
Solyc01g006400.4	lyc	0.771329	FALSE	leaf	Pistil extensin like protein, partial CDS only (AHRD V3.3 *-* Q7DLN2_TOBAC)	1550.67	0.666667	431.333	-2.79898	0.0063764	-1.0424	0.0499842
Solyc01g006400.4	pen	0.66116	FALSE	unbiased	Pistil extensin like protein, partial CDS only (AHRD V3.3 *-* Q7DLN2_TOBAC)	566.056	4.16667	672.667	-2.79898	0.0063764	-1.0424	0.0499842
Solyc01g006430.3	lyc	0.137316	FALSE	unbiased	Fatty acid desaturase (AHRD V3.3 *** E7CCC0_9BRAS)	749.667	19771.7	13481	0.188297	0.574395	-1.72609	1.50653e-16
Solyc01g006430.3	pen	0.141925	FALSE	unbiased	Fatty acid desaturase (AHRD V3.3 *** E7CCC0_9BRAS)	578.278	17829	23589.7	0.188297	0.574395	-1.72609	1.50653e-16
Solyc01g006450.4	lyc	0.666658	FALSE	unbiased	Enoyl-[acyl-carrier-protein] reductase [NADH], chloroplastic (AHRD V3.3 *** A0A2G3DE80_CAPCH)	262.833	32.3333	215	4.27605	1.56284e-12	0.352831	0.416888
Solyc01g006450.4	pen	0.788625	FALSE	leaf	Enoyl-[acyl-carrier-protein] reductase [NADH], chloroplastic (AHRD V3.3 *** A0A2G3DE80_CAPCH)	363.667	1.66667	132.333	4.27605	1.56284e-12	0.352831	0.416888
Solyc01g006480.3	lyc	0.526333	FALSE	unbiased	Alpha/beta-Hydrolases superfamily protein (AHRD V3.3 *** Q8GYI7_ARATH)	28	5.16667	193	2.96683	0.000494633	-0.0676168	0.671318
Solyc01g006480.3	pen	0.552887	FALSE	unbiased	Alpha/beta-Hydrolases superfamily protein (AHRD V3.3 *** Q8GYI7_ARATH)	19.3889	0.666667	184.667	2.96683	0.000494633	-0.0676168	0.671318
Solyc01g006490.4	lyc	0.524196	FALSE	unbiased	UPF0061 protein (AHRD V3.3 *** A0A2G2XP25_CAPBA)	25.0556	10	267.667	1.40311	0.000558845	-0.521475	2.3274e-05
Solyc01g006490.4	pen	0.604493	FALSE	unbiased	UPF0061 protein (AHRD V3.3 *** A0A2G2XP25_CAPBA)	21.2222	3.83333	301	1.40311	0.000558845	-0.521475	2.3274e-05
Solyc01g006500.4	lyc	0.552812	FALSE	unbiased	Pentatricopeptide repeat-containing protein (AHRD V3.3 *** A0A2I0XE98_9ASPA)	46.7778	13.3333	254	4.30032	4.93271e-07	0.384065	0.331428
Solyc01g006500.4	pen	0.621255	FALSE	unbiased	Pentatricopeptide repeat-containing protein (AHRD V3.3 *** A0A2I0XE98_9ASPA)	55.4444	0.666667	187	4.30032	4.93271e-07	0.384065	0.331428
Solyc01g006510.3	lyc	0.471201	FALSE	unbiased	sorbitol related enzyme	151.167	35.1667	1470.67	2.74948	1.14861e-08	1.31735	0.000802479
Solyc01g006510.3	pen	0.612881	FALSE	unbiased	sorbitol related enzyme	272.444	5.16667	690.333	2.74948	1.14861e-08	1.31735	0.000802479
Solyc01g006555.1	lyc	0.729513	FALSE	pollen	Lipoxygenase (AHRD V3.3 *** C0KKU8_SOLLC)	6.5	193.167	0.333333	9.44799	6.84631e-17	0.193947	0.90043
Solyc01g006555.1	pen	1	TRUE	leaf	Lipoxygenase (AHRD V3.3 *** C0KKU8_SOLLC)	14.1111	0.166667	2.66667	9.44799	6.84631e-17	0.193947	0.90043
Solyc01g006580.4	lyc	0.873456	FALSE	leaf	2-oxoglutarate (2OG) and Fe(II)-dependent oxygenase superfamily protein (AHRD V3.3 *** A0A2U1LXD5_ARTAN)	24.3333	34	10.3333	4.3717	0.000288388	-4.1403	0.000845323
Solyc01g006580.4	pen	0.947936	FALSE	leaf	2-oxoglutarate (2OG) and Fe(II)-dependent oxygenase superfamily protein (AHRD V3.3 *** A0A2U1LXD5_ARTAN)	413.944	1.5	25.6667	4.3717	0.000288388	-4.1403	0.000845323
Solyc01g006610.2	lyc	1	TRUE	leaf	2-oxoglutarate (2OG) and Fe(II)-dependent oxygenase superfamily protein (AHRD V3.3 *** A0A2U1LXD5_ARTAN)	6.72222	0	1.66667	-0.472541	0.959953	-4.85134	0.00800545
Solyc01g006610.2	pen	1	TRUE	leaf	2-oxoglutarate (2OG) and Fe(II)-dependent oxygenase superfamily protein (AHRD V3.3 *** A0A2U1LXD5_ARTAN)	81	0.166667	7	-0.472541	0.959953	-4.85134	0.00800545
Solyc01g006630.3	lyc	0.59068	FALSE	unbiased	NAD(P)-binding Rossmann-fold superfamily protein (AHRD V3.3 *** A0A2U1KNW2_ARTAN)	114.667	9.83333	408.333	-0.709578	0.0155555	0.0594492	0.653792
Solyc01g006630.3	pen	0.57866	FALSE	unbiased	NAD(P)-binding Rossmann-fold superfamily protein (AHRD V3.3 *** A0A2U1KNW2_ARTAN)	92.7222	16.1667	370.667	-0.709578	0.0155555	0.0594492	0.653792
Solyc01g006650.2	lyc	0.661152	FALSE	unbiased	ETHYLENE INSENSITIVE 3-like 3 protein (AHRD V3.3 *** A0A2G3DES0_CAPCH)	6.44444	145.667	17.3333	0.67792	0.228398	-1.09522	0.0291854
Solyc01g006650.2	pen	0.606999	FALSE	unbiased	ETHYLENE INSENSITIVE 3-like 3 protein (AHRD V3.3 *** A0A2G3DES0_CAPCH)	2.77778	93.5	36	0.67792	0.228398	-1.09522	0.0291854
Solyc01g006660.3	lyc	0.589178	FALSE	unbiased	Subtilisin-like protease (AHRD V3.3 *** A0A2I0XJ46_9ASPA)	6.72222	82.3333	11	3.15481	1.69611e-13	0.083609	0.916898
Solyc01g006660.3	pen	1	TRUE	leaf	Subtilisin-like protease (AHRD V3.3 *** A0A2I0XJ46_9ASPA)	7.38889	9.16667	7.66667	3.15481	1.69611e-13	0.083609	0.916898
Solyc01g006680.4	lyc	0.328984	FALSE	unbiased	2-oxoglutarate (2OG) and Fe(II)-dependent oxygenase superfamily protein (AHRD V3.3 *** A0A2U1NBL4_ARTAN)	40	61.8333	168.333	-1.35301	0.000457536	-0.377079	0.37637
Solyc01g006680.4	pen	0.117428	FALSE	unbiased	2-oxoglutarate (2OG) and Fe(II)-dependent oxygenase superfamily protein (AHRD V3.3 *** A0A2U1NBL4_ARTAN)	27.1667	156.5	233.667	-1.35301	0.000457536	-0.377079	0.37637
Solyc01g006700.3	lyc	0.405257	FALSE	unbiased	downstream neighbor of Son (AHRD V3.3 *** AT3G54750.4)	198.111	112.5	531.667	-2.22747	4.47968e-22	0.272502	0.309793
Solyc01g006700.3	pen	0.240452	FALSE	unbiased	downstream neighbor of Son (AHRD V3.3 *** AT3G54750.4)	158.333	530.5	365	-2.22747	4.47968e-22	0.272502	0.309793
Solyc01g006710.4	lyc	0.578649	FALSE	unbiased	Helicase (AHRD V3.3 *** A0A200PRN8_9MAGN)	110	13.1667	529.333	-3.25985	5.33856e-32	-0.556097	0.0193667
Solyc01g006710.4	pen	0.282382	FALSE	unbiased	Helicase (AHRD V3.3 *** A0A200PRN8_9MAGN)	56.5	117.167	606.667	-3.25985	5.33856e-32	-0.556097	0.0193667
Solyc01g006730.4	lyc	1	TRUE	pollen	Calcium-dependent protein kinase (AHRD V3.3 *** B8QUH1_GOSHI)	0.611111	4283.33	72.6667	0.184977	0.921823	-2.53816	4.90328e-05
Solyc01g006730.4	pen	0.821372	FALSE	pollen	Calcium-dependent protein kinase (AHRD V3.3 *** B8QUH1_GOSHI)	1	3889.33	104.667	0.184977	0.921823	-2.53816	4.90328e-05
Solyc01g006740.4	lyc	0.739644	FALSE	leaf	Sucrose-phosphatase (AHRD V3.3 *** Q84ZX6_SOLLC)	17.2778	4.33333	61	1.01386	0.10785	-0.908465	1.16199e-06
Solyc01g006740.4	pen	0.644148	FALSE	unbiased	Sucrose-phosphatase (AHRD V3.3 *** Q84ZX6_SOLLC)	19.3889	2.16667	76.3333	1.01386	0.10785	-0.908465	1.16199e-06
Solyc01g006750.2	lyc	0.91283	FALSE	pollen	Unknown protein	0	72726.5	565.333	0.48431	0.786505	-2.98988	0.000582176
Solyc01g006750.2	pen	0.738557	FALSE	pollen	Unknown protein	0	51452.2	983	0.48431	0.786505	-2.98988	0.000582176
Solyc01g006760.3	lyc	1	TRUE	pollen	Transmembrane protein (AHRD V3.3 *** Q9FT46_ARATH)	0	5486.5	123	-0.978396	0.347782	-3.8989	7.31538e-07
Solyc01g006760.3	pen	0.796831	FALSE	pollen	Transmembrane protein (AHRD V3.3 *** Q9FT46_ARATH)	0.111111	10789.2	209	-0.978396	0.347782	-3.8989	7.31538e-07
Solyc01g006780.4	lyc	0.984202	FALSE	pollen	Unknown protein	2.38889	2281	42.6667	0.317126	0.906074	-2.76344	0.000464236
Solyc01g006780.4	pen	0.826014	FALSE	pollen	Unknown protein	1.22222	1800.5	73.6667	0.317126	0.906074	-2.76344	0.000464236
Solyc01g006790.3	lyc	0.88139	FALSE	pollen	hypothetical protein (AHRD V3.3 *-* AT2G27180.1)	8.22222	5241	50.6667	0.597341	0.742588	-2.67446	0.00749851
Solyc01g006790.3	pen	0.684106	FALSE	unbiased	hypothetical protein (AHRD V3.3 *-* AT2G27180.1)	6.61111	3406	109.667	0.597341	0.742588	-2.67446	0.00749851
Solyc01g006810.4	lyc	0.460813	FALSE	unbiased	E3 ubiquitin-protein ligase RHF2A-like (AHRD V3.3 *** A0A2I4GY35_9ROSI)	33.2778	1569.5	159	0.959896	1.13967e-07	-0.928255	1.11839e-06
Solyc01g006810.4	pen	0.275199	FALSE	unbiased	E3 ubiquitin-protein ligase RHF2A-like (AHRD V3.3 *** A0A2I4GY35_9ROSI)	35.8333	803.833	209	0.959896	1.13967e-07	-0.928255	1.11839e-06
Solyc01g006820.2	lyc	0.592161	FALSE	unbiased	Unknown protein	35.8333	0	456.667	-1.83208	0.209713	1.14386	3.0405e-09
Solyc01g006820.2	pen	0.555979	FALSE	unbiased	Unknown protein	40.1667	0.666667	221	-1.83208	0.209713	1.14386	3.0405e-09
Solyc01g006830.3	lyc	0.521044	FALSE	unbiased	Protein WVD2-like 1 (AHRD V3.3 *** A0A2G3AXV0_CAPCH)	103.056	0.5	631	-2.0872	0.0598665	0.693282	0.00221919
Solyc01g006830.3	pen	0.57013	FALSE	unbiased	Protein WVD2-like 1 (AHRD V3.3 *** A0A2G3AXV0_CAPCH)	100.667	2.16667	441	-2.0872	0.0598665	0.693282	0.00221919
Solyc01g006860.3	lyc	0.520565	FALSE	unbiased	Co-chaperone, HscB-like protein (AHRD V3.3 *** A8IK66_CHLRE)	36.2222	3.33333	215	1.5209	0.051142	0.929478	6.1443e-08
Solyc01g006860.3	pen	0.555607	FALSE	unbiased	Co-chaperone, HscB-like protein (AHRD V3.3 *** A8IK66_CHLRE)	20.1667	1.16667	114.667	1.5209	0.051142	0.929478	6.1443e-08
Solyc01g006870.4	lyc	0.614162	FALSE	unbiased	Polyketide cyclase/dehydrase/lipid transport superfamily protein (AHRD V3.3 *** F4K3U5_ARATH)	32.5	1.16667	689.333	-0.178043	0.977656	-0.58276	0.00132638
Solyc01g006870.4	pen	0.617487	FALSE	unbiased	Polyketide cyclase/dehydrase/lipid transport superfamily protein (AHRD V3.3 *** F4K3U5_ARATH)	41.5556	1.33333	827.667	-0.178043	0.977656	-0.58276	0.00132638
Solyc01g006890.3	lyc	0.374639	FALSE	unbiased	EEIG1/EHBP1 N-terminal domain (AHRD V3.3 *** A0A200Q9Q9_9MAGN)	120.444	315.833	174.667	-0.399342	0.315671	-0.731746	0.0252763
Solyc01g006890.3	pen	0.0929259	FALSE	unbiased	EEIG1/EHBP1 N-terminal domain (AHRD V3.3 *** A0A200Q9Q9_9MAGN)	47.1111	403.833	197.333	-0.399342	0.315671	-0.731746	0.0252763
Solyc01g006900.3	lyc	0.512645	FALSE	unbiased	MD-2-related lipid recognition domain-containing protein / ML domain-containing protein (AHRD V3.3 *** A0A2U1NF61_ARTAN)	492.889	10.3333	3511.33	0.963618	0.0418079	-0.459527	0.0975562
Solyc01g006900.3	pen	0.586101	FALSE	unbiased	MD-2-related lipid recognition domain-containing protein / ML domain-containing protein (AHRD V3.3 *** A0A2U1NF61_ARTAN)	196.667	5.16667	3887.67	0.963618	0.0418079	-0.459527	0.0975562
Solyc01g006930.3	lyc	0.971849	FALSE	leaf	Nuclear transcription factor Y subunit A-4 (AHRD V3.3 *** A0A2G2XTD6_CAPBA)	23.3889	0.166667	13	-2.13975	0.106398	2.1892	4.93329e-05
Solyc01g006930.3	pen	1	TRUE	leaf	Nuclear transcription factor Y subunit A-4 (AHRD V3.3 *** A0A2G2XTD6_CAPBA)	10.1111	1.16667	5.66667	-2.13975	0.106398	2.1892	4.93329e-05
Solyc01g006950.3	lyc	1	TRUE	leaf	syntaxin-121-like (AHRD V3.3 *** A0A2I4H4W7_9ROSI)	3.61111	0	23	0	1	-3.49367	4.81517e-05
Solyc01g006950.3	pen	1	TRUE	style	syntaxin-121-like (AHRD V3.3 *** A0A2I4H4W7_9ROSI)	1.72222	0	54	0	1	-3.49367	4.81517e-05
Solyc01g006960.3	lyc	0.353556	FALSE	unbiased	Trafficking protein particle complex subunit 8 (AHRD V3.3 *** A0A1J3IJK6_NOCCA)	163.556	111.667	693	-0.923569	0.000114368	0.259208	0.319232
Solyc01g006960.3	pen	0.292324	FALSE	unbiased	Trafficking protein particle complex subunit 8 (AHRD V3.3 *** A0A1J3IJK6_NOCCA)	159.722	216.5	556.333	-0.923569	0.000114368	0.259208	0.319232
Solyc01g006970.4	lyc	0.535294	FALSE	unbiased	RNA helicase family protein (AHRD V3.3 *** A0A2U1PBZ9_ARTAN)	213.778	37.8333	477.333	-0.102824	0.906074	1.07549	1.98055e-06
Solyc01g006970.4	pen	0.530316	FALSE	unbiased	RNA helicase family protein (AHRD V3.3 *** A0A2U1PBZ9_ARTAN)	103.444	40.1667	241.333	-0.102824	0.906074	1.07549	1.98055e-06
Solyc01g006980.4	lyc	0.539096	FALSE	unbiased	Malonyl CoA-acyl carrier protein transacylase containing protein, expressed (AHRD V3.3 *** Q10MS3_ORYSJ)	179.222	16.3333	1169	-0.443544	0.200274	-0.652631	0.0011515
Solyc01g006980.4	pen	0.522136	FALSE	unbiased	Malonyl CoA-acyl carrier protein transacylase containing protein, expressed (AHRD V3.3 *** Q10MS3_ORYSJ)	275.5	22.5	1266.33	-0.443544	0.200274	-0.652631	0.0011515
Solyc01g006990.4	lyc	0.327258	FALSE	unbiased	F-box family protein (AHRD V3.3 *** E5GBH4_CUCME)	45.7222	84.5	473	0.28525	0.419873	0.716334	0.00392916
Solyc01g006990.4	pen	0.27769	FALSE	unbiased	F-box family protein (AHRD V3.3 *** E5GBH4_CUCME)	32	71.1667	271.333	0.28525	0.419873	0.716334	0.00392916
Solyc01g007060.3	lyc	0.669003	FALSE	unbiased	BTB/POZ domain-containing protein (AHRD V3.3 *** A0A2G3AY53_CAPCH)	133.944	12	226.667	-0.350156	0.321292	0.404056	0.00446618
Solyc01g007060.3	pen	0.649224	FALSE	unbiased	BTB/POZ domain-containing protein (AHRD V3.3 *** A0A2G3AY53_CAPCH)	70.6667	15.5	178	-0.350156	0.321292	0.404056	0.00446618
Solyc01g007100.3	lyc	0.256787	FALSE	unbiased	Digalactosyldiacylglycerol synthase 1, chloroplastic (AHRD V3.3 *** A0A1U8EIN3_CAPAN)	160.389	233	945.333	1.43162	5.41552e-07	-0.533487	0.0725633
Solyc01g007100.3	pen	0.358276	FALSE	unbiased	Digalactosyldiacylglycerol synthase 1, chloroplastic (AHRD V3.3 *** A0A1U8EIN3_CAPAN)	191.778	90	1081.33	1.43162	5.41552e-07	-0.533487	0.0725633
Solyc01g007110.3	lyc	0.272332	FALSE	unbiased	LRAT-like domain (AHRD V3.3 *** A0A200Q9S3_9MAGN)	132.111	4080.83	1108	-0.325415	0.339338	-1.82279	7.093e-13
Solyc01g007110.3	pen	0.228734	FALSE	unbiased	LRAT-like domain (AHRD V3.3 *** A0A200Q9S3_9MAGN)	109.5	5152.5	1837.67	-0.325415	0.339338	-1.82279	7.093e-13
Solyc01g007140.3	lyc	0.742056	FALSE	leaf	ARM repeat superfamily protein (AHRD V3.3 *** AT5G06350.2)	44.5	6.33333	70	3.60906	0.000209842	0.431861	0.287075
Solyc01g007140.3	pen	0.769772	FALSE	leaf	ARM repeat superfamily protein (AHRD V3.3 *** AT5G06350.2)	31.3333	0.5	53.6667	3.60906	0.000209842	0.431861	0.287075
Solyc01g007150.3	lyc	0.308134	FALSE	unbiased	Coatomer subunit beta (AHRD V3.3 *** A0A1U8EGF1_CAPAN)	405.722	236.667	1504.33	1.29837	7.73795e-12	0.857504	1.6906e-06
Solyc01g007150.3	pen	0.382107	FALSE	unbiased	Coatomer subunit beta (AHRD V3.3 *** A0A1U8EGF1_CAPAN)	220.611	96.8333	858.667	1.29837	7.73795e-12	0.857504	1.6906e-06
Solyc01g007180.3	lyc	0.333138	FALSE	unbiased	Spc97/Spc98 family of spindle pole body (SBP) component (AHRD V3.3 *** A0A2K3MUW2_TRIPR)	14.2778	34.6667	87	5.45383	3.32657e-14	0.716793	0.00793056
Solyc01g007180.3	pen	0.510648	FALSE	unbiased	Spc97/Spc98 family of spindle pole body (SBP) component (AHRD V3.3 *** A0A2K3MUW2_TRIPR)	7.88889	0.833333	55	5.45383	3.32657e-14	0.716793	0.00793056
Solyc01g007190.3	lyc	0.912933	FALSE	style	Unknown protein	2.72222	5.16667	103.333	1.51938	0.0288568	-0.262075	0.538066
Solyc01g007190.3	pen	0.852305	FALSE	style	Unknown protein	3.22222	1.83333	97	1.51938	0.0288568	-0.262075	0.538066
Solyc01g007200.2	lyc	0.888704	FALSE	leaf	Unknown protein	100.056	0	25	-0.472541	0.906228	5.7605	7.66972e-09
Solyc01g007200.2	pen	1	TRUE	leaf	Unknown protein	40.3333	0.166667	0.666667	-0.472541	0.906228	5.7605	7.66972e-09
Solyc01g007210.3	lyc	1	TRUE	pollen	Unknown protein	0.111111	5808	139.667	0.0103757	1	-2.70471	0.00522328
Solyc01g007210.3	pen	0.771443	FALSE	pollen	Unknown protein	0.0555556	5706.17	224.333	0.0103757	1	-2.70471	0.00522328
Solyc01g007230.4	lyc	0.560587	FALSE	unbiased	Late embryogenesis abundant (LEA) hydroxyproline-rich glycoprotein family (AHRD V3.3 *** A0A2U1KP17_ARTAN)	25.7222	4.66667	343.667	-0.396759	0.561821	-0.736354	0.00143871
Solyc01g007230.4	pen	0.650313	FALSE	unbiased	Late embryogenesis abundant (LEA) hydroxyproline-rich glycoprotein family (AHRD V3.3 *** A0A2U1KP17_ARTAN)	19.2778	6.33333	387	-0.396759	0.561821	-0.736354	0.00143871
Solyc01g007240.3	lyc	1	TRUE	pollen	Late embryogenesis abundant (LEA) hydroxyproline-rich glycoprotein family (AHRD V3.3 *** O82294_ARATH)	0.277778	9932.33	145	-0.43512	0.77539	-3.75129	5.39305e-07
Solyc01g007240.3	pen	0.795176	FALSE	pollen	Late embryogenesis abundant (LEA) hydroxyproline-rich glycoprotein family (AHRD V3.3 *** O82294_ARATH)	0	13367.7	225.333	-0.43512	0.77539	-3.75129	5.39305e-07
Solyc01g007260.3	lyc	0.680018	FALSE	unbiased	Double Clp-N motif-containing P-loop nucleoside triphosphate hydrolases superfamily protein (AHRD V3.3 *** A0A2U1KPR9_ARTAN)	35.5	0.166667	54.3333	0.489255	0.906074	2.88072	1.01512e-19
Solyc01g007260.3	pen	1	TRUE	leaf	Double Clp-N motif-containing P-loop nucleoside triphosphate hydrolases superfamily protein (AHRD V3.3 *** A0A2U1KPR9_ARTAN)	22.1667	0	14.6667	0.489255	0.906074	2.88072	1.01512e-19
Solyc01g007740.4	lyc	0.508169	FALSE	unbiased	2-Cys peroxiredoxin (AHRD V3.3 *** G1JT83_VITVI)	113.222	0.5	612	-0.971782	0.556647	1.7612	2.07458e-23
Solyc01g007740.4	pen	0.683361	FALSE	unbiased	2-Cys peroxiredoxin (AHRD V3.3 *** G1JT83_VITVI)	132.222	1	210	-0.971782	0.556647	1.7612	2.07458e-23
Solyc01g007760.3	lyc	0.805947	FALSE	leaf	Transcription factor E2FA (AHRD V3.3 *** A0A2G2XS87_CAPBA)	67.2778	2.5	69	2.79066	0.00801213	0.127763	0.577809
Solyc01g007760.3	pen	0.793143	FALSE	leaf	Transcription factor E2FA (AHRD V3.3 *** A0A2G2XS87_CAPBA)	71.3333	0.333333	65	2.79066	0.00801213	0.127763	0.577809
Solyc01g007780.4	lyc	0.526526	FALSE	unbiased	HVA22-like protein (AHRD V3.3 *** A0A2G3AY13_CAPCH)	6	1.33333	67.6667	-0.689194	0.55873	-1.30431	9.20517e-05
Solyc01g007780.4	pen	0.689769	FALSE	unbiased	HVA22-like protein (AHRD V3.3 *** A0A2G3AY13_CAPCH)	7	2.16667	116	-0.689194	0.55873	-1.30431	9.20517e-05
Solyc01g007790.4	lyc	0.536784	FALSE	unbiased	alpha/beta-Hydrolases superfamily protein (AHRD V3.3 *** AT3G11620.8)	77.4444	16.6667	445	1.33188	1.43463e-05	0.288747	0.00650771
Solyc01g007790.4	pen	0.514265	FALSE	unbiased	alpha/beta-Hydrolases superfamily protein (AHRD V3.3 *** AT3G11620.8)	41.9444	6.66667	335.667	1.33188	1.43463e-05	0.288747	0.00650771
Solyc01g007810.1	lyc	1	TRUE	leaf	ovate family protein 3	58.7222	0	11.6667	0	1	3.9007	2.08195e-06
Solyc01g007810.1	pen	1	TRUE	leaf	ovate family protein 3	48.2778	0	1.33333	0	1	3.9007	2.08195e-06
Solyc01g007840.3	lyc	0.289743	FALSE	unbiased	Polynucleotidyl transferase, ribonuclease H-like superfamily protein (AHRD V3.3 *** A0A2U1M9A7_ARTAN)	33.2222	78.1667	311.667	-0.661968	2.0097e-07	0.211235	0.0618577
Solyc01g007840.3	pen	0.284551	FALSE	unbiased	Polynucleotidyl transferase, ribonuclease H-like superfamily protein (AHRD V3.3 *** A0A2U1M9A7_ARTAN)	14.2222	124	235.667	-0.661968	2.0097e-07	0.211235	0.0618577
Solyc01g007850.2	lyc	0.547532	FALSE	unbiased	Pentatricopeptide repeat (AHRD V3.3 *** A0A200QMV9_9MAGN)	32.5	0.666667	254	-0.978285	0.475174	-0.850679	1.08216e-05
Solyc01g007850.2	pen	0.575269	FALSE	unbiased	Pentatricopeptide repeat (AHRD V3.3 *** A0A200QMV9_9MAGN)	78.0556	1.33333	346.333	-0.978285	0.475174	-0.850679	1.08216e-05
Solyc01g007860.3	lyc	0.221847	FALSE	unbiased	Ubiquitin-conjugating enzyme variant (AHRD V3.3 *** C8CP48_CITSI)	333.111	414.5	2007	1.37607	7.09585e-11	0.668888	0.00154676
Solyc01g007860.3	pen	0.308584	FALSE	unbiased	Ubiquitin-conjugating enzyme variant (AHRD V3.3 *** C8CP48_CITSI)	204.889	162.833	2078.67	1.37607	7.09585e-11	0.668888	0.00154676
Solyc01g007870.3	lyc	1	TRUE	leaf	hypothetical protein (AHRD V3.3 *** AT5G06270.2)	45.6667	0	39.3333	0	1	-2.29768	9.98618e-14
Solyc01g007870.3	pen	0.662307	FALSE	unbiased	hypothetical protein (AHRD V3.3 *** AT5G06270.2)	26.7778	0	86.3333	0	1	-2.29768	9.98618e-14
Solyc01g007880.4	lyc	0.568382	FALSE	unbiased	Phosphatidylinositol 4-phosphate 5-kinase (AHRD V3.3 *-* D7KW77_ARALL)	50.5	16.3333	221	-1.72751	1.33148e-13	0.777721	9.98742e-06
Solyc01g007880.4	pen	0.460976	FALSE	unbiased	Phosphatidylinositol 4-phosphate 5-kinase (AHRD V3.3 *-* D7KW77_ARALL)	43.6667	54.3333	130.667	-1.72751	1.33148e-13	0.777721	9.98742e-06
Solyc01g007910.3	lyc	0.172588	FALSE	unbiased	succinyl-CoA ligase alpha 1 subunit	124.722	363.667	759.667	0.898727	1.96022e-05	-0.401153	0.0650254
Solyc01g007910.3	pen	0.224127	FALSE	unbiased	succinyl-CoA ligase alpha 1 subunit	83.6667	194.167	800.333	0.898727	1.96022e-05	-0.401153	0.0650254
Solyc01g007920.2	lyc	0.656837	FALSE	unbiased	Isochorismatase-like (AHRD V3.3 *** A0A200QJT4_9MAGN)	17.4444	6	427.333	1.97351	0.00569783	-0.579371	0.121876
Solyc01g007920.2	pen	0.587878	FALSE	unbiased	Isochorismatase-like (AHRD V3.3 *** A0A200QJT4_9MAGN)	35.1111	1.5	497.333	1.97351	0.00569783	-0.579371	0.121876
Solyc01g007950.4	lyc	0.734036	FALSE	pollen	Peroxidase (AHRD V3.3 *** K4ASZ3_SOLLC)	17.5556	93500.5	1103.33	-0.00242062	1	-3.28057	1.40779e-12
Solyc01g007950.4	pen	0.617831	FALSE	unbiased	Peroxidase (AHRD V3.3 *** K4ASZ3_SOLLC)	12.3889	94336.2	1744.33	-0.00242062	1	-3.28057	1.40779e-12
Solyc01g007980.4	lyc	0.525614	FALSE	unbiased	Cysteine-rich receptor-like protein kinase 2 (AHRD V3.3 *** A0A2G2YVX5_CAPAN)	13.7778	0	91	-0.472541	0.906074	0.7006	0.0133263
Solyc01g007980.4	pen	0.985307	FALSE	style	Cysteine-rich receptor-like protein kinase 2 (AHRD V3.3 *** A0A2G2YVX5_CAPAN)	2	0.166667	65	-0.472541	0.906074	0.7006	0.0133263
Solyc01g007990.4	lyc	0.549596	FALSE	unbiased	Cysteine-rich receptor-like protein kinase 2 (AHRD V3.3 *** A0A2G2XSC5_CAPBA)	15.3889	0.166667	126.333	0.00835686	1	1.33304	4.42421e-06
Solyc01g007990.4	pen	0.655191	FALSE	unbiased	Cysteine-rich receptor-like protein kinase 2 (AHRD V3.3 *** A0A2G2XSC5_CAPBA)	18	0.166667	67.3333	0.00835686	1	1.33304	4.42421e-06
Solyc01g008010.3	lyc	0.472637	FALSE	unbiased	DUF220 domain-containing protein (AHRD V3.3 *** A0A1Q3AZ34_CEPFO)	59.4444	139.5	2210.67	1.75051	9.96695e-07	1.44048	2.41998e-05
Solyc01g008010.3	pen	0.445296	FALSE	unbiased	DUF220 domain-containing protein (AHRD V3.3 *** A0A1Q3AZ34_CEPFO)	73.8333	43	885.667	1.75051	9.96695e-07	1.44048	2.41998e-05
Solyc01g008020.4	lyc	0.374203	FALSE	unbiased	Equilibrative nucleotide transporter 1 (AHRD V3.3 *** A0A2G3AYC6_CAPCH)	100.722	147.333	397.667	2.42302	1.1603e-48	-0.99806	2.06011e-17
Solyc01g008020.4	pen	0.438289	FALSE	unbiased	Equilibrative nucleotide transporter 1 (AHRD V3.3 *** A0A2G3AYC6_CAPCH)	80.2222	27.5	586.667	2.42302	1.1603e-48	-0.99806	2.06011e-17
Solyc01g008040.1	lyc	1	TRUE	pollen	F-box protein (AHRD V3.3 *** A0A2K3P6V3_TRIPR)	0	220.333	34	-0.942611	0.0030187	-5.24664	1.84788e-27
Solyc01g008040.1	pen	0.742576	FALSE	pollen	F-box protein (AHRD V3.3 *** A0A2K3P6V3_TRIPR)	1.77778	395.5	75.6667	-0.942611	0.0030187	-5.24664	1.84788e-27
Solyc01g008050.4	lyc	1	TRUE	pollen	TRICHOME BIREFRINGENCE-LIKE 27 (AHRD V3.3 *** A0A2U1P3B7_ARTAN)	0.222222	1981.33	68	-0.00842467	1	-3.21894	1.58792e-09
Solyc01g008050.4	pen	0.736613	FALSE	pollen	TRICHOME BIREFRINGENCE-LIKE 27 (AHRD V3.3 *** A0A2U1P3B7_ARTAN)	2.72222	2014.33	141	-0.00842467	1	-3.21894	1.58792e-09
Solyc01g008060.3	lyc	0.463045	FALSE	unbiased	Ribonuclease H (AHRD V3.3 *** A0A2U1P3J3_ARTAN)	225.222	36.8333	1127.67	0.227858	0.319496	0.410587	7.0861e-06
Solyc01g008060.3	pen	0.455576	FALSE	unbiased	Ribonuclease H (AHRD V3.3 *** A0A2U1P3J3_ARTAN)	89.7222	31.6667	837.333	0.227858	0.319496	0.410587	7.0861e-06
Solyc01g008070.3	lyc	0.581019	FALSE	unbiased	Plant/MCA23-20 protein (AHRD V3.3 *** G7LJD0_MEDTR)	40.6667	3.33333	749.333	-2.37329	9.1096e-07	-0.793908	0.0108625
Solyc01g008070.3	pen	0.578594	FALSE	unbiased	Plant/MCA23-20 protein (AHRD V3.3 *** G7LJD0_MEDTR)	65.6667	17.1667	970.667	-2.37329	9.1096e-07	-0.793908	0.0108625
Solyc01g008080.3	lyc	0.444925	FALSE	unbiased	40S ribosomal protein S27 (AHRD V3.3 *** S8E0G1_9LAMI)	410.056	117	894	0.760086	1.26299e-05	0.00293668	1
Solyc01g008080.3	pen	0.403083	FALSE	unbiased	40S ribosomal protein S27 (AHRD V3.3 *** S8E0G1_9LAMI)	180.833	69.6667	805	0.760086	1.26299e-05	0.00293668	1
Solyc01g008090.4	lyc	0.595112	FALSE	unbiased	40S ribosomal protein S27 (AHRD V3.3 *** S8E0G1_9LAMI)	224.667	2.16667	821.333	-2.33389	2.55693e-05	-0.482847	0.114021
Solyc01g008090.4	pen	0.539918	FALSE	unbiased	40S ribosomal protein S27 (AHRD V3.3 *** S8E0G1_9LAMI)	194.667	11	977.667	-2.33389	2.55693e-05	-0.482847	0.114021
Solyc01g008100.3	lyc	0.371828	FALSE	unbiased	Transferring glycosyl group transferase (AHRD V3.3 *** Q8L9Q7_ARATH)	53.7778	74.6667	509	4.29629	1.30104e-34	2.67384	1.42512e-60
Solyc01g008100.3	pen	0.66859	FALSE	unbiased	Transferring glycosyl group transferase (AHRD V3.3 *** Q8L9Q7_ARATH)	30.8333	3.83333	89.3333	4.29629	1.30104e-34	2.67384	1.42512e-60
Solyc01g008110.4	lyc	0.353276	FALSE	unbiased	Cytochrome P450 (AHRD V3.3 *** A0A200R3Q9_9MAGN)	524.056	197.833	1773	0.644858	0.0225253	0.303286	0.287539
Solyc01g008110.4	pen	0.434124	FALSE	unbiased	Cytochrome P450 (AHRD V3.3 *** A0A200R3Q9_9MAGN)	643.722	127.167	1479.67	0.644858	0.0225253	0.303286	0.287539
Solyc01g008120.4	lyc	0.266453	FALSE	unbiased	Histone acetyltransferase HAC12 (AHRD V3.3 *** A0A1U8E264_CAPAN)	351.833	250	2144	1.424	8.31723e-27	0.47424	4.88004e-05
Solyc01g008120.4	pen	0.35124	FALSE	unbiased	Histone acetyltransferase HAC12 (AHRD V3.3 *** A0A1U8E264_CAPAN)	253.167	95	1528	1.424	8.31723e-27	0.47424	4.88004e-05
Solyc01g008130.4	lyc	0.709982	FALSE	style	Glutaredoxin-related protein (AHRD V3.3 *** A0A2U1PBW7_ARTAN)	10.6667	3.5	195	-2.9904	9.90205e-10	2.06846	1.76204e-09
Solyc01g008130.4	pen	0.651267	FALSE	unbiased	Glutaredoxin-related protein (AHRD V3.3 *** A0A2U1PBW7_ARTAN)	3.22222	29.3333	54	-2.9904	9.90205e-10	2.06846	1.76204e-09
Solyc01g008170.3	lyc	0.2729	FALSE	unbiased	Zinc finger transcription factor 5	146.611	209.833	580.333	0.55922	0.036395	0.466653	0.0651332
Solyc01g008170.3	pen	0.267927	FALSE	unbiased	Zinc finger transcription factor 5	83.6667	147.333	396.333	0.55922	0.036395	0.466653	0.0651332
Solyc01g008180.3	lyc	0.782473	FALSE	leaf	Remorin (AHRD V3.3 *** A0A200QBN3_9MAGN)	233.333	0.166667	157	-4.12189	2.28769e-05	-0.853399	8.28516e-05
Solyc01g008180.3	pen	0.6712	FALSE	unbiased	Remorin (AHRD V3.3 *** A0A200QBN3_9MAGN)	144.944	4.5	247	-4.12189	2.28769e-05	-0.853399	8.28516e-05
Solyc01g008190.4	lyc	0.570668	FALSE	unbiased	INO80 complex subunit D-like (AHRD V3.3 *-* A0A2K3PJC0_TRIPR)	17.3333	21	89.6667	-0.640347	0.0086653	-0.207572	0.285525
Solyc01g008190.4	pen	0.342106	FALSE	unbiased	INO80 complex subunit D-like (AHRD V3.3 *-* A0A2K3PJC0_TRIPR)	13.2778	32.1667	100	-0.640347	0.0086653	-0.207572	0.285525
Solyc01g008220.3	lyc	0.821205	FALSE	leaf	UPF0664 stress-induced protein C29B12.11c (AHRD V3.3 *** A0A1J3H3L4_NOCCA)	7.33333	30.6667	10.6667	2.42782	6.86565e-06	-1.94688	0.000102125
Solyc01g008220.3	pen	0.869367	FALSE	leaf	UPF0664 stress-induced protein C29B12.11c (AHRD V3.3 *** A0A1J3H3L4_NOCCA)	3.72222	5.66667	17	2.42782	6.86565e-06	-1.94688	0.000102125
Solyc01g008230.4	lyc	0.628346	FALSE	unbiased	TCP transcription factor 15	163.889	0.166667	377.667	-2.65413	0.0176426	0.490027	0.00931448
Solyc01g008230.4	pen	0.628461	FALSE	unbiased	TCP transcription factor 15	122.444	1.66667	322.667	-2.65413	0.0176426	0.490027	0.00931448
Solyc01g008240.4	lyc	0.851094	FALSE	pollen	Sugar transporter protein 9	0	245149	2548	0.285693	0.906074	-2.75253	0.000941366
Solyc01g008240.4	pen	0.703073	FALSE	pollen	Sugar transporter protein 9	0.0555556	202941	3863.33	0.285693	0.906074	-2.75253	0.000941366
Solyc01g008260.4	lyc	0.626152	FALSE	unbiased	E2F-associated phosphoprotein (AHRD V3.3 *** A0A2I4ECY9_9ROSI)	17.3333	15.5	89.6667	-0.385697	0.226035	-0.799699	2.94201e-06
Solyc01g008260.4	pen	0.489288	FALSE	unbiased	E2F-associated phosphoprotein (AHRD V3.3 *** A0A2I4ECY9_9ROSI)	18.5	20.3333	126.667	-0.385697	0.226035	-0.799699	2.94201e-06
Solyc01g008270.3	lyc	0.679596	FALSE	unbiased	Prefoldin subunit 5 (AHRD V3.3 *** B6TVU2_MAIZE)	96.9444	9.83333	173.667	2.08923	1.49353e-05	0.32843	0.0377551
Solyc01g008270.3	pen	0.660161	FALSE	unbiased	Prefoldin subunit 5 (AHRD V3.3 *** B6TVU2_MAIZE)	56.8333	2.33333	140.333	2.08923	1.49353e-05	0.32843	0.0377551
Solyc01g008280.4	lyc	0.511589	FALSE	unbiased	Serine/threonine-protein phosphatase 2A activator (AHRD V3.3 *** A0A2G3AYA9_CAPCH)	61.8333	5.5	428.333	-1.69984	1.35074e-06	-0.211509	0.288099
Solyc01g008280.4	pen	0.530665	FALSE	unbiased	Serine/threonine-protein phosphatase 2A activator (AHRD V3.3 *** A0A2G3AYA9_CAPCH)	44.7778	18	433.333	-1.69984	1.35074e-06	-0.211509	0.288099
Solyc01g008290.3	lyc	0.677382	FALSE	unbiased	Dihydroorotate dehydrogenase (quinone), mitochondrial (AHRD V3.3 *** A0A1U8E220_CAPAN)	50.1111	9.83333	138.667	-2.73317	3.7361e-21	-0.634778	0.00476497
Solyc01g008290.3	pen	0.368739	FALSE	unbiased	Dihydroorotate dehydrogenase (quinone), mitochondrial (AHRD V3.3 *** A0A1U8E220_CAPAN)	40.3333	66	180.333	-2.73317	3.7361e-21	-0.634778	0.00476497
Solyc01g008310.4	lyc	0.466359	FALSE	unbiased	Phenylalanine--tRNA ligase beta subunit (AHRD V3.3 *** A0A0G2HIH6_9PEZI)	431.889	59.1667	1283	1.34039	3.04344e-11	0.521285	0.000195736
Solyc01g008310.4	pen	0.547101	FALSE	unbiased	Phenylalanine--tRNA ligase beta subunit (AHRD V3.3 *** A0A0G2HIH6_9PEZI)	272.333	23.8333	928.667	1.34039	3.04344e-11	0.521285	0.000195736
Solyc01g008320.3	lyc	0.138792	FALSE	unbiased	Shoot gravitropism 2 (SGR2) protein (AHRD V3.3 *** A0A072UJS6_MEDTR)	79.2222	667.167	929.333	1.08397	9.26522e-05	0.479733	0.101696
Solyc01g008320.3	pen	0.162936	FALSE	unbiased	Shoot gravitropism 2 (SGR2) protein (AHRD V3.3 *** A0A072UJS6_MEDTR)	63.3889	324.833	645.667	1.08397	9.26522e-05	0.479733	0.101696
Solyc01g008360.3	lyc	0.556442	FALSE	unbiased	RNA binding protein (AHRD V3.3 *** B3TLZ0_ELAGV)	100.056	19.3333	575	-1.15776	1.16966e-08	-1.0521	7.80411e-21
Solyc01g008360.3	pen	0.405426	FALSE	unbiased	RNA binding protein (AHRD V3.3 *** B3TLZ0_ELAGV)	87.2222	43.5	782.333	-1.15776	1.16966e-08	-1.0521	7.80411e-21
Solyc01g008370.3	lyc	0.540363	FALSE	unbiased	26S proteasome non-ATPase regulatory subunit 7 (AHRD V3.3 *** A0A2G3AYA8_CAPCH)	725.056	38.3333	1721	3.48416	1.15841e-20	-0.193689	0.279717
Solyc01g008370.3	pen	0.534037	FALSE	unbiased	26S proteasome non-ATPase regulatory subunit 7 (AHRD V3.3 *** A0A2G3AYA8_CAPCH)	319.667	3.5	1627.33	3.48416	1.15841e-20	-0.193689	0.279717
Solyc01g008400.3	lyc	1	TRUE	leaf	Unknown protein	4.27778	0	3.66667	0	1	2.29226	0.00541855
Solyc01g008400.3	pen	NA	NA	unbiased	Unknown protein	1.22222	0	0.333333	0	1	2.29226	0.00541855
Solyc01g008420.3	lyc	0.877526	FALSE	pollen	Protein DETOXIFICATION (AHRD V3.3 *** S6BP63_TOBAC)	4.55556	551.5	42.6667	-1.2671	0.000357944	-4.2629	2.33206e-27
Solyc01g008420.3	pen	0.725562	FALSE	pollen	Protein DETOXIFICATION (AHRD V3.3 *** S6BP63_TOBAC)	4.94444	1325.67	65.3333	-1.2671	0.000357944	-4.2629	2.33206e-27
Solyc01g008440.3	lyc	0.511829	FALSE	unbiased	Calcium-dependent protein kinase (AHRD V3.3 *** B2KTB2_WHEAT)	42.1667	15084	757.667	0.0258719	1	-1.619	1.38091e-12
Solyc01g008440.3	pen	0.488866	FALSE	unbiased	Calcium-dependent protein kinase (AHRD V3.3 *** B2KTB2_WHEAT)	30.3333	15118.3	916.333	0.0258719	1	-1.619	1.38091e-12
Solyc01g008460.3	lyc	0.295216	FALSE	unbiased	2Fe-2S ferredoxin (AHRD V3.3 *** A0A2G3B9S5_CAPCH)	30.6111	63.8333	207	0.528528	0.010275	-0.0101359	0.983553
Solyc01g008460.3	pen	0.325262	FALSE	unbiased	2Fe-2S ferredoxin (AHRD V3.3 *** A0A2G3B9S5_CAPCH)	25.5556	44.1667	177.333	0.528528	0.010275	-0.0101359	0.983553
Solyc01g008470.3	lyc	0.242369	FALSE	unbiased	Translocation protein Sec62 (AHRD V3.3 *** A0A200QIN6_9MAGN)	32.0556	180	415	0.765497	0.00218434	-0.210627	0.441661
Solyc01g008470.3	pen	0.330798	FALSE	unbiased	Translocation protein Sec62 (AHRD V3.3 *** A0A200QIN6_9MAGN)	26.3333	104.333	383.333	0.765497	0.00218434	-0.210627	0.441661
Solyc01g008480.4	lyc	0.536494	FALSE	unbiased	Pentatricopeptide repeat (AHRD V3.3 *** A0A200Q273_9MAGN)	47.2778	2	236	-4.28025	3.60306e-20	1.00026	4.70184e-10
Solyc01g008480.4	pen	0.333783	FALSE	unbiased	Pentatricopeptide repeat (AHRD V3.3 *** A0A200Q273_9MAGN)	19.7222	39.3333	140.333	-4.28025	3.60306e-20	1.00026	4.70184e-10
Solyc01g008490.4	lyc	0.503772	FALSE	unbiased	Nuclear transcription factor Y subunit A-7 (AHRD V3.3 *** A0A2G2XP63_CAPBA)	24.8333	1.33333	193	-2.23573	0.000371991	0.0543733	0.751611
Solyc01g008490.4	pen	0.579557	FALSE	unbiased	Nuclear transcription factor Y subunit A-7 (AHRD V3.3 *** A0A2G2XP63_CAPBA)	16.6111	6.33333	179	-2.23573	0.000371991	0.0543733	0.751611
Solyc01g008520.3	lyc	0.90691	FALSE	leaf	Homolog of X-ray repair cross complementing 2 (XRCC2) (AHRD V3.3 *** A0A1P8BBF2_ARATH)	32.3889	1.16667	21.3333	-0.834769	0.480681	1.17797	0.0136624
Solyc01g008520.3	pen	1	TRUE	leaf	Homolog of X-ray repair cross complementing 2 (XRCC2) (AHRD V3.3 *** A0A1P8BBF2_ARATH)	14.3333	2.16667	12.6667	-0.834769	0.480681	1.17797	0.0136624
Solyc01g008530.3	lyc	0.222642	FALSE	unbiased	phenylacetaldehyde reductase 1	77.7222	212.333	399.667	0.859404	0.000245238	0.770556	0.000690952
Solyc01g008530.3	pen	0.333801	FALSE	unbiased	phenylacetaldehyde reductase 1	58.0556	118.5	206.667	0.859404	0.000245238	0.770556	0.000690952
Solyc01g008550.4	lyc	0.526446	FALSE	unbiased	phenylacetaldehyde reductase 2	368.444	17.8333	3183.67	1.06362	0.000375318	0.9406	6.01157e-15
Solyc01g008550.4	pen	0.517992	FALSE	unbiased	phenylacetaldehyde reductase 2	225.778	8.5	1405	1.06362	0.000375318	0.9406	6.01157e-15
Solyc01g008560.3	lyc	0.569379	FALSE	unbiased	NAD kinase (AHRD V3.3 *** F2Z9R4_NICBE)	49.7778	0.166667	598	-0.472541	0.906074	0.600204	0.000331808
Solyc01g008560.3	pen	0.555802	FALSE	unbiased	NAD kinase (AHRD V3.3 *** F2Z9R4_NICBE)	37.8333	0.333333	410.333	-0.472541	0.906074	0.600204	0.000331808
Solyc01g008600.4	lyc	0.77656	FALSE	leaf	Zinc finger transcription factor 6	528.611	3	157.333	-1.14688	0.200349	1.95003	0.00142391
Solyc01g008600.4	pen	0.887656	FALSE	leaf	Zinc finger transcription factor 6	250.167	7	43.6667	-1.14688	0.200349	1.95003	0.00142391
Solyc01g008610.4	lyc	0.981917	FALSE	style	Glucan endo-1,3-beta-glucosidase (AHRD V3.3 *** E13D_TOBAC)	0	25	119069	-0.910204	0.149181	1.69358	0.00105773
Solyc01g008610.4	pen	0.938677	FALSE	style	Glucan endo-1,3-beta-glucosidase (AHRD V3.3 *** E13D_TOBAC)	0	47.3333	33080	-0.910204	0.149181	1.69358	0.00105773
Solyc01g008620.4	lyc	1	TRUE	style	Glucan endo-1,3-beta-glucosidase (AHRD V3.3 *** A0A1U8FGD7_CAPAN)	1.16667	0.833333	199	1.68847	0.24463	8.89014	3.09586e-25
Solyc01g008620.4	pen	NA	NA	unbiased	Glucan endo-1,3-beta-glucosidase (AHRD V3.3 *** A0A1U8FGD7_CAPAN)	0.222222	0.166667	0.333333	1.68847	0.24463	8.89014	3.09586e-25
Solyc01g008650.3	lyc	0.96988	FALSE	style	Cytochrome (AHRD V3.3 *** A0A1U8F0H8_CAPAN)	2.55556	2.33333	340.333	2.74236	0.026202	-1.16629	0.0500878
Solyc01g008650.3	pen	0.694486	FALSE	unbiased	Cytochrome (AHRD V3.3 *** A0A1U8F0H8_CAPAN)	17.3889	0.333333	554.667	2.74236	0.026202	-1.16629	0.0500878
Solyc01g008660.4	lyc	0.895487	FALSE	leaf	F-box protein (AHRD V3.3 *** A0A2K3NCL9_TRIPR)	24.8889	0.333333	20	0.489255	0.906074	1.68786	0.000181744
Solyc01g008660.4	pen	1	TRUE	leaf	F-box protein (AHRD V3.3 *** A0A2K3NCL9_TRIPR)	13.8333	0.166667	7.33333	0.489255	0.906074	1.68786	0.000181744
Solyc01g008670.4	lyc	0.532162	FALSE	unbiased	Cytochrome (AHRD V3.3 *** A0A1U8F0H8_CAPAN)	8.27778	90	3.66667	7.48259	5.13637e-14	2.08498	0.00238764
Solyc01g008670.4	pen	NA	NA	unbiased	Cytochrome (AHRD V3.3 *** A0A1U8F0H8_CAPAN)	0.555556	0.5	2.33333	7.48259	5.13637e-14	2.08498	0.00238764
Solyc01g008680.4	lyc	1	TRUE	pollen	S2 self-incompatibility locus-linked pollen 3.2 protein (AHRD V3.3 *** Q7XAE8_PETIN)	0.333333	861	18	0.764805	0.142759	-1.72552	0.000292555
Solyc01g008680.4	pen	0.905926	FALSE	pollen	S2 self-incompatibility locus-linked pollen 3.2 protein (AHRD V3.3 *** Q7XAE8_PETIN)	0.111111	517.5	28.6667	0.764805	0.142759	-1.72552	0.000292555
Solyc01g008700.4	lyc	0.641722	FALSE	unbiased	MutS2 (AHRD V3.3 *** AT2G26840.1)	81	4	256	0.418909	0.610887	-0.483462	0.00649461
Solyc01g008700.4	pen	0.62119	FALSE	unbiased	MutS2 (AHRD V3.3 *** AT2G26840.1)	99.4444	3	291.333	0.418909	0.610887	-0.483462	0.00649461
Solyc01g008770.3	lyc	0.625296	FALSE	unbiased	Rho GTPase-activating protein 7 (AHRD V3.3 *** A0A2G3DEM8_CAPCH)	376.611	14.6667	791	-1.14028	1.0323e-07	0.183156	0.0561699
Solyc01g008770.3	pen	0.551482	FALSE	unbiased	Rho GTPase-activating protein 7 (AHRD V3.3 *** A0A2G3DEM8_CAPCH)	301.722	32.5	712	-1.14028	1.0323e-07	0.183156	0.0561699
Solyc01g008790.4	lyc	0.763688	FALSE	style	Non-specific phospholipase C6 (AHRD V3.3 *** A0A2G3DF85_CAPCH)	21.9444	1.5	1711	-1.19727	0.145584	2.09357	4.35758e-11
Solyc01g008790.4	pen	0.616847	FALSE	unbiased	Non-specific phospholipase C6 (AHRD V3.3 *** A0A2G3DF85_CAPCH)	26.2778	3.5	449.333	-1.19727	0.145584	2.09357	4.35758e-11
Solyc01g008800.3	lyc	0.838953	FALSE	leaf	Disease resistance protein (TIR-NBS-LRR class) (AHRD V3.3 *** F4KIC7_ARATH)	21.8333	9	30.3333	3.41878	1.20255e-05	0.98165	0.00437716
Solyc01g008800.3	pen	0.91222	FALSE	leaf	Disease resistance protein (TIR-NBS-LRR class) (AHRD V3.3 *** F4KIC7_ARATH)	7.88889	0.833333	18.3333	3.41878	1.20255e-05	0.98165	0.00437716
Solyc01g008810.3	lyc	0.413505	FALSE	unbiased	RING/U-box superfamily protein (AHRD V3.3 *** AT5G19430.6)	273.944	349	261	1.03937	3.00371e-07	-0.20456	0.387911
Solyc01g008810.3	pen	0.341824	FALSE	unbiased	RING/U-box superfamily protein (AHRD V3.3 *** AT5G19430.6)	110.389	175	276	1.03937	3.00371e-07	-0.20456	0.387911
Solyc01g008820.3	lyc	0.263554	FALSE	unbiased	signal peptide peptidase-like (AHRD V3.3 *** A0A2I4FPX2_9ROSI)	108	288.667	1625.33	0.867484	6.9862e-07	-0.32036	0.0699192
Solyc01g008820.3	pen	0.331972	FALSE	unbiased	signal peptide peptidase-like (AHRD V3.3 *** A0A2I4FPX2_9ROSI)	119.889	161.667	1650.33	0.867484	6.9862e-07	-0.32036	0.0699192
Solyc01g008830.2	lyc	1	TRUE	leaf	L-ascorbate oxidase (AHRD V3.3 *** A0A2G3AI57_CAPAN)	4.77778	0.166667	7.66667	0.489255	0.906074	-1.705	0.00352665
Solyc01g008830.2	pen	1	TRUE	leaf	L-ascorbate oxidase (AHRD V3.3 *** A0A2G3AI57_CAPAN)	13.8889	0	14.6667	0.489255	0.906074	-1.705	0.00352665
Solyc01g008840.3	lyc	0.334448	FALSE	unbiased	COP9 signalosome complex subunit 2 (AHRD V3.3 *** A0A2G2XP81_CAPBA)	105.5	143	1347.33	0.46429	0.0276799	0.00997704	0.987493
Solyc01g008840.3	pen	0.375009	FALSE	unbiased	COP9 signalosome complex subunit 2 (AHRD V3.3 *** A0A2G2XP81_CAPBA)	75.9444	104.667	1094.67	0.46429	0.0276799	0.00997704	0.987493
Solyc01g008890.4	lyc	0.524157	FALSE	unbiased	Solanum lycopersicum Cytokinin Response Factor 3	45.7778	21.3333	232	-0.85414	3.68597e-05	0.754845	4.33711e-09
Solyc01g008890.4	pen	0.340983	FALSE	unbiased	Solanum lycopersicum Cytokinin Response Factor 3	19.6667	38.8333	143.333	-0.85414	3.68597e-05	0.754845	4.33711e-09
Solyc01g008900.4	lyc	0.594713	FALSE	unbiased	D-cysteine desulfhydrase 2, mitochondrial (AHRD V3.3 *** A0A2G3DF42_CAPCH)	16.3889	0.166667	70.3333	-2.50517	0.0290448	0.922427	2.95841e-05
Solyc01g008900.4	pen	0.753231	FALSE	leaf	D-cysteine desulfhydrase 2, mitochondrial (AHRD V3.3 *** A0A2G3DF42_CAPCH)	15.8333	1.5	40	-2.50517	0.0290448	0.922427	2.95841e-05
Solyc01g008910.2	lyc	0.527329	FALSE	unbiased	Transcription factor GRAS (AHRD V3.3 *** A0A200QIE7_9MAGN)	17.5	0.5	156.667	-3.65137	0.000177441	0.120748	0.791095
Solyc01g008910.2	pen	0.707403	FALSE	style	Transcription factor GRAS (AHRD V3.3 *** A0A200QIE7_9MAGN)	7.22222	6.5	130.667	-3.65137	0.000177441	0.120748	0.791095
Solyc01g008930.4	lyc	0.643849	FALSE	unbiased	AUREA phytochromobilin synthase	89.5	1.83333	242	2.82409	0.0100378	-0.304415	0.184841
Solyc01g008930.4	pen	0.66256	FALSE	unbiased	AUREA phytochromobilin synthase	100.667	0.166667	209	2.82409	0.0100378	-0.304415	0.184841
Solyc01g008950.4	lyc	0.0867674	FALSE	unbiased	Calmodulin 1	668.389	7094.83	2865	-0.543236	0.00018619	-0.686212	1.30277e-06
Solyc01g008950.4	pen	0.172096	FALSE	unbiased	Calmodulin 1	390.611	10333.7	2956.67	-0.543236	0.00018619	-0.686212	1.30277e-06
Solyc01g008960.3	lyc	0.614852	FALSE	unbiased	Argonaute 4a	4196.67	16.6667	4294.67	0.752239	0.091295	1.75353	9.83726e-10
Solyc01g008960.3	pen	0.666242	FALSE	unbiased	Argonaute 4a	2203	9.66667	1588.33	0.752239	0.091295	1.75353	9.83726e-10
Solyc01g008970.4	lyc	0.503214	FALSE	unbiased	RNA-binding (RRM/RBD/RNP motifs) family protein (AHRD V3.3 *-* F4IIL5_ARATH)	1277.39	59.6667	2628	0.1909	0.455909	0.484018	0.000562383
Solyc01g008970.4	pen	0.466724	FALSE	unbiased	RNA-binding (RRM/RBD/RNP motifs) family protein (AHRD V3.3 *-* F4IIL5_ARATH)	538.778	53	1985	0.1909	0.455909	0.484018	0.000562383
Solyc01g008990.4	lyc	0.500827	FALSE	unbiased	THO complex subunit 7B (AHRD V3.3 *** A0A1U8H3F7_CAPAN)	43.4444	8.33333	343	-1.82865	1.11972e-11	-0.192404	0.175303
Solyc01g008990.4	pen	0.40791	FALSE	unbiased	THO complex subunit 7B (AHRD V3.3 *** A0A1U8H3F7_CAPAN)	42.2222	29.1667	306	-1.82865	1.11972e-11	-0.192404	0.175303
Solyc01g009000.3	lyc	0.574935	FALSE	unbiased	RING/U-box superfamily protein (AHRD V3.3 *** A0A1I9LQQ9_ARATH)	65.5556	11.6667	278.333	-0.0164334	1	0.46761	0.0130758
Solyc01g009000.3	pen	0.537204	FALSE	unbiased	RING/U-box superfamily protein (AHRD V3.3 *** A0A1I9LQQ9_ARATH)	35.8333	11.6667	215	-0.0164334	1	0.46761	0.0130758
Solyc01g009010.3	lyc	0.575172	FALSE	unbiased	4-diphosphocytidyl-2-C-methyl-D-erythritol kinase	76.5	2.33333	1276.67	-2.929	4.52046e-08	-0.759988	0.0185383
Solyc01g009010.3	pen	0.53457	FALSE	unbiased	4-diphosphocytidyl-2-C-methyl-D-erythritol kinase	158.222	17.8333	1601	-2.929	4.52046e-08	-0.759988	0.0185383
Solyc01g009020.4	lyc	0.464151	FALSE	unbiased	Cysteine proteinase inhibitor (AHRD V3.3 *** A0A059TCI1_TOBAC)	49.3889	213.333	2243.67	4.23493	4.10317e-37	1.20426	2.7024e-05
Solyc01g009020.4	pen	0.562211	FALSE	unbiased	Cysteine proteinase inhibitor (AHRD V3.3 *** A0A059TCI1_TOBAC)	75.0556	10.8333	973.333	4.23493	4.10317e-37	1.20426	2.7024e-05
Solyc01g009030.4	lyc	0.615158	FALSE	unbiased	dgd1 suppressor 1 (AHRD V3.3 *** AT5G12290.4)	82.1667	7	325	-1.52431	1.61456e-06	-0.773304	1.24129e-06
Solyc01g009030.4	pen	0.528985	FALSE	unbiased	dgd1 suppressor 1 (AHRD V3.3 *** AT5G12290.4)	83.9444	20.3333	446.667	-1.52431	1.61456e-06	-0.773304	1.24129e-06
Solyc01g009040.4	lyc	0.773637	FALSE	leaf	cyclinB1_4	449.778	239.5	4.66667	2.56643	0.00012158	1.55513	0.0501397
Solyc01g009040.4	pen	0.922048	FALSE	leaf	cyclinB1_4	248.222	42	0.666667	2.56643	0.00012158	1.55513	0.0501397
Solyc01g009050.3	lyc	0.594174	FALSE	unbiased	Molybdopterin biosynthesis protein CNX1 (AHRD V3.3 *** A0A1U8HCP2_CAPAN)	190.222	5	665.333	1.45673	0.0152574	-0.0329524	0.852763
Solyc01g009050.3	pen	0.609226	FALSE	unbiased	Molybdopterin biosynthesis protein CNX1 (AHRD V3.3 *** A0A1U8HCP2_CAPAN)	239.5	1.83333	624.667	1.45673	0.0152574	-0.0329524	0.852763
Solyc01g009060.3	lyc	0.0742128	FALSE	unbiased	BTB-POZ and MATH domain protein (AHRD V3.3 *** B9VXZ7_CAPAN)	108.167	1069.5	760	-1.01509	1.34922e-08	-0.79808	1.12616e-05
Solyc01g009060.3	pen	0.182853	FALSE	unbiased	BTB-POZ and MATH domain protein (AHRD V3.3 *** B9VXZ7_CAPAN)	94.9444	2270.33	888	-1.01509	1.34922e-08	-0.79808	1.12616e-05
Solyc01g009070.3	lyc	0.546228	FALSE	unbiased	gamyb-like 1	57.6667	2.83333	539.667	2.96734	0.00389693	0.892754	7.19522e-12
Solyc01g009070.3	pen	0.554534	FALSE	unbiased	gamyb-like 1	54.8889	0.333333	289	2.96734	0.00389693	0.892754	7.19522e-12
Solyc01g009080.4	lyc	0.528485	FALSE	unbiased	Zeaxanthin epoxidase, chloroplastic (AHRD V3.3 *** A0A1J3K020_NOCCA)	87.7222	0.333333	536.333	-2.86478	0.0213752	0.994867	0.132682
Solyc01g009080.4	pen	0.690566	FALSE	unbiased	Zeaxanthin epoxidase, chloroplastic (AHRD V3.3 *** A0A1J3K020_NOCCA)	231.556	2.83333	291.333	-2.86478	0.0213752	0.994867	0.132682
Solyc01g009090.3	lyc	0.36068	FALSE	unbiased	Serrate RNA effector molecule (AHRD V3.3 *** A0A2G3AI64_CAPAN)	305.167	125.833	1191.33	-0.174998	0.567799	0.515208	0.00708385
Solyc01g009090.3	pen	0.309813	FALSE	unbiased	Serrate RNA effector molecule (AHRD V3.3 *** A0A2G3AI64_CAPAN)	176.556	144	859.333	-0.174998	0.567799	0.515208	0.00708385
Solyc01g009120.3	lyc	0.588031	FALSE	unbiased	Histone deacetylase (AHRD V3.3 *** A0A2G2ZNY2_CAPAN)	52.7778	2.5	319.667	-2.6476	1.66449e-07	-1.03149	0.00018036
Solyc01g009120.3	pen	0.578568	FALSE	unbiased	Histone deacetylase (AHRD V3.3 *** A0A2G2ZNY2_CAPAN)	111	15.6667	443.667	-2.6476	1.66449e-07	-1.03149	0.00018036
Solyc01g009145.1	lyc	0.517339	FALSE	unbiased	Glycosyl hydrolase (AHRD V3.3 *-* D9ZCD8_9CARY)	13.0556	9.66667	85	-1.28094	1.52879e-06	0.73401	1.77155e-06
Solyc01g009145.1	pen	0.493374	FALSE	unbiased	Glycosyl hydrolase (AHRD V3.3 *-* D9ZCD8_9CARY)	9.11111	23.5	51	-1.28094	1.52879e-06	0.73401	1.77155e-06
Solyc01g009160.2	lyc	0.874097	FALSE	style	Late embryogenesis abundant (LEA) hydroxyproline-rich glycoprotein family (AHRD V3.3 *** Q84VP8_ARATH)	3.55556	2.83333	148.667	1.26645	0.180362	-0.954223	0.0108316
Solyc01g009160.2	pen	0.949149	FALSE	style	Late embryogenesis abundant (LEA) hydroxyproline-rich glycoprotein family (AHRD V3.3 *** Q84VP8_ARATH)	2.5	1.16667	179.333	1.26645	0.180362	-0.954223	0.0108316
Solyc01g009170.4	lyc	0.531977	FALSE	unbiased	EIL-EIN3/EIL	134	0.333333	1187.33	-1.85686	0.152964	0.761009	0.0251512
Solyc01g009170.4	pen	0.539653	FALSE	unbiased	EIL-EIN3/EIL	128.056	1.33333	729	-1.85686	0.152964	0.761009	0.0251512
Solyc01g009180.4	lyc	0.54534	FALSE	unbiased	5-methyltetrahydropteroyltriglutamate--homocysteine methyltransferase (AHRD V3.3 *** A0A2G3DF96_CAPCH)	103	7	486.667	1.40576	0.00531721	0.80551	8.37202e-08
Solyc01g009180.4	pen	0.623067	FALSE	unbiased	5-methyltetrahydropteroyltriglutamate--homocysteine methyltransferase (AHRD V3.3 *** A0A2G3DF96_CAPCH)	100.222	2.66667	285.333	1.40576	0.00531721	0.80551	8.37202e-08
Solyc01g009200.4	lyc	0.907416	FALSE	style	inactive protein RESTRICTED TEV MOVEMENT 2-like (AHRD V3.3 *-* A0A2I4GKR2_9ROSI)	1.88889	0	28	0	1	1.94286	0.00119636
Solyc01g009200.4	pen	1	TRUE	leaf	inactive protein RESTRICTED TEV MOVEMENT 2-like (AHRD V3.3 *-* A0A2I4GKR2_9ROSI)	2.22222	0	7.33333	0	1	1.94286	0.00119636
Solyc01g009240.4	lyc	0.8292	FALSE	pollen	Glycosyl hydrolase family protein (AHRD V3.3 *** A0A2U1QCD6_ARTAN)	6.38889	13764.2	624	-1.85402	0.00250455	-4.94259	3.99239e-18
Solyc01g009240.4	pen	0.729667	FALSE	pollen	Glycosyl hydrolase family protein (AHRD V3.3 *** A0A2U1QCD6_ARTAN)	2.83333	49056.7	930.333	-1.85402	0.00250455	-4.94259	3.99239e-18
Solyc01g009245.1	lyc	0.758355	FALSE	style	Chlororespiratory reduction 42 (AHRD V3.3 *** A0A0F7J401_9ROSI)	5.44444	0	141	0	1	-1.29108	0.0136323
Solyc01g009245.1	pen	0.55467	FALSE	unbiased	Chlororespiratory reduction 42 (AHRD V3.3 *** A0A0F7J401_9ROSI)	20.4444	0	200.667	0	1	-1.29108	0.0136323
Solyc01g009250.3	lyc	0.890107	FALSE	pollen	hypothetical protein (AHRD V3.3 *** AT5G06380.1)	0.722222	1090	122.333	-1.47837	0.000524493	-3.45857	3.99311e-17
Solyc01g009250.3	pen	0.7313	FALSE	pollen	hypothetical protein (AHRD V3.3 *** AT5G06380.1)	1.61111	3017.67	238.333	-1.47837	0.000524493	-3.45857	3.99311e-17
Solyc01g009260.1	lyc	1	TRUE	style	protein FAF-like, chloroplastic (AHRD V3.3 *** A0A2I4H6U5_9ROSI)	0	0	119.333	-0.472541	0.906074	-4.36979	9.00405e-42
Solyc01g009260.1	pen	1	TRUE	style	protein FAF-like, chloroplastic (AHRD V3.3 *** A0A2I4H6U5_9ROSI)	0.166667	0.166667	336	-0.472541	0.906074	-4.36979	9.00405e-42
Solyc01g009270.1	lyc	1	TRUE	style	protein FAF-like, chloroplastic (AHRD V3.3 *** A0A2I4H6U5_9ROSI)	0	0.166667	729.667	-0.938374	0.670071	-1.40541	2.79433e-05
Solyc01g009270.1	pen	1	TRUE	style	protein FAF-like, chloroplastic (AHRD V3.3 *** A0A2I4H6U5_9ROSI)	0.166667	0.5	957.333	-0.938374	0.670071	-1.40541	2.79433e-05
Solyc01g009280.4	lyc	0.290093	FALSE	unbiased	Serine/threonine-protein phosphatase (AHRD V3.3 *** A0A2G2XPM1_CAPBA)	94.2778	206.833	1276.67	0.52159	0.0127065	0.144251	0.520352
Solyc01g009280.4	pen	0.301726	FALSE	unbiased	Serine/threonine-protein phosphatase (AHRD V3.3 *** A0A2G2XPM1_CAPBA)	91.8889	144.333	1041.67	0.52159	0.0127065	0.144251	0.520352
Solyc01g009290.4	lyc	0.587283	FALSE	unbiased	Protein CLP1 homolog (AHRD V3.3 *** A0A2G2XPN7_CAPBA)	114	12.8333	459.667	-1.71794	3.38272e-15	-0.290308	0.00872331
Solyc01g009290.4	pen	0.437085	FALSE	unbiased	Protein CLP1 homolog (AHRD V3.3 *** A0A2G2XPN7_CAPBA)	99.9444	42.3333	486.667	-1.71794	3.38272e-15	-0.290308	0.00872331
Solyc01g009300.3	lyc	0.180252	FALSE	unbiased	Serine/threonine-protein kinase Nek2 (AHRD V3.3 *** A0A2G2XPS8_CAPBA)	79	715.833	1796.67	0.777496	1.46112e-05	-0.803564	3.95391e-06
Solyc01g009300.3	pen	0.320194	FALSE	unbiased	Serine/threonine-protein kinase Nek2 (AHRD V3.3 *** A0A2G2XPS8_CAPBA)	77.2778	414.333	2270.67	0.777496	1.46112e-05	-0.803564	3.95391e-06
Solyc01g009340.4	lyc	1	TRUE	leaf	SUN-domain protein2	135.556	0	10.3333	0	1	5.06792	1.45585e-06
Solyc01g009340.4	pen	1	TRUE	leaf	SUN-domain protein2	66.9444	0	0.333333	0	1	5.06792	1.45585e-06
Solyc01g009380.3	lyc	0.527077	FALSE	unbiased	Nicalin (AHRD V3.3 *** A0A1Q3D0I4_CEPFO)	48.3333	21.3333	253.667	0.0907356	0.906074	0.499078	2.91031e-06
Solyc01g009380.3	pen	0.587348	FALSE	unbiased	Nicalin (AHRD V3.3 *** A0A1Q3D0I4_CEPFO)	13.7778	20.1667	176.333	0.0907356	0.906074	0.499078	2.91031e-06
Solyc01g009390.4	lyc	0.581405	FALSE	unbiased	mRNA-decapping enzyme-like protein (AHRD V3.3 *** A0A2G2XQ62_CAPBA)	51.1111	10.8333	198.667	0.1681	0.791687	0.718491	3.60622e-08
Solyc01g009390.4	pen	0.548661	FALSE	unbiased	mRNA-decapping enzyme-like protein (AHRD V3.3 *** A0A2G2XQ62_CAPBA)	19	9.66667	117.333	0.1681	0.791687	0.718491	3.60622e-08
Solyc01g009420.4	lyc	0.545015	FALSE	unbiased	UDP-apiose/UDP-xylose synthase (AHRD V3.3 *** A0A1B3TP38_SPIPO)	369.222	5.5	2783.33	-0.713533	0.127316	-1.44701	5.82339e-13
Solyc01g009420.4	pen	0.500267	FALSE	unbiased	UDP-apiose/UDP-xylose synthase (AHRD V3.3 *** A0A1B3TP38_SPIPO)	595.778	9.16667	4494.33	-0.713533	0.127316	-1.44701	5.82339e-13
Solyc01g009430.3	lyc	0.501502	FALSE	unbiased	hypothetical protein (AHRD V3.3 *** AT2G27830.1)	51.8889	0	361.333	-0.953439	0.696444	2.06288	0.000587959
Solyc01g009430.3	pen	0.58648	FALSE	unbiased	hypothetical protein (AHRD V3.3 *** AT2G27830.1)	35.6667	0.333333	166.333	-0.953439	0.696444	2.06288	0.000587959
Solyc01g009443.1	lyc	0.236182	FALSE	unbiased	Mitochondrial inner membrane protease ATP23 (AHRD V3.3 *** A0A2G3DGC1_CAPCH)	158.5	284.5	752.667	2.99546	2.30394e-53	-0.0336409	0.90904
Solyc01g009443.1	pen	0.438074	FALSE	unbiased	Mitochondrial inner membrane protease ATP23 (AHRD V3.3 *** A0A2G3DGC1_CAPCH)	121.333	37	714.667	2.99546	2.30394e-53	-0.0336409	0.90904
Solyc01g009480.4	lyc	1	TRUE	pollen	Alpha/beta-Hydrolases superfamily protein (AHRD V3.3 *** F4J341_ARATH)	0.222222	4252	58.6667	-0.151633	0.988681	-3.1199	4.16036e-05
Solyc01g009480.4	pen	0.83885	FALSE	pollen	Alpha/beta-Hydrolases superfamily protein (AHRD V3.3 *** F4J341_ARATH)	0.277778	4805.33	93	-0.151633	0.988681	-3.1199	4.16036e-05
Solyc01g009520.4	lyc	0.494388	FALSE	unbiased	Ribosomal protein (AHRD V3.3 *** Q6ER67_ORYSJ)	402.722	115	505.667	3.44388	7.58315e-37	0.217095	0.351588
Solyc01g009520.4	pen	0.665511	FALSE	unbiased	Ribosomal protein (AHRD V3.3 *** Q6ER67_ORYSJ)	309.167	10.5	426	3.44388	7.58315e-37	0.217095	0.351588
Solyc01g009600.4	lyc	1	TRUE	pollen	S-adenosyl-L-methionine-dependent methyltransferases superfamily protein (AHRD V3.3 *** A0A2U1NM08_ARTAN)	0	5131.17	39.6667	1.06701	0.310263	-1.92907	0.0251264
Solyc01g009600.4	pen	0.868019	FALSE	pollen	S-adenosyl-L-methionine-dependent methyltransferases superfamily protein (AHRD V3.3 *** A0A2U1NM08_ARTAN)	0	2545.83	54.6667	1.06701	0.310263	-1.92907	0.0251264
Solyc01g009610.3	lyc	0.596825	FALSE	unbiased	Protein phosphatase inhibitor 2-like (AHRD V3.3 *** A0A2K3NNM1_TRIPR)	51.5	0.333333	271.333	0.970153	0.660686	-0.810899	1.25534e-05
Solyc01g009610.3	pen	0.52696	FALSE	unbiased	Protein phosphatase inhibitor 2-like (AHRD V3.3 *** A0A2K3NNM1_TRIPR)	39.3333	0	346.667	0.970153	0.660686	-0.810899	1.25534e-05
Solyc01g009620.3	lyc	0.593126	FALSE	unbiased	Cleavage and polyadenylation specificity factor subunit 5 (AHRD V3.3 *** A0A2G2XQG1_CAPBA)	47.7222	16.6667	199	-1.32216	4.5432e-07	0.347797	0.112204
Solyc01g009620.3	pen	0.504058	FALSE	unbiased	Cleavage and polyadenylation specificity factor subunit 5 (AHRD V3.3 *** A0A2G2XQG1_CAPBA)	43.8333	40.6667	128.333	-1.32216	4.5432e-07	0.347797	0.112204
Solyc01g009630.3	lyc	0.648997	FALSE	unbiased	Cleavage and polyadenylation specificity factor subunit 5 (AHRD V3.3 *** A0A1U8G7I4_CAPAN)	114.389	5.5	238.667	-1.76769	5.16321e-08	0.611101	4.48903e-06
Solyc01g009630.3	pen	0.67349	FALSE	unbiased	Cleavage and polyadenylation specificity factor subunit 5 (AHRD V3.3 *** A0A1U8G7I4_CAPAN)	79.7778	18.8333	149.333	-1.76769	5.16321e-08	0.611101	4.48903e-06
Solyc01g009670.4	lyc	0.923846	FALSE	leaf	Poly(A) polymerase I (AHRD V3.3 *** A0A1J3JYV1_NOCCA)	42	3.5	27.6667	3.76107	0.000437808	-0.464461	0.371816
Solyc01g009670.4	pen	0.903819	FALSE	leaf	Poly(A) polymerase I (AHRD V3.3 *** A0A1J3JYV1_NOCCA)	61.2778	0.166667	29	3.76107	0.000437808	-0.464461	0.371816
Solyc01g009740.3	lyc	1	TRUE	pollen	jasmonate-zim-domain protein 10 (AHRD V3.3 *-* AT5G13220.3)	0	82.8333	0	3.37874	1.44169e-13	-0.853118	0.56055
Solyc01g009740.3	pen	NA	NA	unbiased	jasmonate-zim-domain protein 10 (AHRD V3.3 *-* AT5G13220.3)	0.0555556	8	0	3.37874	1.44169e-13	-0.853118	0.56055
Solyc01g009750.3	lyc	0.28707	FALSE	unbiased	cysteine-rich and transmembrane domain-containing protein WIH2 (AHRD V3.3 *-* XP_004228441.1)	94.8889	203	1333.67	0.254902	0.483407	-0.740209	0.00344478
Solyc01g009750.3	pen	0.468109	FALSE	unbiased	cysteine-rich and transmembrane domain-containing protein WIH2 (AHRD V3.3 *-* XP_004228441.1)	31.5	169.833	1625.67	0.254902	0.483407	-0.740209	0.00344478
Solyc01g009770.3	lyc	1	TRUE	leaf	ATP-dependent RNA helicase (AHRD V3.3 *** Q5HZ54_ARATH)	25.7778	1.66667	3.33333	-2.33367	0.00570984	0.755729	0.427244
Solyc01g009770.3	pen	1	TRUE	leaf	ATP-dependent RNA helicase (AHRD V3.3 *** Q5HZ54_ARATH)	27.5556	8	1.66667	-2.33367	0.00570984	0.755729	0.427244
Solyc01g009780.3	lyc	0.235656	FALSE	unbiased	GSH-induced LITAF domain protein (AHRD V3.3 *** GILP_ARATH)	38.7222	456.833	926.333	-0.590269	0.0162973	-0.175667	0.525821
Solyc01g009780.3	pen	0.222112	FALSE	unbiased	GSH-induced LITAF domain protein (AHRD V3.3 *** GILP_ARATH)	24.4444	673.333	788	-0.590269	0.0162973	-0.175667	0.525821
Solyc01g009810.3	lyc	1	TRUE	style	Leucine-rich repeat protein (AHRD V3.3 *** A5HKK5_TOBAC)	0.111111	0	123.667	0	1	9.13607	0.00814626
Solyc01g009810.3	pen	NA	NA	unbiased	Leucine-rich repeat protein (AHRD V3.3 *** A5HKK5_TOBAC)	0	0	0	0	1	9.13607	0.00814626
Solyc01g009830.3	lyc	1	TRUE	style	Nucleotide/sugar transporter family protein (AHRD V3.3 *** A0A2U1NJJ9_ARTAN)	0.166667	0.166667	33	0.00835686	1	3.13459	0.000979266
Solyc01g009830.3	pen	NA	NA	unbiased	Nucleotide/sugar transporter family protein (AHRD V3.3 *** A0A2U1NJJ9_ARTAN)	0.111111	0.166667	3.33333	0.00835686	1	3.13459	0.000979266
Solyc01g009840.3	lyc	1	TRUE	leaf	Transcription factor GRAS (AHRD V3.3 *-* A0A2U1QPG0_ARTAN)	4.16667	0.333333	593	-9.51126	4.60518e-18	-11.3669	9.18743e-31
Solyc01g009840.3	pen	0.32733	FALSE	unbiased	Transcription factor GRAS (AHRD V3.3 *-* A0A2U1QPG0_ARTAN)	84.5	281.167	1904.33	-9.51126	4.60518e-18	-11.3669	9.18743e-31
Solyc01g009870.3	lyc	1	TRUE	pollen	Glycerophosphodiester phosphodiesterase (AHRD V3.3 *** B6T3E4_MAIZE)	0.722222	949.833	28.3333	-1.01095	0.129679	-3.61664	6.11847e-10
Solyc01g009870.3	pen	0.894942	FALSE	pollen	Glycerophosphodiester phosphodiesterase (AHRD V3.3 *** B6T3E4_MAIZE)	0.0555556	1899.5	40.3333	-1.01095	0.129679	-3.61664	6.11847e-10
Solyc01g009880.2	lyc	1	TRUE	pollen	Exocyst subunit Exo70 family protein (AHRD V3.3 *** A0A1S6GXB5_TOBAC)	0	85	3.33333	-1.81272	0.000594931	-5.84198	1.59568e-10
Solyc01g009880.2	pen	1	TRUE	pollen	Exocyst subunit Exo70 family protein (AHRD V3.3 *** A0A1S6GXB5_TOBAC)	0	301.667	9.66667	-1.81272	0.000594931	-5.84198	1.59568e-10
Solyc01g009920.3	lyc	1	TRUE	pollen	Histidine kinase-, DNA gyrase B-, and HSP90-like ATPase family protein (AHRD V3.3 *** A0A1P8BEQ3_ARATH)	0	28	2.33333	-0.43643	0.322236	-3.18776	0.00125738
Solyc01g009920.3	pen	1	TRUE	pollen	Histidine kinase-, DNA gyrase B-, and HSP90-like ATPase family protein (AHRD V3.3 *** A0A1P8BEQ3_ARATH)	0.0555556	37.8333	2.66667	-0.43643	0.322236	-3.18776	0.00125738
Solyc01g009940.1	lyc	NA	NA	unbiased	5-methylthioadenosine/S-adenosylhomocysteine deaminase (AHRD V3.3 *** A0A2V4VVN3_PAEBA)	0.0555556	0	38	0	1	-9.34785	1.08868e-19
Solyc01g009940.1	pen	0.769378	FALSE	style	5-methylthioadenosine/S-adenosylhomocysteine deaminase (AHRD V3.3 *** A0A2V4VVN3_PAEBA)	4.77778	0	109.667	0	1	-9.34785	1.08868e-19
Solyc01g009970.3	lyc	0.534503	FALSE	unbiased	Hydrolase (AHRD V3.3 *** A0A2U1P3E1_ARTAN)	67.6667	9.5	362	3.47635	1.005e-05	1.20203	8.55667e-05
Solyc01g009970.3	pen	0.695512	FALSE	unbiased	Hydrolase (AHRD V3.3 *** A0A2U1P3E1_ARTAN)	88.7778	0.833333	148.667	3.47635	1.005e-05	1.20203	8.55667e-05
Solyc01g010020.3	lyc	0.553769	FALSE	unbiased	Calmodulin (AHRD V3.3 *** B6SJJ2_MAIZE)	24.8889	167.333	6	0.531416	0.160975	-1.71564	2.09959e-05
Solyc01g010020.3	pen	0.725963	FALSE	pollen	Calmodulin (AHRD V3.3 *** B6SJJ2_MAIZE)	5.83333	113.667	8	0.531416	0.160975	-1.71564	2.09959e-05
Solyc01g010030.3	lyc	0.77829	FALSE	leaf	Proline-rich receptor-like protein kinase PERK13 (AHRD V3.3 *-* A0A2G3AJ74_CAPAN)	75.5	0	109	-0.953439	0.664574	-0.874182	5.89447e-10
Solyc01g010030.3	pen	0.695702	FALSE	unbiased	Proline-rich receptor-like protein kinase PERK13 (AHRD V3.3 *-* A0A2G3AJ74_CAPAN)	92.7222	0.333333	153.667	-0.953439	0.664574	-0.874182	5.89447e-10
Solyc01g010050.3	lyc	0.260895	FALSE	unbiased	S-adenosylmethionine decarboxylase 3	545.389	611.833	1892.33	1.08462	0.000712425	-0.135037	0.745138
Solyc01g010050.3	pen	0.332851	FALSE	unbiased	S-adenosylmethionine decarboxylase 3	644.722	299	2010	1.08462	0.000712425	-0.135037	0.745138
Solyc01g010060.2	lyc	1	TRUE	style	Unknown protein	1.88889	9.5	14246.7	0.648567	0.713444	-5.90251	1.05671e-10
Solyc01g010060.2	pen	0.870128	FALSE	style	Unknown protein	14.4444	6.83333	42741	0.648567	0.713444	-5.90251	1.05671e-10
Solyc01g010080.3	lyc	1	TRUE	leaf	Potassium channel AKT1 (AHRD V3.3 *** A0A2G3AJ60_CAPAN)	2.61111	16.6667	151	5.97812	2.1106e-06	-2.05317	0.025082
Solyc01g010080.3	pen	1	TRUE	style	Potassium channel AKT1 (AHRD V3.3 *** A0A2G3AJ60_CAPAN)	0.277778	0.166667	484.667	5.97812	2.1106e-06	-2.05317	0.025082
Solyc01g010130.4	lyc	0.573331	FALSE	unbiased	bHLH transcription factor 001	73.8889	1.66667	2048	-0.127193	1	-1.72126	5.38607e-20
Solyc01g010130.4	pen	0.682357	FALSE	unbiased	bHLH transcription factor 001	72.7778	1.83333	4167.67	-0.127193	1	-1.72126	5.38607e-20
Solyc01g010150.3	lyc	0.942216	FALSE	leaf	ACT domain-containing protein (AHRD V3.3 *** A0A2U1MM44_ARTAN)	70.0556	7.33333	36.3333	-1.96036	0.000584427	-0.65341	0.256076
Solyc01g010150.3	pen	0.674813	FALSE	unbiased	ACT domain-containing protein (AHRD V3.3 *** A0A2U1MM44_ARTAN)	23.7222	27.6667	44.3333	-1.96036	0.000584427	-0.65341	0.256076
Solyc01g010180.3	lyc	0.505483	FALSE	unbiased	Unknown protein	13.3889	0	83.6667	-0.953439	0.699975	9.37585	2.92457e-19
Solyc01g010180.3	pen	NA	NA	unbiased	Unknown protein	1.27778	0.333333	0	-0.953439	0.699975	9.37585	2.92457e-19
Solyc01g010185.1	lyc	0.662999	FALSE	unbiased	Retrovirus-related Pol polyprotein from transposon TNT 1-94 (AHRD V3.3 *-* A0A2K3MSD0_TRIPR)	29.1111	0.833333	605	1.7167	0.277564	2.44024	8.27926e-06
Solyc01g010185.1	pen	0.967687	FALSE	style	Retrovirus-related Pol polyprotein from transposon TNT 1-94 (AHRD V3.3 *-* A0A2K3MSD0_TRIPR)	2.61111	0.166667	117	1.7167	0.277564	2.44024	8.27926e-06
Solyc01g010215.1	lyc	0.563081	FALSE	unbiased	UBN2 domain-containing protein (AHRD V3.3 *-* A0A1Q3DGW3_CEPFO)	21.0556	0	179	0	1	5.36421	1.1014e-32
Solyc01g010215.1	pen	NA	NA	unbiased	UBN2 domain-containing protein (AHRD V3.3 *-* A0A1Q3DGW3_CEPFO)	0.777778	0	4.66667	0	1	5.36421	1.1014e-32
Solyc01g010220.3	lyc	0.772902	FALSE	style	Copia-like polyprotein/retrotransposon (AHRD V3.3 --* Q9FI33_ARATH)	5.16667	2.33333	78.3333	2.66121	0.0304488	3.85779	1.35842e-11
Solyc01g010220.3	pen	NA	NA	unbiased	Copia-like polyprotein/retrotransposon (AHRD V3.3 --* Q9FI33_ARATH)	1.11111	0.333333	7.66667	2.66121	0.0304488	3.85779	1.35842e-11
Solyc01g010270.3	lyc	0.596694	FALSE	unbiased	Protein SPIRAL1 (AHRD V3.3 *** A0A2G3DFN1_CAPCH)	21.9444	0.666667	327.667	-0.305828	0.926149	-0.660452	9.88022e-05
Solyc01g010270.3	pen	0.552854	FALSE	unbiased	Protein SPIRAL1 (AHRD V3.3 *** A0A2G3DFN1_CAPCH)	36.7778	0.833333	389.667	-0.305828	0.926149	-0.660452	9.88022e-05
Solyc01g010280.3	lyc	1	TRUE	pollen	suppressor SRP40-like protein (AHRD V3.3 *-* AT2G03630.1)	0.222222	366.833	18.6667	-0.917152	0.198756	-2.94337	1.97335e-06
Solyc01g010280.3	pen	0.916194	FALSE	pollen	suppressor SRP40-like protein (AHRD V3.3 *-* AT2G03630.1)	0.722222	716.333	28	-0.917152	0.198756	-2.94337	1.97335e-06
Solyc01g010290.4	lyc	0.520025	FALSE	unbiased	Ureide permease (AHRD V3.3 *** A0A2R6PBP7_ACTCH)	36.6111	0.5	263.333	-4.26977	1.62566e-06	1.32098	2.31745e-32
Solyc01g010290.4	pen	0.517281	FALSE	unbiased	Ureide permease (AHRD V3.3 *** A0A2R6PBP7_ACTCH)	18.2778	9.83333	128.667	-4.26977	1.62566e-06	1.32098	2.31745e-32
Solyc01g010310.4	lyc	0.926204	FALSE	leaf	Carbohydrate-binding X8 domain superfamily protein (AHRD V3.3 *** A0A1P8AZV6_ARATH)	136.444	0	21	-0.472541	0.906074	1.38003	0.0130238
Solyc01g010310.4	pen	1	TRUE	leaf	Carbohydrate-binding X8 domain superfamily protein (AHRD V3.3 *** A0A1P8AZV6_ARATH)	98.4444	0.166667	10.3333	-0.472541	0.906074	1.38003	0.0130238
Solyc01g010360.3	lyc	1	TRUE	pollen	14-3-3 protein (AHRD V3.3 *** A0A200R871_9MAGN)	0.111111	1489.83	24.3333	2.15708	0.00113769	-2.28209	0.000637319
Solyc01g010360.3	pen	0.847171	FALSE	pollen	14-3-3 protein (AHRD V3.3 *** A0A200R871_9MAGN)	0.111111	293.167	36	2.15708	0.00113769	-2.28209	0.000637319
Solyc01g010370.3	lyc	0.211577	FALSE	unbiased	S-adenosyl-L-methionine-dependent methyltransferases superfamily protein (AHRD V3.3 *** A0A2U1P6Q5_ARTAN)	57.7778	257.167	308.667	-1.87459	1.91538e-30	-1.05171	4.15767e-10
Solyc01g010370.3	pen	0.186465	FALSE	unbiased	S-adenosyl-L-methionine-dependent methyltransferases superfamily protein (AHRD V3.3 *** A0A2U1P6Q5_ARTAN)	44.0556	917.5	418	-1.87459	1.91538e-30	-1.05171	4.15767e-10
Solyc01g010390.3	lyc	1	TRUE	leaf	Beta-glucosidase 34 (AHRD V3.3 *** A0A2G3DFM9_CAPCH)	32.5556	0	15.6667	-0.472541	0.906074	-1.7455	5.95481e-05
Solyc01g010390.3	pen	0.92489	FALSE	leaf	Beta-glucosidase 34 (AHRD V3.3 *** A0A2G3DFM9_CAPCH)	66.2778	0.166667	25.6667	-0.472541	0.906074	-1.7455	5.95481e-05
Solyc01g010410.3	lyc	1	TRUE	style	Zinc finger protein (AHRD V3.3 *** A0A200PRD7_9MAGN)	0.166667	18	31.3333	1.64906	0.000298708	3.24548	5.01688e-12
Solyc01g010410.3	pen	NA	NA	unbiased	Zinc finger protein (AHRD V3.3 *** A0A200PRD7_9MAGN)	0.0555556	5.66667	1.33333	1.64906	0.000298708	3.24548	5.01688e-12
Solyc01g010440.4	lyc	0.571601	FALSE	unbiased	Glycine-rich protein (AHRD V3.3 *** Q9LFX8_ARATH)	426.833	57.8333	404.333	2.06576	3.25816e-14	0.828275	0.000101335
Solyc01g010440.4	pen	0.680098	FALSE	unbiased	Glycine-rich protein (AHRD V3.3 *** Q9LFX8_ARATH)	158.944	14.1667	239.667	2.06576	3.25816e-14	0.828275	0.000101335
Solyc01g010500.3	lyc	0.966887	FALSE	pollen	EIN3-binding F-box protein 1 (AHRD V3.3 *-* A0A2G2WKD4_CAPBA)	2.05556	140.167	10.3333	5.52882	9.38049e-27	3.20067	1.12951e-05
Solyc01g010500.3	pen	NA	NA	unbiased	EIN3-binding F-box protein 1 (AHRD V3.3 *-* A0A2G2WKD4_CAPBA)	0	3.16667	1.33333	5.52882	9.38049e-27	3.20067	1.12951e-05
Solyc01g010520.3	lyc	0.691328	FALSE	unbiased	Helicase with zinc finger protein (AHRD V3.3 *** B3H5Y3_ARATH)	161.278	0	208.333	-0.953439	0.665078	0.984533	2.03036e-10
Solyc01g010520.3	pen	0.76138	FALSE	leaf	Helicase with zinc finger protein (AHRD V3.3 *** B3H5Y3_ARATH)	130	0.333333	110	-0.953439	0.665078	0.984533	2.03036e-10
Solyc01g010570.4	lyc	0.604761	FALSE	unbiased	Mucin-related protein (AHRD V3.3 *** A0A2U1LU51_ARTAN)	55.2222	5	190.333	1.11548	0.0521696	0.7365	3.85302e-08
Solyc01g010570.4	pen	0.590887	FALSE	unbiased	Mucin-related protein (AHRD V3.3 *** A0A2U1LU51_ARTAN)	24.6111	2.33333	114.667	1.11548	0.0521696	0.7365	3.85302e-08
Solyc01g010580.3	lyc	0.678778	FALSE	unbiased	40S ribosomal protein S9 (AHRD V3.3 *** A0A1U8EPE0_CAPAN)	414.056	18.1667	467.333	0.918187	0.00346989	0.00623465	0.998315
Solyc01g010580.3	pen	0.636967	FALSE	unbiased	40S ribosomal protein S9 (AHRD V3.3 *** A0A1U8EPE0_CAPAN)	220.889	9.66667	448.333	0.918187	0.00346989	0.00623465	0.998315
Solyc01g010590.2	lyc	0.54118	FALSE	unbiased	Peptidyl-prolyl cis-trans isomerase (AHRD V3.3 *** A0A1U8HBC6_CAPAN)	51.3333	33	1044	-0.718792	0.000783923	0.346221	0.035573
Solyc01g010590.2	pen	0.484035	FALSE	unbiased	Peptidyl-prolyl cis-trans isomerase (AHRD V3.3 *** A0A1U8HBC6_CAPAN)	39.2778	55.6667	796.333	-0.718792	0.000783923	0.346221	0.035573
Solyc01g010600.4	lyc	0.93285	FALSE	style	Homeobox-leucine zipper protein HOX21 (AHRD V3.3 *** A0A1U8ELC5_CAPAN)	3.44444	0.166667	1057.33	-0.472541	0.906074	1.70259	1.82702e-08
Solyc01g010600.4	pen	0.961166	FALSE	style	Homeobox-leucine zipper protein HOX21 (AHRD V3.3 *** A0A1U8ELC5_CAPAN)	2.55556	0.333333	546	-0.472541	0.906074	1.70259	1.82702e-08
Solyc01g010650.3	lyc	0.237138	FALSE	unbiased	UDP-galactose UDP-glucose transporter 3-like protein (AHRD V3.3 *** A0A2K3NS07_TRIPR)	77.1111	3119	842	1.87753	3.82012e-31	1.55871	6.29093e-21
Solyc01g010650.3	pen	0.286921	FALSE	unbiased	UDP-galactose UDP-glucose transporter 3-like protein (AHRD V3.3 *** A0A2K3NS07_TRIPR)	25.7778	853.5	298.333	1.87753	3.82012e-31	1.55871	6.29093e-21
Solyc01g010660.3	lyc	0.579505	FALSE	unbiased	Protein kinase 2B, chloroplastic (AHRD V3.3 *** A0A2G3AIH7_CAPAN)	39.6111	0.333333	332.333	-0.86143	0.672986	-1.44467	5.15101e-27
Solyc01g010660.3	pen	0.610231	FALSE	unbiased	Protein kinase 2B, chloroplastic (AHRD V3.3 *** A0A2G3AIH7_CAPAN)	34.0556	0.666667	553.667	-0.86143	0.672986	-1.44467	5.15101e-27
Solyc01g010700.3	lyc	0.561362	FALSE	unbiased	SNF1-related protein kinase regulatory subunit gamma-1-like (AHRD V3.3 *** A0A2G3DFN0_CAPCH)	44.5556	17.3333	449.333	-1.68467	1.6116e-06	1.54872	4.53149e-07
Solyc01g010700.3	pen	0.429222	FALSE	unbiased	SNF1-related protein kinase regulatory subunit gamma-1-like (AHRD V3.3 *** A0A2G3DFN0_CAPCH)	10.3889	55.1667	165	-1.68467	1.6116e-06	1.54872	4.53149e-07
Solyc01g010740.4	lyc	1	TRUE	pollen	Pectate lyase (AHRD V3.3 *** A0A2G3DIQ3_CAPCH)	0	562.167	111.667	-0.53212	0.460213	-5.02804	3.0102e-21
Solyc01g010740.4	pen	0.641096	FALSE	unbiased	Pectate lyase (AHRD V3.3 *** A0A2G3DIQ3_CAPCH)	0.5	801	243.333	-0.53212	0.460213	-5.02804	3.0102e-21
Solyc01g010750.4	lyc	0.274775	FALSE	unbiased	Ricin B lectin domain (AHRD V3.3 *-* A0A200Q0G6_9MAGN)	473.389	271.167	2983	3.55236	1.49311e-48	-0.0911186	0.753545
Solyc01g010750.4	pen	0.495247	FALSE	unbiased	Ricin B lectin domain (AHRD V3.3 *-* A0A200Q0G6_9MAGN)	292.111	22.6667	2868.67	3.55236	1.49311e-48	-0.0911186	0.753545
Solyc01g010760.3	lyc	0.191022	FALSE	unbiased	Mitochondrial outer membrane protein porin (AHRD V3.3 *** A0A2K3KY08_TRIPR)	277.889	475.333	2175	-1.15997	2.12243e-17	-1.00294	8.093e-14
Solyc01g010760.3	pen	0.158578	FALSE	unbiased	Mitochondrial outer membrane protein porin (AHRD V3.3 *** A0A2K3KY08_TRIPR)	231.833	1063.17	2905.67	-1.15997	2.12243e-17	-1.00294	8.093e-14
Solyc01g010810.4	lyc	0.546038	FALSE	unbiased	Ran-interacting Mog1 protein (AHRD V3.3 *** A0A200QSC1_9MAGN)	16.7222	1.83333	160	-3.53664	1.18092e-12	0.141798	0.489071
Solyc01g010810.4	pen	0.534188	FALSE	unbiased	Ran-interacting Mog1 protein (AHRD V3.3 *** A0A200QSC1_9MAGN)	14.9444	22	149.667	-3.53664	1.18092e-12	0.141798	0.489071
Solyc01g010820.3	lyc	0.294105	FALSE	unbiased	Cullin (AHRD V3.3 *** A0A2U1PKA1_ARTAN)	152.611	155.833	720.333	-1.05403	2.2179e-17	0.187168	0.149691
Solyc01g010820.3	pen	0.124764	FALSE	unbiased	Cullin (AHRD V3.3 *** A0A2U1PKA1_ARTAN)	84.2778	333.667	555.667	-1.05403	2.2179e-17	0.187168	0.149691
Solyc01g010830.4	lyc	0.421952	FALSE	unbiased	Haloacid dehalogenase-like hydrolase-like protein (AHRD V3.3 *** Q6Z026_ORYSJ),Pfam:PF13419	37.4444	30.5	283.333	-0.530104	0.00492401	-0.216292	0.0729646
Solyc01g010830.4	pen	0.350816	FALSE	unbiased	Haloacid dehalogenase-like hydrolase-like protein (AHRD V3.3 *** Q6Z026_ORYSJ),Pfam:PF13419	41.1111	44.3333	289.667	-0.530104	0.00492401	-0.216292	0.0729646
Solyc01g010860.3	lyc	0.098433	FALSE	unbiased	Sphinganine C(4)-monooxygenase 1 (AHRD V3.3 *** A0A2G3DFM4_CAPCH)	29.7222	396.167	391.333	-0.668846	0.030296	-0.0826869	0.842012
Solyc01g010860.3	pen	0.23874	FALSE	unbiased	Sphinganine C(4)-monooxygenase 1 (AHRD V3.3 *** A0A2G3DFM4_CAPCH)	22.8889	641.667	330.667	-0.668846	0.030296	-0.0826869	0.842012
Solyc01g010870.3	lyc	0.580339	FALSE	unbiased	S-adenosyl-L-methionine-dependent methyltransferases superfamily protein (AHRD V3.3 *** A0A2U1LK68_ARTAN)	124.278	0.833333	507.333	-4.02665	1.35715e-08	-0.191692	0.033647
Solyc01g010870.3	pen	0.564922	FALSE	unbiased	S-adenosyl-L-methionine-dependent methyltransferases superfamily protein (AHRD V3.3 *** A0A2U1LK68_ARTAN)	109.333	13.6667	484	-4.02665	1.35715e-08	-0.191692	0.033647
Solyc01g010880.3	lyc	0.574089	FALSE	unbiased	RING/FYVE/PHD zinc finger superfamily protein (AHRD V3.3 *** A0A2U1NXA0_ARTAN)	42.8333	10355.2	319.333	-0.162817	0.852168	-1.87567	2.06934e-08
Solyc01g010880.3	pen	0.539049	FALSE	unbiased	RING/FYVE/PHD zinc finger superfamily protein (AHRD V3.3 *** A0A2U1NXA0_ARTAN)	34.9444	11878.2	361.667	-0.162817	0.852168	-1.87567	2.06934e-08
Solyc01g010890.4	lyc	1	TRUE	pollen	Expansin (AHRD V3.3 *** K4ATT2_SOLLC)	0.0555556	717	2	3.06119	5.19697e-06	-0.979215	0.246191
Solyc01g010890.4	pen	1	TRUE	pollen	Expansin (AHRD V3.3 *** K4ATT2_SOLLC)	0.0555556	88.1667	1.33333	3.06119	5.19697e-06	-0.979215	0.246191
Solyc01g010910.2	lyc	1	TRUE	leaf	MYB transcription factor (AHRD V3.3 *-* A0A0U3IU11_MESCR)	8.27778	0	8	-0.472541	0.906074	4.92478	3.81367e-06
Solyc01g010910.2	pen	1	TRUE	leaf	MYB transcription factor (AHRD V3.3 *-* A0A0U3IU11_MESCR)	18.5556	0.166667	0	-0.472541	0.906074	4.92478	3.81367e-06
Solyc01g010920.2	lyc	0.9058	FALSE	leaf	O-fucosyltransferase (AHRD V3.3 *-* A0A2P5G0B7_TREOI)	15.0556	1.5	26.3333	-2.39987	8.94631e-05	-0.956331	0.000461116
Solyc01g010920.2	pen	0.709121	FALSE	leaf	O-fucosyltransferase (AHRD V3.3 *-* A0A2P5G0B7_TREOI)	14.5	7.83333	47	-2.39987	8.94631e-05	-0.956331	0.000461116
Solyc01g010930.4	lyc	0.844153	FALSE	leaf	O-fucosyltransferase family protein (AHRD V3.3 *** A0A2U1NIF6_ARTAN)	24.1111	2	46	-3.16909	5.69447e-11	-1.38034	5.19542e-13
Solyc01g010930.4	pen	0.682288	FALSE	unbiased	O-fucosyltransferase family protein (AHRD V3.3 *** A0A2U1NIF6_ARTAN)	33.5	18.3333	85.6667	-3.16909	5.69447e-11	-1.38034	5.19542e-13
Solyc01g010940.3	lyc	0.554894	FALSE	unbiased	Transmembrane emp24 domain-containing protein p24delta7 (AHRD V3.3 *** A0A2G3AIH0_CAPAN)	25.6667	43.3333	697.333	0.242251	0.688198	-0.675842	0.044189
Solyc01g010940.3	pen	0.634102	FALSE	unbiased	Transmembrane emp24 domain-containing protein p24delta7 (AHRD V3.3 *** A0A2G3AIH0_CAPAN)	20	35.8333	841	0.242251	0.688198	-0.675842	0.044189
Solyc01g010950.3	lyc	0.48863	FALSE	unbiased	MAP kinase kinase kinase 2	32.8889	7487.83	590	0.12922	0.787371	-1.33076	5.10364e-09
Solyc01g010950.3	pen	0.414081	FALSE	unbiased	MAP kinase kinase kinase 2	45	6995.17	721.667	0.12922	0.787371	-1.33076	5.10364e-09
Solyc01g010990.2	lyc	0.511805	FALSE	unbiased	Son of sevenless protein (AHRD V3.3 *** Q9LQY7_ARATH)	25.0556	3.16667	205.333	-6.76325	1.28242e-76	-0.163114	0.378465
Solyc01g010990.2	pen	0.150391	FALSE	unbiased	Son of sevenless protein (AHRD V3.3 *** Q9LQY7_ARATH)	24.8889	337.667	185	-6.76325	1.28242e-76	-0.163114	0.378465
Solyc01g011000.3	lyc	0.334609	FALSE	unbiased	Eukaryotic translation initiation factor 5A (AHRD V3.3 *** A0A1U8HES8_CAPAN)	463	226.833	1818	1.79531	1.19591e-09	-0.0687071	0.877761
Solyc01g011000.3	pen	0.453895	FALSE	unbiased	Eukaryotic translation initiation factor 5A (AHRD V3.3 *** A0A1U8HES8_CAPAN)	490.556	67.1667	1609.33	1.79531	1.19591e-09	-0.0687071	0.877761
Solyc01g011030.3	lyc	0.412323	FALSE	unbiased	RING/U-box superfamily protein (AHRD V3.3 *** A0A2K3MXG0_TRIPR)	35.5556	1719.17	206.667	0.451208	0.0475988	-0.494746	0.0260535
Solyc01g011030.3	pen	0.387117	FALSE	unbiased	RING/U-box superfamily protein (AHRD V3.3 *** A0A2K3MXG0_TRIPR)	32.5556	1276.83	183	0.451208	0.0475988	-0.494746	0.0260535
Solyc01g011040.3	lyc	0.22752	FALSE	unbiased	Leucine-rich repeat receptor-like protein kinase (AHRD V3.3 *** A0A2R6RFK8_ACTCH)	140.167	197.5	1095.33	0.930449	1.05493e-08	0.339729	0.0293281
Solyc01g011040.3	pen	0.286356	FALSE	unbiased	Leucine-rich repeat receptor-like protein kinase (AHRD V3.3 *** A0A2R6RFK8_ACTCH)	96.8333	105	799.667	0.930449	1.05493e-08	0.339729	0.0293281
Solyc01g011050.3	lyc	0.851122	FALSE	pollen	leucine rich repeat protein	0	276692	2016	0.522719	0.755816	-2.7679	0.00178028
Solyc01g011050.3	pen	0.712342	FALSE	pollen	leucine rich repeat protein	0	193758	3152	0.522719	0.755816	-2.7679	0.00178028
Solyc01g011080.3	lyc	0.569454	FALSE	unbiased	Unknown protein	8.72222	10.5	80.3333	0.810238	0.0670718	0.649144	0.0128173
Solyc01g011080.3	pen	0.806847	FALSE	style	Unknown protein	3.33333	6	53.6667	0.810238	0.0670718	0.649144	0.0128173
Solyc01g011090.4	lyc	0.576853	FALSE	unbiased	Phospholipid-transporting ATPase (AHRD V3.3 *-* A0A1U8GCQ9_CAPAN)	14.8333	0.166667	150.667	0.489255	0.906074	0.612059	0.0122966
Solyc01g011090.4	pen	0.626263	FALSE	unbiased	Phospholipid-transporting ATPase (AHRD V3.3 *-* A0A1U8GCQ9_CAPAN)	7.05556	0	83.6667	0.489255	0.906074	0.612059	0.0122966
Solyc01g011220.3	lyc	1	TRUE	leaf	Aspartic proteinase-like protein 2 (AHRD V3.3 *-* A0A1J6IK01_NICAT)	2.05556	0.5	15	1.43755	0.407833	-2.2986	6.65089e-09
Solyc01g011220.3	pen	0.626182	FALSE	unbiased	Aspartic proteinase-like protein 2 (AHRD V3.3 *-* A0A1J6IK01_NICAT)	4.27778	0	28	1.43755	0.407833	-2.2986	6.65089e-09
Solyc01g011340.3	lyc	0.216711	FALSE	unbiased	protein phosphatase 2A catalytic subunit 2	111.667	300.5	1224.67	0.862283	2.8281e-06	-0.236486	0.227372
Solyc01g011340.3	pen	0.303807	FALSE	unbiased	protein phosphatase 2A catalytic subunit 2	94.6667	164.5	1181.33	0.862283	2.8281e-06	-0.236486	0.227372
Solyc01g011350.3	lyc	0.482969	FALSE	unbiased	DUF3755 domain-containing protein (AHRD V3.3 *** A0A1Q3D9X4_CEPFO)	65.3889	23.8333	472	3.01416	1.32072e-14	0.896637	3.57826e-15
Solyc01g011350.3	pen	0.54385	FALSE	unbiased	DUF3755 domain-containing protein (AHRD V3.3 *** A0A1Q3D9X4_CEPFO)	54.6667	3	293	3.01416	1.32072e-14	0.896637	3.57826e-15
Solyc01g011390.2	lyc	1	TRUE	pollen	basic-leucine zipper transcription factor A (AHRD V3.3 *-* XP_021809091.1)	0	6802.67	96.6667	-0.0981063	1	-3.13354	0.000266783
Solyc01g011390.2	pen	0.816819	FALSE	pollen	basic-leucine zipper transcription factor A (AHRD V3.3 *-* XP_021809091.1)	0	7354.33	138	-0.0981063	1	-3.13354	0.000266783
Solyc01g011465.1	lyc	1	TRUE	style	Unknown protein	0.944444	0.166667	77.6667	-0.926772	0.694449	-3.14388	1.34594e-08
Solyc01g011465.1	pen	1	TRUE	style	Unknown protein	1.55556	0.5	214.667	-0.926772	0.694449	-3.14388	1.34594e-08
Solyc01g011470.1	lyc	NA	NA	unbiased	Kirola (AHRD V3.3 *-* A0A2U1MSV5_ARTAN)	0.222222	0	0.333333	-2.89825	0.034468	-4.19401	0.000461678
Solyc01g011470.1	pen	1	TRUE	leaf	Kirola (AHRD V3.3 *-* A0A2U1MSV5_ARTAN)	4.5	1.5	1.33333	-2.89825	0.034468	-4.19401	0.000461678
Solyc01g012760.1	lyc	NA	NA	unbiased	Aldehyde dehydrogenase (AHRD V3.3 *-* A0A200Q0A3_9MAGN)	0.888889	0	4.66667	0	1	-6.76953	7.15888e-11
Solyc01g012760.1	pen	1	TRUE	leaf	Aldehyde dehydrogenase (AHRD V3.3 *-* A0A200Q0A3_9MAGN)	7	0	15	0	1	-6.76953	7.15888e-11
Solyc01g013887.1	lyc	1	TRUE	pollen	Unknown protein	0	68.8333	4.66667	5.2496	2.08742e-21	-3.23238	2.69753e-07
Solyc01g013887.1	pen	NA	NA	unbiased	Unknown protein	1.5	1.83333	11.3333	5.2496	2.08742e-21	-3.23238	2.69753e-07
Solyc01g013890.3	lyc	NA	NA	unbiased	Aldehyde dehydrogenase (AHRD V3.3 *** A0A200Q0A3_9MAGN)	0.277778	0	31.6667	0	1	-8.07635	1.08723e-18
Solyc01g013890.3	pen	1	TRUE	style	Aldehyde dehydrogenase (AHRD V3.3 *** A0A200Q0A3_9MAGN)	1.11111	0	90.6667	0	1	-8.07635	1.08723e-18
Solyc01g014105.1	lyc	0.946695	FALSE	leaf	IRK-interacting protein (AHRD V3.3 *** A0A2I4FH54_9ROSI)	21.7222	0	16.3333	-0.953439	0.675803	1.21688	0.0166702
Solyc01g014105.1	pen	1	TRUE	leaf	IRK-interacting protein (AHRD V3.3 *** A0A2I4FH54_9ROSI)	25.7778	0.333333	11	-0.953439	0.675803	1.21688	0.0166702
Solyc01g014180.3	lyc	0.127628	FALSE	unbiased	Zinc finger A20 and AN1 domain-containing stress-associated protein 8 (AHRD V3.3 *** A0A2G2UWG6_CAPBA)	267.222	692.333	2396.67	-0.116617	0.699718	-0.88269	1.36828e-07
Solyc01g014180.3	pen	0.260938	FALSE	unbiased	Zinc finger A20 and AN1 domain-containing stress-associated protein 8 (AHRD V3.3 *** A0A2G2UWG6_CAPBA)	119.611	756.333	3079.67	-0.116617	0.699718	-0.88269	1.36828e-07
Solyc01g014230.4	lyc	0.556345	FALSE	unbiased	RING-type E3 ubiquitin transferase (AHRD V3.3 *** A0A2G3CB55_CAPCH)	44.2222	9.83333	510.667	-2.67237	5.5698e-21	-0.00971621	0.991998
Solyc01g014230.4	pen	0.353158	FALSE	unbiased	RING-type E3 ubiquitin transferase (AHRD V3.3 *** A0A2G3CB55_CAPCH)	47.8889	61.5	473.667	-2.67237	5.5698e-21	-0.00971621	0.991998
Solyc01g014250.2	lyc	0.461871	FALSE	unbiased	Unknown protein	15.2778	49.8333	174.333	8.06137	4.32765e-14	8.46863	3.78996e-19
Solyc01g014250.2	pen	NA	NA	unbiased	Unknown protein	0.222222	0	0	8.06137	4.32765e-14	8.46863	3.78996e-19
Solyc01g014270.3	lyc	0.575759	FALSE	unbiased	Unknown protein	69.0556	5.5	202.333	3.87189	0.00054211	4.58748	9.005e-16
Solyc01g014270.3	pen	1	TRUE	leaf	Unknown protein	3.5	0.333333	8	3.87189	0.00054211	4.58748	9.005e-16
Solyc01g014275.1	lyc	1	TRUE	leaf	glycine-rich cell wall structural protein-like (AHRD V3.3 *-* XP_019067541.1)	1929.22	0	0	-3.91535	0.00378921	0.270826	0.917105
Solyc01g014275.1	pen	1	TRUE	leaf	glycine-rich cell wall structural protein-like (AHRD V3.3 *-* XP_019067541.1)	95.1667	3	0	-3.91535	0.00378921	0.270826	0.917105
Solyc01g014480.3	lyc	0.228313	FALSE	unbiased	ETHYLENE INSENSITIVE 3-like 3 protein (AHRD V3.3 *** A0A2G3AJ97_CAPAN)	55.3333	219.5	623	0.886514	0.000199411	0.119656	0.683204
Solyc01g014480.3	pen	0.295996	FALSE	unbiased	ETHYLENE INSENSITIVE 3-like 3 protein (AHRD V3.3 *** A0A2G3AJ97_CAPAN)	47.7222	121.667	528.333	0.886514	0.000199411	0.119656	0.683204
Solyc01g014490.4	lyc	0.607319	FALSE	unbiased	DNA topoisomerase 6 subunit B (AHRD V3.3 *** A0A2I4GDF3_9ROSI)	136.833	0.666667	489	-1.57053	0.136267	-0.452037	6.24753e-06
Solyc01g014490.4	pen	0.586487	FALSE	unbiased	DNA topoisomerase 6 subunit B (AHRD V3.3 *** A0A2I4GDF3_9ROSI)	167.889	2	573	-1.57053	0.136267	-0.452037	6.24753e-06
Solyc01g014560.4	lyc	0.832845	FALSE	style	G-type lectin S-receptor-like serine/threonine-protein kinase (AHRD V3.3 *** A0A2K3PIJ6_TRIPR)	3.33333	0.166667	44	0.489255	0.906074	5.02496	1.08335e-11
Solyc01g014560.4	pen	NA	NA	unbiased	G-type lectin S-receptor-like serine/threonine-protein kinase (AHRD V3.3 *** A0A2K3PIJ6_TRIPR)	1.16667	0	2.66667	0.489255	0.906074	5.02496	1.08335e-11
Solyc01g014620.1	lyc	0.991636	FALSE	leaf	Unknown protein	2.61111	0	18	0	1	-1.56855	1.20987e-05
Solyc01g014620.1	pen	1	TRUE	style	Unknown protein	2.05556	0	32.3333	0	1	-1.56855	1.20987e-05
Solyc01g014980.4	lyc	NA	NA	unbiased	Unknown protein	0.222222	0	15	-2.4446	0.0718444	-8.08177	4.81621e-16
Solyc01g014980.4	pen	0.7938	FALSE	style	Unknown protein	3.22222	1	45.6667	-2.4446	0.0718444	-8.08177	4.81621e-16
Solyc01g015000.3	lyc	NA	NA	unbiased	Nitrogen regulatory protein P-II (AHRD V3.3 *-* A0A2G2Z6U6_CAPAN)	1.94444	8.5	7.66667	2.57456	9.72943e-05	-6.67798	7.53544e-13
Solyc01g015000.3	pen	0.642169	FALSE	unbiased	Nitrogen regulatory protein P-II (AHRD V3.3 *-* A0A2G2Z6U6_CAPAN)	4.72222	1.5	27.6667	2.57456	9.72943e-05	-6.67798	7.53544e-13
Solyc01g015030.1	lyc	NA	NA	unbiased	Unknown protein	0.111111	0	27.3333	0	1	-8.84649	8.39023e-16
Solyc01g015030.1	pen	0.97193	FALSE	style	Unknown protein	2.11111	0	80	0	1	-8.84649	8.39023e-16
Solyc01g015250.1	lyc	NA	NA	unbiased	Unknown protein	0.0555556	0	21	-7.25736	4.7484e-16	-8.80304	1.96813e-23
Solyc01g015250.1	pen	0.839268	FALSE	style	Unknown protein	1	28.8333	69.6667	-7.25736	4.7484e-16	-8.80304	1.96813e-23
Solyc01g015293.1	lyc	0.390152	FALSE	unbiased	Unknown protein	10.2778	122.667	192	0.370647	0.231322	1.84677	3.42265e-14
Solyc01g015293.1	pen	0.142893	FALSE	unbiased	Unknown protein	7.94444	95.6667	64.6667	0.370647	0.231322	1.84677	3.42265e-14
Solyc01g015297.1	lyc	NA	NA	unbiased	Unknown protein	1.5	0.333333	519	-8.79934	1.00513e-23	-10.5117	3.26679e-74
Solyc01g015297.1	pen	0.506846	FALSE	unbiased	Unknown protein	21.2778	160.167	1603.67	-8.79934	1.00513e-23	-10.5117	3.26679e-74
Solyc01g016380.4	lyc	1	TRUE	pollen	protein trichome birefringence-like (AHRD V3.3 *-* A0A2I4E1G4_9ROSI)	0.166667	141.667	4.33333	0.164415	0.906074	-3.52552	7.94629e-08
Solyc01g016380.4	pen	1	TRUE	pollen	protein trichome birefringence-like (AHRD V3.3 *-* A0A2I4E1G4_9ROSI)	0.0555556	117.833	8	0.164415	0.906074	-3.52552	7.94629e-08
Solyc01g016390.4	lyc	1	TRUE	pollen	protein trichome birefringence-like (AHRD V3.3 *-* A0A2I4E1G4_9ROSI)	0.0555556	115.833	1.66667	0.115678	0.987482	-3.59888	0.000297169
Solyc01g016390.4	pen	1	TRUE	pollen	protein trichome birefringence-like (AHRD V3.3 *-* A0A2I4E1G4_9ROSI)	0.166667	100.833	2	0.115678	0.987482	-3.59888	0.000297169
Solyc01g016410.4	lyc	0.347107	FALSE	unbiased	RING/U-box superfamily protein (AHRD V3.3 *-* A0A2U1PQW6_ARTAN)	8.05556	93.1667	128	1.23126	1.48143e-16	0.984804	4.8451e-14
Solyc01g016410.4	pen	0.362657	FALSE	unbiased	RING/U-box superfamily protein (AHRD V3.3 *-* A0A2U1PQW6_ARTAN)	5.38889	40.3333	64	1.23126	1.48143e-16	0.984804	4.8451e-14
Solyc01g016460.4	lyc	0.503374	FALSE	unbiased	Unknown protein	29.3333	15.5	141	5.92423	7.94035e-11	8.24066	9.45557e-28
Solyc01g016460.4	pen	NA	NA	unbiased	Unknown protein	0.222222	0.166667	0	5.92423	7.94035e-11	8.24066	9.45557e-28
Solyc01g016560.1	lyc	0.656894	FALSE	unbiased	Unknown protein	14.2778	0	43	0	1	7.48232	6.44368e-17
Solyc01g016560.1	pen	NA	NA	unbiased	Unknown protein	0.222222	0	0	0	1	7.48232	6.44368e-17
Solyc01g016690.1	lyc	NA	NA	unbiased	Unknown protein	0	2.5	170.667	-12.5702	1.53833e-46	-7.86471	5.47936e-21
Solyc01g016690.1	pen	0.774024	FALSE	pollen	Unknown protein	0	15748	333	-12.5702	1.53833e-46	-7.86471	5.47936e-21
Solyc01g016720.2	lyc	1	TRUE	pollen	Unknown protein	0.222222	89.1667	3	4.39342	4.31343e-10	1.54947	0.110787
Solyc01g016720.2	pen	NA	NA	unbiased	Unknown protein	0	4.16667	0.333333	4.39342	4.31343e-10	1.54947	0.110787
Solyc01g017860.3	lyc	0.642547	FALSE	unbiased	Unknown protein	9.5	0.666667	131.333	0.412625	0.906074	0.677191	0.00154064
Solyc01g017860.3	pen	0.503281	FALSE	unbiased	Unknown protein	12.6667	0.5	93	0.412625	0.906074	0.677191	0.00154064
Solyc01g018020.3	lyc	1	TRUE	style	Transketolase (AHRD V3.3 *** A0A200R5S8_9MAGN)	0.166667	0.666667	76	1.85452	0.211522	5.23606	1.53094e-30
Solyc01g018020.3	pen	NA	NA	unbiased	Transketolase (AHRD V3.3 *** A0A200R5S8_9MAGN)	0.388889	0	1.33333	1.85452	0.211522	5.23606	1.53094e-30
Solyc01g020130.3	lyc	0.895358	FALSE	style	Glycosyltransferases (AHRD V3.3 *-* K4D5Z0_SOLLC)	2.77778	0	42.6667	0	1	-0.97353	0.00564348
Solyc01g020130.3	pen	1	TRUE	style	Glycosyltransferases (AHRD V3.3 *-* K4D5Z0_SOLLC)	1.55556	0	50	0	1	-0.97353	0.00564348
Solyc01g020220.3	lyc	0.673908	FALSE	unbiased	Replication factor C subunit 3 (AHRD V3.3 *** A0A1U8E9Y1_CAPAN),Pfam:PF13177	21.7222	17.8333	101	-0.337592	0.342948	-1.00926	6.14744e-07
Solyc01g020220.3	pen	0.546306	FALSE	unbiased	Replication factor C subunit 3 (AHRD V3.3 *** A0A1U8E9Y1_CAPAN),Pfam:PF13177	34.7222	22	148	-0.337592	0.342948	-1.00926	6.14744e-07
Solyc01g020240.4	lyc	0.606796	FALSE	unbiased	hypothetical protein (AHRD V3.3 *** AT1G09290.1)	106.222	2.66667	336.667	2.00816	0.0376506	0.19748	0.231243
Solyc01g020240.4	pen	0.572925	FALSE	unbiased	hypothetical protein (AHRD V3.3 *** AT1G09290.1)	62.3889	0.666667	274.333	2.00816	0.0376506	0.19748	0.231243
Solyc01g020323.1	lyc	NA	NA	unbiased	Glucan endo-1,3-beta-glucosidase 6 (AHRD V3.3 *-* A0A2G2XC72_CAPBA)	1	0.166667	40	-6.12039	1.48709e-10	-9.01539	2.6711e-22
Solyc01g020323.1	pen	0.495928	FALSE	unbiased	Glucan endo-1,3-beta-glucosidase 6 (AHRD V3.3 *-* A0A2G2XC72_CAPBA)	16.6667	16.8333	131.333	-6.12039	1.48709e-10	-9.01539	2.6711e-22
Solyc01g020340.2	lyc	1	TRUE	leaf	Pentatricopeptide repeat-containing protein (AHRD V3.3 *-* A0A2U1MY66_ARTAN)	2.77778	4	7.66667	-3.45277	9.74174e-14	-0.132156	0.844645
Solyc01g020340.2	pen	1	TRUE	pollen	Pentatricopeptide repeat-containing protein (AHRD V3.3 *-* A0A2U1MY66_ARTAN)	1.72222	45	6.66667	-3.45277	9.74174e-14	-0.132156	0.844645
Solyc01g020370.2	lyc	NA	NA	unbiased	Unknown protein	0.333333	0.166667	51	-5.71579	9.06854e-09	-9.71559	2.72864e-24
Solyc01g020370.2	pen	0.804548	FALSE	style	Unknown protein	4.88889	15	160.667	-5.71579	9.06854e-09	-9.71559	2.72864e-24
Solyc01g020495.1	lyc	0.652048	FALSE	unbiased	Unknown protein	11.3333	0.333333	34.6667	0.970153	0.665625	7.813	1.38424e-17
Solyc01g020495.1	pen	NA	NA	unbiased	Unknown protein	0.166667	0	0	0.970153	0.665625	7.813	1.38424e-17
Solyc01g020500.2	lyc	0.840623	FALSE	leaf	Unknown protein	10.6667	0.5	17	0.959644	0.667644	6.8688	5.84097e-13
Solyc01g020500.2	pen	NA	NA	unbiased	Unknown protein	1.44444	0.166667	0	0.959644	0.667644	6.8688	5.84097e-13
Solyc01g020520.4	lyc	0.601662	FALSE	unbiased	Membrane-bound transcription factor site-2 protease (AHRD V3.3 *** A0A200QAL7_9MAGN)	19.0556	0.166667	91.3333	-3.34349	0.00103983	0.143247	0.489788
Solyc01g020520.4	pen	0.530466	FALSE	unbiased	Membrane-bound transcription factor site-2 protease (AHRD V3.3 *** A0A200QAL7_9MAGN)	10.2778	2.66667	86.6667	-3.34349	0.00103983	0.143247	0.489788
Solyc01g021600.4	lyc	NA	NA	unbiased	Dirigent protein (AHRD V3.3 *** K4AV41_SOLLC)	0.388889	0.666667	410.333	-0.278825	0.950063	-7.90237	2.28488e-89
Solyc01g021600.4	pen	1	TRUE	style	Dirigent protein (AHRD V3.3 *** K4AV41_SOLLC)	0.666667	0.833333	1164	-0.278825	0.950063	-7.90237	2.28488e-89
Solyc01g021640.3	lyc	0.554522	FALSE	unbiased	Transducin/WD40 repeat-like superfamily protein (AHRD V3.3 *** AT5G17370.1)	49.8889	8.83333	237.333	-0.784325	0.0117026	1.14612	7.081e-19
Solyc01g021640.3	pen	0.593373	FALSE	unbiased	Transducin/WD40 repeat-like superfamily protein (AHRD V3.3 *** AT5G17370.1)	28.2222	15.3333	127.333	-0.784325	0.0117026	1.14612	7.081e-19
Solyc01g021740.1	lyc	1	TRUE	leaf	Mitochondrial carrier domain-containing protein (AHRD V3.3 *-* A0A2U1LMU6_ARTAN)	12.2222	0	2.33333	-0.953439	0.667644	-2.66512	0.00868617
Solyc01g021740.1	pen	1	TRUE	leaf	Mitochondrial carrier domain-containing protein (AHRD V3.3 *-* A0A2U1LMU6_ARTAN)	10.8889	0.333333	4.33333	-0.953439	0.667644	-2.66512	0.00868617
Solyc01g022740.3	lyc	0.600265	FALSE	unbiased	F-box/kelch-repeat protein (AHRD V3.3 *** A0A2G3DG30_CAPCH)	27.1667	3.33333	121	-2.3028	3.63216e-09	0.748118	3.21058e-07
Solyc01g022740.3	pen	0.656609	FALSE	unbiased	F-box/kelch-repeat protein (AHRD V3.3 *** A0A2G3DG30_CAPCH)	20	16.5	74	-2.3028	3.63216e-09	0.748118	3.21058e-07
Solyc01g028800.3	lyc	1	TRUE	style	Pumilio-like protein 11 (AHRD V3.3 *** A0A2G2XPL6_CAPBA)	2.11111	9.16667	375	-0.425723	0.241642	1.35775	1.72055e-34
Solyc01g028800.3	pen	1	TRUE	style	Pumilio-like protein 11 (AHRD V3.3 *** A0A2G2XPL6_CAPBA)	0.5	12.5	167.667	-0.425723	0.241642	1.35775	1.72055e-34
Solyc01g028803.1	lyc	1	TRUE	leaf	Cytochrome P450 (AHRD V3.3 *** A0A200R9G0_9MAGN)	3.83333	0.666667	5.33333	1.86991	0.275418	5.31199	2.89866e-06
Solyc01g028803.1	pen	1	TRUE	leaf	Cytochrome P450 (AHRD V3.3 *** A0A200R9G0_9MAGN)	2.77778	0	0	1.86991	0.275418	5.31199	2.89866e-06
Solyc01g028807.1	lyc	0.66974	FALSE	unbiased	Unknown protein	11.2778	0	137.667	-0.472541	0.912261	8.20256	1.20231e-15
Solyc01g028807.1	pen	NA	NA	unbiased	Unknown protein	0.388889	0.166667	1.33333	-0.472541	0.912261	8.20256	1.20231e-15
Solyc01g028810.3	lyc	0.555493	FALSE	unbiased	Beta chaperonin 60 (AHRD V3.3 *** Q0W9E2_SOLCO)	2343.28	42	3011.33	-2.65919	2.68776e-17	0.898746	0.00440054
Solyc01g028810.3	pen	0.474548	FALSE	unbiased	Beta chaperonin 60 (AHRD V3.3 *** Q0W9E2_SOLCO)	2651.06	268.167	1765.33	-2.65919	2.68776e-17	0.898746	0.00440054
Solyc01g028860.3	lyc	0.557253	FALSE	unbiased	Evolutionarily conserved C-terminal region 2 (AHRD V3.3 *** F4JDC2_ARATH)	1508.39	37.3333	2838	-0.160044	0.671069	-0.475675	0.00623174
Solyc01g028860.3	pen	0.47729	FALSE	unbiased	Evolutionarily conserved C-terminal region 2 (AHRD V3.3 *** F4JDC2_ARATH)	828	43	3372.33	-0.160044	0.671069	-0.475675	0.00623174
Solyc01g028900.3	lyc	0.464008	FALSE	unbiased	2-oxoisovalerate dehydrogenase subunit beta, mitochondrial (AHRD V3.3 *** A0A2G3DFR9_CAPCH)	132	125.333	5794	0.623572	1.61884e-05	-0.418815	0.0001989
Solyc01g028900.3	pen	0.558998	FALSE	unbiased	2-oxoisovalerate dehydrogenase subunit beta, mitochondrial (AHRD V3.3 *** A0A2G3DFR9_CAPCH)	98.7778	81.1667	6977.67	0.623572	1.61884e-05	-0.418815	0.0001989
Solyc01g028930.4	lyc	0.168211	FALSE	unbiased	TATA-box-binding protein (AHRD V3.3 *** A0A1U8HIY4_CAPAN)	57.0556	378.833	808.667	1.11156	1.89333e-15	-0.138554	0.383453
Solyc01g028930.4	pen	0.311531	FALSE	unbiased	TATA-box-binding protein (AHRD V3.3 *** A0A1U8HIY4_CAPAN)	43.3333	177.667	748.333	1.11156	1.89333e-15	-0.138554	0.383453
Solyc01g034020.3	lyc	0.410538	FALSE	unbiased	Serine/threonine-protein phosphatase (AHRD V3.3 *** A0A2G3DEI1_CAPCH)	192.5	55	897.667	0.903167	0.000838518	0.903399	4.55764e-05
Solyc01g034020.3	pen	0.591616	FALSE	unbiased	Serine/threonine-protein phosphatase (AHRD V3.3 *** A0A2G3DEI1_CAPCH)	283.611	29.6667	511.333	0.903167	0.000838518	0.903399	4.55764e-05
Solyc01g034070.2	lyc	NA	NA	unbiased	replication factor-A carboxy-terminal domain protein (AHRD V3.3 *** AT2G28105.2)	1.05556	0	16.3333	0	1	-7.82727	6.49884e-17
Solyc01g034070.2	pen	0.663958	FALSE	unbiased	replication factor-A carboxy-terminal domain protein (AHRD V3.3 *** AT2G28105.2)	13.4444	0	53.3333	0	1	-7.82727	6.49884e-17
Solyc01g034150.4	lyc	0.362051	FALSE	unbiased	DNA polymerase eta (AHRD V3.3 *** A0A2G3AIQ2_CAPAN)	80.5556	61.5	398	1.48274	1.11163e-11	1.22011	6.66963e-14
Solyc01g034150.4	pen	0.491287	FALSE	unbiased	DNA polymerase eta (AHRD V3.3 *** A0A2G3AIQ2_CAPAN)	32	21.8333	197.667	1.48274	1.11163e-11	1.22011	6.66963e-14
Solyc01g044300.3	lyc	NA	NA	unbiased	Unknown protein	0	0	3.66667	-9.09301	1.21215e-15	-5.73222	1.19017e-06
Solyc01g044300.3	pen	1	TRUE	pollen	Unknown protein	0	98.5	5.66667	-9.09301	1.21215e-15	-5.73222	1.19017e-06
Solyc01g044360.4	lyc	0.442578	FALSE	unbiased	importin-5-like (AHRD V3.3 *** A0A2I4FSB4_9ROSI)	477.889	68	1641.33	-1.21272	1.3486e-10	0.407132	0.0232834
Solyc01g044360.4	pen	0.369908	FALSE	unbiased	importin-5-like (AHRD V3.3 *** A0A2I4FSB4_9ROSI)	409.389	162	1284.67	-1.21272	1.3486e-10	0.407132	0.0232834
Solyc01g044370.3	lyc	NA	NA	unbiased	Molybdenum cofactor sulfurase family protein (AHRD V3.3 *** A0A2U1MM41_ARTAN)	1.16667	0	11.6667	-7.73774	4.91478e-18	-4.2017	8.37317e-18
Solyc01g044370.3	pen	0.240087	FALSE	unbiased	Molybdenum cofactor sulfurase family protein (AHRD V3.3 *** A0A2U1MM41_ARTAN)	3.33333	41.1667	29	-7.73774	4.91478e-18	-4.2017	8.37317e-18
Solyc01g044490.4	lyc	0.431579	FALSE	unbiased	Elongation factor P (AHRD V3.3 *** B6TVD2_MAIZE)	53.6667	48.1667	590.333	-2.27464	2.49761e-31	0.30469	0.122459
Solyc01g044490.4	pen	0.13402	FALSE	unbiased	Elongation factor P (AHRD V3.3 *** B6TVD2_MAIZE)	53.8333	226.833	439.667	-2.27464	2.49761e-31	0.30469	0.122459
Solyc01g044556.1	lyc	0.836842	FALSE	style	TPX2 (targeting protein for Xklp2) protein family (AHRD V3.3 --* AT4G32330.4)	4.05556	10.5	79	5.78302	1.71541e-09	7.59761	4.00913e-18
Solyc01g044556.1	pen	NA	NA	unbiased	TPX2 (targeting protein for Xklp2) protein family (AHRD V3.3 --* AT4G32330.4)	0.0555556	0	0	5.78302	1.71541e-09	7.59761	4.00913e-18
Solyc01g044558.1	lyc	0.580498	FALSE	unbiased	Cyclin-A1-1 (AHRD V3.3 *-* A0A1U8GEH4_CAPAN)	8.05556	49.6667	172	7.10344	3.63586e-15	9.35449	4.01624e-26
Solyc01g044558.1	pen	NA	NA	unbiased	Cyclin-A1-1 (AHRD V3.3 *-* A0A1U8GEH4_CAPAN)	0.222222	0.333333	0	7.10344	3.63586e-15	9.35449	4.01624e-26
Solyc01g049650.3	lyc	0.134998	FALSE	unbiased	Pyruvate kinase (AHRD V3.3 *** A0A2G2XPN6_CAPBA)	177.056	1466.67	666.333	0.642635	0.00185344	-1.47522	2.67715e-14
Solyc01g049650.3	pen	0.097102	FALSE	unbiased	Pyruvate kinase (AHRD V3.3 *** A0A2G2XPN6_CAPBA)	84.1111	962.5	1065.33	0.642635	0.00185344	-1.47522	2.67715e-14
Solyc01g049680.3	lyc	0.371682	FALSE	unbiased	Transcription factor Pur-alpha 1 (AHRD V3.3 *** A0A2G2W459_CAPBA)	111.167	69.6667	1051.67	-1.36744	5.53799e-16	0.0806255	0.683124
Solyc01g049680.3	pen	0.242519	FALSE	unbiased	Transcription factor Pur-alpha 1 (AHRD V3.3 *** A0A2G2W459_CAPBA)	104.167	175.333	916.667	-1.36744	5.53799e-16	0.0806255	0.683124
Solyc01g049690.4	lyc	0.545678	FALSE	unbiased	transcription factor Pur-alpha 1 (AHRD V3.3 *-* A0A2I4G155_9ROSI)	49.9444	15	506.667	-1.96673	5.19185e-18	0.773797	4.40413e-07
Solyc01g049690.4	pen	0.339539	FALSE	unbiased	transcription factor Pur-alpha 1 (AHRD V3.3 *-* A0A2I4G155_9ROSI)	31.9444	59.3333	300.667	-1.96673	5.19185e-18	0.773797	4.40413e-07
Solyc01g049770.3	lyc	0.595433	FALSE	unbiased	Unknown protein	11.6667	0	46.3333	0	1	8.19865	1.75576e-20
Solyc01g049770.3	pen	NA	NA	unbiased	Unknown protein	0.222222	0	0	0	1	8.19865	1.75576e-20
Solyc01g049810.4	lyc	0.769581	FALSE	leaf	Pentatricopeptide repeat (AHRD V3.3 *** A0A200RCJ8_9MAGN)	4.5	30.1667	10.6667	-1.42584	0.0160186	0.737447	0.288048
Solyc01g049810.4	pen	0.517136	FALSE	unbiased	Pentatricopeptide repeat (AHRD V3.3 *** A0A200RCJ8_9MAGN)	7.77778	86.1667	6	-1.42584	0.0160186	0.737447	0.288048
Solyc01g049880.3	lyc	0.768014	FALSE	style	Unknown protein	4.94444	0	58.6667	-0.472541	0.906074	6.28402	1.44643e-22
Solyc01g049880.3	pen	NA	NA	unbiased	Unknown protein	0.111111	0.166667	1	-0.472541	0.906074	6.28402	1.44643e-22
Solyc01g049890.3	lyc	0.136663	FALSE	unbiased	2-C-methyl-D-erythritol 4-phosphate cytidylyltransferase (AHRD V3.3 *** Q93WB8_ARATH)	216.833	1243.5	3127	-0.0273553	1	-0.628329	0.000134111
Solyc01g049890.3	pen	0.150961	FALSE	unbiased	2-C-methyl-D-erythritol 4-phosphate cytidylyltransferase (AHRD V3.3 *** Q93WB8_ARATH)	304.389	1267.67	3592.67	-0.0273553	1	-0.628329	0.000134111
Solyc01g049910.4	lyc	0.607135	FALSE	unbiased	Membrane-bound transcription factor site-2 protease (AHRD V3.3 *** A0A200QAL7_9MAGN)	16	6.5	87.6667	-0.274198	0.660466	-0.475744	0.00536143
Solyc01g049910.4	pen	0.512552	FALSE	unbiased	Membrane-bound transcription factor site-2 protease (AHRD V3.3 *** A0A200QAL7_9MAGN)	15.0556	8	106.333	-0.274198	0.660466	-0.475744	0.00536143
Solyc01g049960.4	lyc	0.306823	FALSE	unbiased	chromosome-associated kinesin (AHRD V3.3 *** AT4G26410.1)	162.722	161.5	923.333	0.0715854	0.805737	-0.740726	4.90877e-11
Solyc01g049960.4	pen	0.275424	FALSE	unbiased	chromosome-associated kinesin (AHRD V3.3 *** AT4G26410.1)	137.722	153	1243.67	0.0715854	0.805737	-0.740726	4.90877e-11
Solyc01g050010.3	lyc	0.629611	FALSE	unbiased	Zinc finger BED domain-containing protein DAYSLEEPER (AHRD V3.3 *** A0A1J3I687_NOCCA)	18.3333	0	89.3333	-0.472541	0.906074	-0.550037	0.0311911
Solyc01g050010.3	pen	0.576914	FALSE	unbiased	Zinc finger BED domain-containing protein DAYSLEEPER (AHRD V3.3 *** A0A1J3I687_NOCCA)	12.3333	0.166667	119	-0.472541	0.906074	-0.550037	0.0311911
Solyc01g050040.4	lyc	0.298787	FALSE	unbiased	RING/U-box superfamily protein (AHRD V3.3 *-* Q9FM98_ARATH)	34.7222	89.8333	228	-0.598338	0.000760792	-1.09254	2.91768e-12
Solyc01g050040.4	pen	0.171649	FALSE	unbiased	RING/U-box superfamily protein (AHRD V3.3 *-* Q9FM98_ARATH)	41.0556	137.5	316.667	-0.598338	0.000760792	-1.09254	2.91768e-12
Solyc01g050045.1	lyc	1	TRUE	style	Unknown protein	1.11111	16.5	27.6667	-0.570545	0.0724239	-1.05619	4.10845e-05
Solyc01g050045.1	pen	0.790978	FALSE	style	Unknown protein	1.72222	24.8333	32.6667	-0.570545	0.0724239	-1.05619	4.10845e-05
Solyc01g050070.4	lyc	0.0951406	FALSE	unbiased	Transmembrane protein (AHRD V3.3 *** A0A1P8AMQ6_ARATH)	42.1111	339.833	178	1.99712	1.4227e-20	0.117309	0.68484
Solyc01g050070.4	pen	0.153097	FALSE	unbiased	Transmembrane protein (AHRD V3.3 *** A0A1P8AMQ6_ARATH)	20.3333	84.3333	153.667	1.99712	1.4227e-20	0.117309	0.68484
Solyc01g055160.1	lyc	1	TRUE	pollen	S3-locus SLFlike1 protein (AHRD V3.3 *** A0A076YJN5_PETIN)	0	77.6667	6.33333	-1.65235	0.0657431	-4.80724	5.64958e-07
Solyc01g055160.1	pen	1	TRUE	pollen	S3-locus SLFlike1 protein (AHRD V3.3 *** A0A076YJN5_PETIN)	0	233.833	9	-1.65235	0.0657431	-4.80724	5.64958e-07
Solyc01g056220.2	lyc	1	TRUE	pollen	S2-locus F-box type-11 protein (AHRD V3.3 *** A0A076YEX4_PETIN)	0	37.3333	1	-1.65882	0.0056724	-5.09043	1.6657e-06
Solyc01g056220.2	pen	1	TRUE	pollen	S2-locus F-box type-11 protein (AHRD V3.3 *** A0A076YEX4_PETIN)	0	117.5	2.66667	-1.65882	0.0056724	-5.09043	1.6657e-06
Solyc01g056250.2	lyc	NA	NA	unbiased	S2-locus F-box protein (AHRD V3.3 *-* Q6JE34_PETIN)	0.0555556	0	4.66667	-10.0292	1.75773e-18	-6.29679	8.50861e-08
Solyc01g056250.2	pen	1	TRUE	pollen	S2-locus F-box protein (AHRD V3.3 *-* Q6JE34_PETIN)	0.388889	189.167	6	-10.0292	1.75773e-18	-6.29679	8.50861e-08
Solyc01g056285.1	lyc	1	TRUE	pollen	S3-locus F-box type-4 protein (AHRD V3.3 *** A0A076YGV2_PETIN)	0	85	0.666667	3.35151	1.53236e-33	-1.37032	0.25381
Solyc01g056285.1	pen	NA	NA	unbiased	S3-locus F-box type-4 protein (AHRD V3.3 *** A0A076YGV2_PETIN)	0.111111	8.33333	0.666667	3.35151	1.53236e-33	-1.37032	0.25381
Solyc01g056310.3	lyc	0.831839	FALSE	pollen	anther-specific LAT51	0.444444	363364	4143	0.250756	0.906229	-2.68737	0.000311449
Solyc01g056310.3	pen	0.690047	FALSE	unbiased	anther-specific LAT51	0.277778	308696	6457	0.250756	0.906229	-2.68737	0.000311449
Solyc01g056340.4	lyc	0.287803	FALSE	unbiased	de-etiolated 1	95.2222	146.5	408.333	0.67845	2.3607e-07	0.855859	1.06277e-14
Solyc01g056340.4	pen	0.371227	FALSE	unbiased	de-etiolated 1	70.5	93	250.667	0.67845	2.3607e-07	0.855859	1.06277e-14
Solyc01g056360.4	lyc	1	TRUE	pollen	Unknown protein	0	1892	33.3333	2.71857	1.11684e-07	-2.52234	2.92506e-06
Solyc01g056360.4	pen	0.765235	FALSE	pollen	Unknown protein	0.0555556	290.5	54	2.71857	1.11684e-07	-2.52234	2.92506e-06
Solyc01g056370.3	lyc	0.390759	FALSE	unbiased	Unknown protein	30.5556	81.6667	60	8.38325	3.55407e-20	7.08176	4.283e-19
Solyc01g056370.3	pen	NA	NA	unbiased	Unknown protein	0.333333	0.166667	0	8.38325	3.55407e-20	7.08176	4.283e-19
Solyc01g056430.2	lyc	NA	NA	unbiased	Glutamine synthetase (AHRD V3.3 *-* I6WUR4_CAMSI)	0	6.66667	2.33333	-4.52695	1.59592e-14	-6.49071	4.44314e-10
Solyc01g056430.2	pen	1	TRUE	pollen	Glutamine synthetase (AHRD V3.3 *-* I6WUR4_CAMSI)	0	144.667	5	-4.52695	1.59592e-14	-6.49071	4.44314e-10
Solyc01g056480.3	lyc	0.752612	FALSE	leaf	Unknown protein	5	0	21.3333	-0.472541	0.906074	6.69681	2.49626e-12
Solyc01g056480.3	pen	NA	NA	unbiased	Unknown protein	0.222222	0.166667	0	-0.472541	0.906074	6.69681	2.49626e-12
Solyc01g056520.3	lyc	0.538714	FALSE	unbiased	ARM repeat superfamily protein (AHRD V3.3 *** AT5G06120.9)	78.6667	3.66667	456.333	2.47195	0.00563312	0.351666	0.000332514
Solyc01g056520.3	pen	0.51148	FALSE	unbiased	ARM repeat superfamily protein (AHRD V3.3 *** AT5G06120.9)	53.2222	0.666667	369	2.47195	0.00563312	0.351666	0.000332514
Solyc01g056570.3	lyc	0.411332	FALSE	unbiased	Regulator of chromosome condensation (AHRD V3.3 *** A0A200PRS6_9MAGN)	176.222	47.5	1137	-2.8204	7.07143e-59	-0.254085	0.14026
Solyc01g056570.3	pen	0.170499	FALSE	unbiased	Regulator of chromosome condensation (AHRD V3.3 *** A0A200PRS6_9MAGN)	148.111	345	1197.33	-2.8204	7.07143e-59	-0.254085	0.14026
Solyc01g056580.4	lyc	1	TRUE	pollen	L-aspartate oxidase (AHRD V3.3 *-* A0A2G3CUJ1_CAPCH)	0.833333	388.833	10.6667	9.97286	1.78632e-21	-4.13831	3.02365e-08
Solyc01g056580.4	pen	0.75638	FALSE	leaf	L-aspartate oxidase (AHRD V3.3 *-* A0A2G3CUJ1_CAPCH)	11.3333	0.333333	34.6667	9.97286	1.78632e-21	-4.13831	3.02365e-08
Solyc01g056620.4	lyc	0.630702	FALSE	unbiased	Double-stranded RNA-binding protein 1 (AHRD V3.3 *** A0A2G2XPY3_CAPBA)	57.7222	0.5	167.667	0.0128167	1	0.371033	0.00356648
Solyc01g056620.4	pen	0.651423	FALSE	unbiased	Double-stranded RNA-binding protein 1 (AHRD V3.3 *** A0A2G2XPY3_CAPBA)	45.6667	0.5	131.333	0.0128167	1	0.371033	0.00356648
Solyc01g056650.1	lyc	NA	NA	unbiased	Starch synthase, chloroplastic/amyloplastic (AHRD V3.3 *-* A0A2G2XJF0_CAPBA)	0.444444	0	14	-0.472541	0.906074	-7.88274	2.109e-18
Solyc01g056650.1	pen	0.500647	FALSE	unbiased	Starch synthase, chloroplastic/amyloplastic (AHRD V3.3 *-* A0A2G2XJF0_CAPBA)	5.66667	0.166667	43.3333	-0.472541	0.906074	-7.88274	2.109e-18
Solyc01g056660.2	lyc	NA	NA	unbiased	S3 putative F-box protein SLF-S3B (AHRD V3.3 *** Q64HD2_PETHY)	0	4.16667	3.33333	-5.81123	1.83032e-12	-7.22783	6.70427e-10
Solyc01g056660.2	pen	1	TRUE	pollen	S3 putative F-box protein SLF-S3B (AHRD V3.3 *** Q64HD2_PETHY)	0	230.333	6.33333	-5.81123	1.83032e-12	-7.22783	6.70427e-10
Solyc01g056690.4	lyc	0.458557	FALSE	unbiased	Protein kinase and PP2C-like domain-containing protein (AHRD V3.3 *** A0A2G3AJ12_CAPAN)	117.389	48.5	462	-1.84223	1.27347e-16	0.058125	0.853584
Solyc01g056690.4	pen	0.259414	FALSE	unbiased	Protein kinase and PP2C-like domain-containing protein (AHRD V3.3 *** A0A2G3AJ12_CAPAN)	87.3889	175.167	407.667	-1.84223	1.27347e-16	0.058125	0.853584
Solyc01g056720.4	lyc	0.239357	FALSE	unbiased	small basic intrinsic protein 2.1	49.9444	1687.33	718.667	-1.04535	1.19677e-26	-0.830185	3.95868e-16
Solyc01g056720.4	pen	0.327568	FALSE	unbiased	small basic intrinsic protein 2.1	44.2222	3544.5	823.333	-1.04535	1.19677e-26	-0.830185	3.95868e-16
Solyc01g056730.3	lyc	NA	NA	unbiased	Unknown protein	0.333333	0	15.3333	-1.4233	0.426911	-7.70581	7.66151e-16
Solyc01g056730.3	pen	0.595285	FALSE	unbiased	Unknown protein	6.11111	0.5	56	-1.4233	0.426911	-7.70581	7.66151e-16
Solyc01g056780.3	lyc	0.876262	FALSE	leaf	50S ribosomal protein L34 (AHRD V3.3 *** A0A1U8FLP5_CAPAN)	236.833	0.666667	82.3333	-2.10651	0.0614928	-1.54753	0.00409436
Solyc01g056780.3	pen	0.796522	FALSE	leaf	50S ribosomal protein L34 (AHRD V3.3 *** A0A1U8FLP5_CAPAN)	559.222	2.83333	143	-2.10651	0.0614928	-1.54753	0.00409436
Solyc01g056790.3	lyc	0.597348	FALSE	unbiased	Exostosin-like protein (AHRD V3.3 *-* A0A2U1QBT5_ARTAN)	6.5	7	27.3333	-1.74044	7.316e-08	2.41473	2.49284e-14
Solyc01g056790.3	pen	0.557099	FALSE	unbiased	Exostosin-like protein (AHRD V3.3 *-* A0A2U1QBT5_ARTAN)	2.61111	23.6667	6.33333	-1.74044	7.316e-08	2.41473	2.49284e-14
Solyc01g056800.1	lyc	0.743366	FALSE	leaf	Exostosin-like protein (AHRD V3.3 *-* Q2HVN7_MEDTR)	6.33333	4.66667	18.3333	-2.50119	2.0106e-09	2.2155	3.63199e-08
Solyc01g056800.1	pen	0.541111	FALSE	unbiased	Exostosin-like protein (AHRD V3.3 *-* Q2HVN7_MEDTR)	3.44444	27.6667	2.66667	-2.50119	2.0106e-09	2.2155	3.63199e-08
Solyc01g056810.4	lyc	0.712516	FALSE	leaf	Syntaxin (AHRD V3.3 *** A0F0A7_NICBE)	39.7778	5.66667	109	0.50239	0.401604	-0.82643	1.58886e-06
Solyc01g056810.4	pen	0.646728	FALSE	unbiased	Syntaxin (AHRD V3.3 *** A0F0A7_NICBE)	53	4	149.333	0.50239	0.401604	-0.82643	1.58886e-06
Solyc01g056830.3	lyc	0.707597	FALSE	leaf	Syntaxin (AHRD V3.3 *-* A0F0A7_NICBE)	5.44444	0.333333	32.3333	0.970153	0.661668	-0.744565	0.00614027
Solyc01g056830.3	pen	0.707361	FALSE	leaf	Syntaxin (AHRD V3.3 *-* A0F0A7_NICBE)	11.2778	0	39.3333	0.970153	0.661668	-0.744565	0.00614027
Solyc01g057000.3	lyc	1	TRUE	leaf	Universal stress protein	3.72222	0	10	-6.83586	4.9536e-10	0.166493	0.883607
Solyc01g057000.3	pen	1	TRUE	pollen	Universal stress protein	1.22222	22.5	8	-6.83586	4.9536e-10	0.166493	0.883607
Solyc01g057020.3	lyc	0.415757	FALSE	unbiased	protein TRIGALACTOSYLDIACYLGLYCEROL 4, chloroplastic-like (AHRD V3.3 *-* A0A2I4DQN1_9ROSI)	13.3333	33.5	124.667	-1.97967	9.50917e-36	0.509483	0.000445711
Solyc01g057020.3	pen	0.183576	FALSE	unbiased	protein TRIGALACTOSYLDIACYLGLYCEROL 4, chloroplastic-like (AHRD V3.3 *-* A0A2I4DQN1_9ROSI)	9.66667	133.667	83.3333	-1.97967	9.50917e-36	0.509483	0.000445711
Solyc01g057090.4	lyc	0.319318	FALSE	unbiased	DUF2215 domain-containing protein (AHRD V3.3 *** A0A1Q3D866_CEPFO)	140.833	190.667	486.667	-0.639554	0.00193207	0.0434742	0.888192
Solyc01g057090.4	pen	0.138772	FALSE	unbiased	DUF2215 domain-containing protein (AHRD V3.3 *** A0A1Q3D866_CEPFO)	74.2778	302.333	433.333	-0.639554	0.00193207	0.0434742	0.888192
Solyc01g057165.1	lyc	0.835209	FALSE	leaf	Unknown protein	7.61111	0.833333	13.6667	2.11261	0.216524	6.07214	3.97793e-07
Solyc01g057165.1	pen	NA	NA	unbiased	Unknown protein	0.111111	0	0	2.11261	0.216524	6.07214	3.97793e-07
Solyc01g057200.4	lyc	0.720895	FALSE	leaf	Pentatricopeptide repeat-containing protein (AHRD V3.3 *** A0A2U1QJ39_ARTAN)	58.8333	1.16667	72.3333	-2.95485	9.50218e-06	1.69553	2.60504e-11
Solyc01g057200.4	pen	0.933477	FALSE	leaf	Pentatricopeptide repeat-containing protein (AHRD V3.3 *** A0A2U1QJ39_ARTAN)	76.8889	9	23.6667	-2.95485	9.50218e-06	1.69553	2.60504e-11
Solyc01g057210.3	lyc	0.407918	FALSE	unbiased	Mitochondrial pyruvate dehydrogenase kinase (AHRD V3.3 *** E5GC37_CUCME)	152.444	48.6667	1582.33	-1.81962	2.33027e-11	-0.0281055	0.957177
Solyc01g057210.3	pen	0.256044	FALSE	unbiased	Mitochondrial pyruvate dehydrogenase kinase (AHRD V3.3 *** E5GC37_CUCME)	170.778	175.167	1404	-1.81962	2.33027e-11	-0.0281055	0.957177
Solyc01g057220.3	lyc	1	TRUE	pollen	Pectinesterase (AHRD V3.3 *** A0A1Q3CE67_CEPFO)	0.333333	1486	36.3333	0.700705	0.529414	-2.08191	0.00811356
Solyc01g057220.3	pen	0.84499	FALSE	pollen	Pectinesterase (AHRD V3.3 *** A0A1Q3CE67_CEPFO)	0.111111	896	52.3333	0.700705	0.529414	-2.08191	0.00811356
Solyc01g057270.4	lyc	0.506366	FALSE	unbiased	Calmodulin-binding transcription factor SR4 (AHRD V3.3 *** H8ZRY5_SOLLC)	3.88889	0.166667	88.6667	-2.35095	0.0478561	-2.6801	2.39157e-31
Solyc01g057270.4	pen	0.7907	FALSE	style	Calmodulin-binding transcription factor SR4 (AHRD V3.3 *** H8ZRY5_SOLLC)	5.55556	1.33333	183	-2.35095	0.0478561	-2.6801	2.39157e-31
Solyc01g057310.4	lyc	0.893896	FALSE	leaf	Phragmoplast orienting kinesin 2 (AHRD V3.3 *** A0A2G2XPE0_CAPBA)	198.111	15.5	55.6667	-1.57123	4.20346e-06	-0.786411	0.0169285
Solyc01g057310.4	pen	0.708735	FALSE	leaf	Phragmoplast orienting kinesin 2 (AHRD V3.3 *** A0A2G2XPE0_CAPBA)	154.722	47.1667	70.6667	-1.57123	4.20346e-06	-0.786411	0.0169285
Solyc01g057320.3	lyc	1	TRUE	leaf	Kinesin (AHRD V3.3 *-* A0A200QSU4_9MAGN)	34.5	0.666667	14.6667	-0.974748	0.517219	-1.23683	0.0108074
Solyc01g057320.3	pen	0.925419	FALSE	leaf	Kinesin (AHRD V3.3 *-* A0A200QSU4_9MAGN)	27.9444	1.33333	22.3333	-0.974748	0.517219	-1.23683	0.0108074
Solyc01g057340.3	lyc	0.667333	FALSE	unbiased	Unknown protein	73.5556	6.5	261	1.98108	0.000827852	-1.35833	8.24302e-15
Solyc01g057340.3	pen	0.507272	FALSE	unbiased	Unknown protein	54.1667	1.66667	423.333	1.98108	0.000827852	-1.35833	8.24302e-15
Solyc01g057390.2	lyc	1	TRUE	pollen	ATP-dependent DNA helicase (AHRD V3.3 *-* A0A2G3C774_CAPCH)	0.111111	89.3333	17	7.94674	3.92634e-19	-5.37593	3.0226e-23
Solyc01g057390.2	pen	0.825395	FALSE	style	ATP-dependent DNA helicase (AHRD V3.3 *-* A0A2G3C774_CAPCH)	3.16667	0.333333	57.6667	7.94674	3.92634e-19	-5.37593	3.0226e-23
Solyc01g057395.1	lyc	1	TRUE	pollen	Unknown protein	0.111111	45.1667	15	6.96741	9.16262e-15	-6.70743	1.56904e-14
Solyc01g057395.1	pen	1	TRUE	style	Unknown protein	1.22222	0.333333	43.6667	6.96741	9.16262e-15	-6.70743	1.56904e-14
Solyc01g057445.1	lyc	0.903477	FALSE	style	Mediator of RNA polymerase II transcription subunit 15a (AHRD V3.3 *-* A0A2G2ZG46_CAPAN)	3.77778	22.3333	294.333	6.86583	4.10269e-13	10.8591	4.49238e-32
Solyc01g057445.1	pen	NA	NA	unbiased	Mediator of RNA polymerase II transcription subunit 15a (AHRD V3.3 *-* A0A2G2ZG46_CAPAN)	0.111111	0	0	6.86583	4.10269e-13	10.8591	4.49238e-32
Solyc01g057570.3	lyc	0.5038	FALSE	unbiased	alpha-ketoglutarate-dependent dioxygenase alkB homolog 6-like (AHRD V3.3 *** A0A2I4HR29_9ROSI)	43.1111	12.6667	335.333	-1.34112	3.48108e-09	-0.124032	0.318449
Solyc01g057570.3	pen	0.408264	FALSE	unbiased	alpha-ketoglutarate-dependent dioxygenase alkB homolog 6-like (AHRD V3.3 *** A0A2I4HR29_9ROSI)	44.6111	32.5	317.333	-1.34112	3.48108e-09	-0.124032	0.318449
Solyc01g057707.1	lyc	0.981701	FALSE	style	Pentatricopeptide repeat-containing protein (AHRD V3.3 *-* A0A2G3BR55_CAPCH)	2	0	142.333	-0.953439	0.671069	3.53542	4.92388e-25
Solyc01g057707.1	pen	0.572956	FALSE	unbiased	Pentatricopeptide repeat-containing protein (AHRD V3.3 *-* A0A2G3BR55_CAPCH)	6.05556	0.333333	38.3333	-0.953439	0.671069	3.53542	4.92388e-25
Solyc01g057770.3	lyc	0.657356	FALSE	unbiased	HCO3-transporter family (AHRD V3.3 *** A0A2U1KUW6_ARTAN)	157.278	4.16667	280	3.05268	0.00154708	0.699183	0.000437695
Solyc01g057770.3	pen	0.740382	FALSE	leaf	HCO3-transporter family (AHRD V3.3 *** A0A2U1KUW6_ARTAN)	148.667	0.5	133.667	3.05268	0.00154708	0.699183	0.000437695
Solyc01g057785.1	lyc	NA	NA	unbiased	Unknown protein	0.666667	0.166667	45.3333	-6.4617	1.00946e-11	-7.96904	1.77327e-18
Solyc01g057785.1	pen	0.441061	FALSE	unbiased	Unknown protein	14.7778	23.3333	121.667	-6.4617	1.00946e-11	-7.96904	1.77327e-18
Solyc01g057840.3	lyc	0.503971	FALSE	unbiased	Nuclear export mediator factor Nemf (AHRD V3.3 *** A0A1J3J1R1_NOCCA)	70.9444	23.6667	408.333	-1.04437	1.74174e-06	-0.206228	0.24158
Solyc01g057840.3	pen	0.393196	FALSE	unbiased	Nuclear export mediator factor Nemf (AHRD V3.3 *** A0A1J3J1R1_NOCCA)	43.3333	49.8333	443.667	-1.04437	1.74174e-06	-0.206228	0.24158
Solyc01g057850.4	lyc	0.535901	FALSE	unbiased	nuclear export mediator factor NEMF-like (AHRD V3.3 *** A0A2I4F1S6_9ROSI),Pfam:PF05833	45.9444	15.8333	285.333	-1.10094	3.34401e-05	0.161003	0.474287
Solyc01g057850.4	pen	0.425495	FALSE	unbiased	nuclear export mediator factor NEMF-like (AHRD V3.3 *** A0A2I4F1S6_9ROSI),Pfam:PF05833	28.3889	35.3333	265.333	-1.10094	3.34401e-05	0.161003	0.474287
Solyc01g057853.1	lyc	0.62369	FALSE	unbiased	Unknown protein	10.6111	0	97.3333	-0.953439	0.665407	4.42957	5.01077e-48
Solyc01g057853.1	pen	NA	NA	unbiased	Unknown protein	1.11111	0.333333	5.33333	-0.953439	0.665407	4.42957	5.01077e-48
Solyc01g057900.3	lyc	0.44023	FALSE	unbiased	E3 ubiquitin-protein ligase UPL6 (AHRD V3.3 *** A0A2G3DDX0_CAPCH)	175.667	35.5	1108.67	0.761928	8.33543e-05	0.417469	2.8798e-07
Solyc01g057900.3	pen	0.49109	FALSE	unbiased	E3 ubiquitin-protein ligase UPL6 (AHRD V3.3 *** A0A2G3DDX0_CAPCH)	123.222	21.1667	870.333	0.761928	8.33543e-05	0.417469	2.8798e-07
Solyc01g057910.3	lyc	1	TRUE	style	R2R3MYB transcription factor 2	1.16667	1.16667	38.6667	2.65447	0.0250703	-0.999052	5.33391e-05
Solyc01g057910.3	pen	1	TRUE	style	R2R3MYB transcription factor 2	1.33333	0	53	2.65447	0.0250703	-0.999052	5.33391e-05
Solyc01g057960.3	lyc	NA	NA	unbiased	Homeobox leucine-zipper protein (AHRD V3.3 *-* Q8H963_ZINVI)	0.777778	2	3.33333	1.61019	0.141042	-4.53476	7.5791e-07
Solyc01g057960.3	pen	1	TRUE	leaf	Homeobox leucine-zipper protein (AHRD V3.3 *-* Q8H963_ZINVI)	8.44444	0.666667	8.66667	1.61019	0.141042	-4.53476	7.5791e-07
Solyc01g058010.3	lyc	0.593832	FALSE	unbiased	Neutral/alkaline invertase (AHRD V3.3 *** G5DC09_MANES)	31.9444	1.5	383.333	2.06077	0.0857996	0.926879	4.85186e-06
Solyc01g058010.3	pen	0.719385	FALSE	style	Neutral/alkaline invertase (AHRD V3.3 *** G5DC09_MANES)	8.5	0.333333	196.333	2.06077	0.0857996	0.926879	4.85186e-06
Solyc01g058020.4	lyc	0.575584	FALSE	unbiased	Neutral/alkaline invertase (AHRD V3.3 *-* H6V7I6_MANES)	20.3889	0.666667	190.333	-0.571246	0.789406	0.536043	0.0100193
Solyc01g058020.4	pen	0.659724	FALSE	unbiased	Neutral/alkaline invertase (AHRD V3.3 *-* H6V7I6_MANES)	8.38889	1	124.333	-0.571246	0.789406	0.536043	0.0100193
Solyc01g058100.2	lyc	1	TRUE	leaf	Unknown protein	16.8333	0	5.66667	0	1	4.71787	0.000161811
Solyc01g058100.2	pen	1	TRUE	leaf	Unknown protein	6.88889	0	0	0	1	4.71787	0.000161811
Solyc01g058140.3	lyc	0.38756	FALSE	unbiased	beta-glycosidase 2	142.056	50.6667	855.667	1.65349	3.69081e-10	0.887049	1.06751e-05
Solyc01g058140.3	pen	0.556244	FALSE	unbiased	beta-glycosidase 2	115.778	16.5	550	1.65349	3.69081e-10	0.887049	1.06751e-05
Solyc01g058160.3	lyc	0.663082	FALSE	unbiased	Duf724 domain-containing protein 3 (AHRD V3.3 *** A0A314KQ04_NICAT)	32	0.333333	86.3333	-2.06851	0.106454	1.21272	0.00607358
Solyc01g058160.3	pen	0.721868	FALSE	leaf	Duf724 domain-containing protein 3 (AHRD V3.3 *** A0A314KQ04_NICAT)	16.0556	1.5	45.6667	-2.06851	0.106454	1.21272	0.00607358
Solyc01g058170.4	lyc	0.709451	FALSE	leaf	Agenet domain containing protein (AHRD V3.3 *** A0A2P5F5R4_TREOI)	61.6111	0.166667	90.6667	-3.155	0.00375369	1.17191	0.000645219
Solyc01g058170.4	pen	0.764585	FALSE	leaf	Agenet domain containing protein (AHRD V3.3 *** A0A2P5F5R4_TREOI)	25.4444	2.33333	49.3333	-3.155	0.00375369	1.17191	0.000645219
Solyc01g058205.1	lyc	0.227984	FALSE	unbiased	Pentatricopeptide repeat-containing protein (AHRD V3.3 *** A0A2G2XPG9_CAPBA)	17.4444	67.3333	100.333	1.8161	1.64053e-22	0.57004	8.57269e-05
Solyc01g058205.1	pen	0.604865	FALSE	unbiased	Pentatricopeptide repeat-containing protein (AHRD V3.3 *** A0A2G2XPG9_CAPBA)	17.7778	19.3333	72.6667	1.8161	1.64053e-22	0.57004	8.57269e-05
Solyc01g058220.3	lyc	NA	NA	unbiased	Rhodanese-like domain-containing protein chloroplastic-like (AHRD V3.3 *-* A0A2K3P8I3_TRIPR)	0.555556	0	3.33333	-2.60003	0.0533563	-5.51229	2.08073e-07
Solyc01g058220.3	pen	1	TRUE	leaf	Rhodanese-like domain-containing protein chloroplastic-like (AHRD V3.3 *-* A0A2K3P8I3_TRIPR)	7.22222	1.16667	7.66667	-2.60003	0.0533563	-5.51229	2.08073e-07
Solyc01g058270.3	lyc	0.721734	FALSE	leaf	O-acetyltransferase family protein (AHRD V3.3 *** A0A2U1M4H7_ARTAN)	47.3333	9.5	80.3333	4.73547	3.54216e-07	0.702175	0.00103351
Solyc01g058270.3	pen	0.763218	FALSE	leaf	O-acetyltransferase family protein (AHRD V3.3 *** A0A2U1M4H7_ARTAN)	34.0556	0.333333	56.6667	4.73547	3.54216e-07	0.702175	0.00103351
Solyc01g058280.4	lyc	0.0709057	FALSE	unbiased	ER membrane protein complex subunit 6-like (AHRD V3.3 *** A0A2I4GTM2_9ROSI)	92.5556	703.833	953.667	3.44779	2.79987e-63	-0.274919	0.224661
Solyc01g058280.4	pen	0.404359	FALSE	unbiased	ER membrane protein complex subunit 6-like (AHRD V3.3 *** A0A2I4GTM2_9ROSI)	82.1111	66.5	985	3.44779	2.79987e-63	-0.274919	0.224661
Solyc01g058320.4	lyc	0.707912	FALSE	pollen	transmembrane protein (AHRD V3.3 *-* AT3G17120.5)	15.1667	543.333	18.3333	1.30959	0.00526103	-1.06414	0.0314374
Solyc01g058320.4	pen	0.395876	FALSE	unbiased	transmembrane protein (AHRD V3.3 *-* AT3G17120.5)	30.8889	222.667	31	1.30959	0.00526103	-1.06414	0.0314374
Solyc01g058350.1	lyc	1	TRUE	style	Unknown protein	1.94444	5.66667	28	0.13202	0.936117	-1.4664	1.83918e-05
Solyc01g058350.1	pen	0.654804	FALSE	unbiased	Unknown protein	9.22222	5.33333	43.6667	0.13202	0.936117	-1.4664	1.83918e-05
Solyc01g058390.3	lyc	0.33061	FALSE	unbiased	Galactokinase (AHRD V3.3 *** A0A2G3AJ57_CAPAN)	120	72.8333	967	0.848979	2.73374e-06	0.00972848	0.978324
Solyc01g058390.3	pen	0.395948	FALSE	unbiased	Galactokinase (AHRD V3.3 *** A0A2G3AJ57_CAPAN)	121.167	40.6667	894	0.848979	2.73374e-06	0.00972848	0.978324
Solyc01g058450.3	lyc	0.540969	FALSE	unbiased	Flowering time control protein FCA (AHRD V3.3 *** A0A2G2XPK6_CAPBA)	150	27.1667	554.667	1.90345	1.00954e-08	0.392236	0.0777159
Solyc01g058450.3	pen	0.555642	FALSE	unbiased	Flowering time control protein FCA (AHRD V3.3 *** A0A2G2XPK6_CAPBA)	97.1667	7.16667	466.667	1.90345	1.00954e-08	0.392236	0.0777159
Solyc01g058520.4	lyc	0.979818	FALSE	leaf	Peroxidase (AHRD V3.3 *** K4AW60_SOLLC)	10.4444	1.16667	31.3333	-1.65146	0.0404967	-2.07672	1.6925e-10
Solyc01g058520.4	pen	0.748563	FALSE	leaf	Peroxidase (AHRD V3.3 *** K4AW60_SOLLC)	35.2778	3.66667	62.3333	-1.65146	0.0404967	-2.07672	1.6925e-10
Solyc01g058530.4	lyc	1	TRUE	leaf	Ribosomal protein S18 (AHRD V3.3 *-* A0A2Z5UCK0_CUSJA)	10.8889	0.666667	21.3333	-1.7855	0.0809091	-1.12028	5.92767e-05
Solyc01g058530.4	pen	0.766246	FALSE	leaf	Ribosomal protein S18 (AHRD V3.3 *-* A0A2Z5UCK0_CUSJA)	11.6667	2.33333	33.6667	-1.7855	0.0809091	-1.12028	5.92767e-05
Solyc01g058670.3	lyc	0.459609	FALSE	unbiased	Transcription factor (AHRD V3.3 *** A0A2G3DG53_CAPCH)	60.1667	42.8333	722.667	0.140846	0.906074	1.03372	0.00328264
Solyc01g058670.3	pen	0.416817	FALSE	unbiased	Transcription factor (AHRD V3.3 *** A0A2G3DG53_CAPCH)	84.5	39.3333	558.667	0.140846	0.906074	1.03372	0.00328264
Solyc01g058730.4	lyc	0.256401	FALSE	unbiased	Transmembrane protein (AHRD V3.3 *** F4JLQ2_ARATH)	319.444	301.167	1547.67	1.49865	1.54305e-32	0.842458	2.71999e-14
Solyc01g058730.4	pen	0.382234	FALSE	unbiased	Transmembrane protein (AHRD V3.3 *** F4JLQ2_ARATH)	252.333	108.667	945	1.49865	1.54305e-32	0.842458	2.71999e-14
Solyc01g058740.2	lyc	NA	NA	unbiased	ninja-family protein AFP3-like (AHRD V3.3 *-* XP_010315661.1)	0.111111	0.166667	1	-7.76646	2.2672e-16	-4.09059	9.57897e-05
Solyc01g058740.2	pen	1	TRUE	pollen	ninja-family protein AFP3-like (AHRD V3.3 *-* XP_010315661.1)	0	59	2	-7.76646	2.2672e-16	-4.09059	9.57897e-05
Solyc01g059830.3	lyc	0.250363	FALSE	unbiased	Enoyl-CoA hydratase (AHRD V3.3 *** A0A1Y1IHV1_KLENI)	57.0556	159.667	641.667	1.99748	3.58385e-24	-0.0727018	0.760755
Solyc01g059830.3	pen	0.519148	FALSE	unbiased	Enoyl-CoA hydratase (AHRD V3.3 *** A0A1Y1IHV1_KLENI)	28.3889	40.8333	556.667	1.99748	3.58385e-24	-0.0727018	0.760755
Solyc01g059860.3	lyc	0.557727	FALSE	unbiased	MAP kinase kinase kinase 3	141.778	3	651.667	-1.50054	0.00173522	0.020539	0.953273
Solyc01g059860.3	pen	0.528006	FALSE	unbiased	MAP kinase kinase kinase 3	92.0556	8.5	552.333	-1.50054	0.00173522	0.020539	0.953273
Solyc01g059870.4	lyc	0.545866	FALSE	unbiased	phytochrome B1	114.556	0.833333	1756.67	0.0275186	1	-1.13984	2.77707e-08
Solyc01g059870.4	pen	0.590398	FALSE	unbiased	phytochrome B1	132.056	0.833333	2560.67	0.0275186	1	-1.13984	2.77707e-08
Solyc01g059880.3	lyc	0.33983	FALSE	unbiased	Citrate synthase-like (AHRD V3.3 *** A0A200R252_9MAGN)	133.944	190.5	2947	1.89977	8.86485e-23	-0.870336	5.32298e-07
Solyc01g059880.3	pen	0.517947	FALSE	unbiased	Citrate synthase-like (AHRD V3.3 *** A0A200R252_9MAGN)	141.667	53	3866.33	1.89977	8.86485e-23	-0.870336	5.32298e-07
Solyc01g059900.4	lyc	1	TRUE	pollen	Dirigent protein (AHRD V3.3 *** K4AW97_SOLLC)	0.0555556	136	3.33333	8.07655	1.58538e-21	0.951041	0.130527
Solyc01g059900.4	pen	NA	NA	unbiased	Dirigent protein (AHRD V3.3 *** K4AW97_SOLLC)	0.0555556	0.5	2.66667	8.07655	1.58538e-21	0.951041	0.130527
Solyc01g059910.2	lyc	1	TRUE	pollen	Receptor-like protein kinase FERONIA (AHRD V3.3 *** A0A2G3C1K8_CAPCH)	0	1006.5	58.3333	-1.79912	0.0414682	-4.18919	1.62708e-07
Solyc01g059910.2	pen	0.826024	FALSE	pollen	Receptor-like protein kinase FERONIA (AHRD V3.3 *** A0A2G3C1K8_CAPCH)	0	3669	99	-1.79912	0.0414682	-4.18919	1.62708e-07
Solyc01g059930.3	lyc	0.617233	FALSE	unbiased	Adenine nucleotide alpha hydrolases-like superfamily protein (AHRD V3.3 *** Q9M9P5_ARATH)	84.1667	5.83333	1965	-1.97717	5.04146e-09	0.483074	0.00735173
Solyc01g059930.3	pen	0.548273	FALSE	unbiased	Adenine nucleotide alpha hydrolases-like superfamily protein (AHRD V3.3 *** Q9M9P5_ARATH)	102.222	22.8333	1614.67	-1.97717	5.04146e-09	0.483074	0.00735173
Solyc01g059940.2	lyc	1	TRUE	pollen	Plant invertase/pectin methylesterase inhibitor superfamily protein (AHRD V3.3 *-* F4JC28_ARATH)	0.388889	6513.83	69.3333	0.855404	0.373467	-2.45945	0.000785349
Solyc01g059940.2	pen	0.814005	FALSE	pollen	Plant invertase/pectin methylesterase inhibitor superfamily protein (AHRD V3.3 *-* F4JC28_ARATH)	0	3574.33	107.667	0.855404	0.373467	-2.45945	0.000785349
Solyc01g060030.3	lyc	0.341552	FALSE	unbiased	Zinc finger CCHC domain-containing protein 10 (AHRD V3.3 *** A0A2G3ART8_CAPCH)	174.944	195.167	473.667	0.375309	0.032254	0.252161	0.12509
Solyc01g060030.3	pen	0.327994	FALSE	unbiased	Zinc finger CCHC domain-containing protein 10 (AHRD V3.3 *** A0A2G3ART8_CAPCH)	106.556	156	349.667	0.375309	0.032254	0.252161	0.12509
Solyc01g060040.3	lyc	0.474027	FALSE	unbiased	WD40 domain-containing protein/Bromodomain domain-containing protein (AHRD V3.3 *** A0A1Q3BSD0_CEPFO)	97.5556	31.6667	462.333	-0.0908888	0.848196	0.280947	0.0159368
Solyc01g060040.3	pen	0.463486	FALSE	unbiased	WD40 domain-containing protein/Bromodomain domain-containing protein (AHRD V3.3 *** A0A1Q3BSD0_CEPFO)	75.5556	34.1667	358.667	-0.0908888	0.848196	0.280947	0.0159368
Solyc01g060050.3	lyc	0.552927	FALSE	unbiased	WD40 domain-containing protein (AHRD V3.3 *** A0A2K3NUT6_TRIPR)	30.1667	11.3333	153.333	0.270979	0.64901	0.674279	0.00340658
Solyc01g060050.3	pen	0.583308	FALSE	unbiased	WD40 domain-containing protein (AHRD V3.3 *** A0A2K3NUT6_TRIPR)	20.8889	9.5	105.333	0.270979	0.64901	0.674279	0.00340658
Solyc01g060070.3	lyc	0.363838	FALSE	unbiased	Outer envelope pore protein 16-2, chloroplastic (AHRD V3.3 *** A0A2G2XR36_CAPBA),Pfam:PF02466	5.77778	116.5	127.667	-2.89957	5.81297e-11	0.628689	0.218144
Solyc01g060070.3	pen	0.893024	FALSE	pollen	Outer envelope pore protein 16-2, chloroplastic (AHRD V3.3 *** A0A2G2XR36_CAPBA),Pfam:PF02466	0	871.167	34.3333	-2.89957	5.81297e-11	0.628689	0.218144
Solyc01g060080.4	lyc	0.500272	FALSE	unbiased	serine/threonine-protein phosphatase 4 regulatory subunit 3-like (AHRD V3.3 *-* A0A2I4F1X2_9ROSI)	69.2222	2.33333	505.333	0.362059	0.777168	0.424163	1.14813e-06
Solyc01g060080.4	pen	0.504126	FALSE	unbiased	serine/threonine-protein phosphatase 4 regulatory subunit 3-like (AHRD V3.3 *-* A0A2I4F1X2_9ROSI)	48.3333	1.83333	367.333	0.362059	0.777168	0.424163	1.14813e-06
Solyc01g060090.1	lyc	0.505637	FALSE	unbiased	serine/threonine-protein phosphatase 4 regulatory subunit 3-like (AHRD V3.3 *-* A0A2I4F1X2_9ROSI)	25.3333	0.333333	162.667	-0.861478	0.675226	0.735819	0.000740901
Solyc01g060090.1	pen	0.531514	FALSE	unbiased	serine/threonine-protein phosphatase 4 regulatory subunit 3-like (AHRD V3.3 *-* A0A2I4F1X2_9ROSI)	19.1667	0.666667	121.333	-0.861478	0.675226	0.735819	0.000740901
Solyc01g060100.2	lyc	0.997064	FALSE	style	serine/threonine-protein phosphatase 4 regulatory subunit 3-like (AHRD V3.3 --* XP_004229001.1)	2	0.166667	46.6667	-0.472541	0.906074	0.774272	0.0101065
Solyc01g060100.2	pen	1	TRUE	style	serine/threonine-protein phosphatase 4 regulatory subunit 3-like (AHRD V3.3 --* XP_004229001.1)	1.16667	0.333333	28.6667	-0.472541	0.906074	0.774272	0.0101065
Solyc01g060130.3	lyc	0.698898	FALSE	unbiased	TOMGTPASE Mill. GTPase	19.8889	2.33333	621	-1.7155	0.00252815	0.0758956	0.84969
Solyc01g060130.3	pen	0.635746	FALSE	unbiased	TOMGTPASE Mill. GTPase	26.6667	8	572	-1.7155	0.00252815	0.0758956	0.84969
Solyc01g060170.4	lyc	0.570557	FALSE	unbiased	Calmodulin-binding transcription activator (AHRD V3.3 *-* A0A1I9LRY6_ARATH)	23.3333	0.333333	250	-2.18207	0.0618497	0.479405	0.0329299
Solyc01g060170.4	pen	0.634649	FALSE	unbiased	Calmodulin-binding transcription activator (AHRD V3.3 *-* A0A1I9LRY6_ARATH)	12.2778	1.66667	179.333	-2.18207	0.0618497	0.479405	0.0329299
Solyc01g060180.4	lyc	0.626915	FALSE	unbiased	AMP-dependent synthetase/ligase (AHRD V3.3 *** A0A200R265_9MAGN)	85.3333	0.666667	228	-4.26218	9.94011e-06	1.12134	0.0436743
Solyc01g060180.4	pen	0.748934	FALSE	leaf	AMP-dependent synthetase/ligase (AHRD V3.3 *** A0A200R265_9MAGN)	136.333	12.5	129	-4.26218	9.94011e-06	1.12134	0.0436743
Solyc01g060200.3	lyc	0.783897	FALSE	style	3'-5' exonuclease domain (AHRD V3.3 *** A0A200QLJ1_9MAGN)	7.61111	6.83333	263.667	1.38287	0.0198144	2.08661	8.83173e-12
Solyc01g060200.3	pen	1	TRUE	style	3'-5' exonuclease domain (AHRD V3.3 *** A0A200QLJ1_9MAGN)	1.94444	2.66667	87.6667	1.38287	0.0198144	2.08661	8.83173e-12
Solyc01g060250.2	lyc	0.501221	FALSE	unbiased	Unknown protein	15.4444	0.333333	105.667	0.970153	0.660465	1.18408	2.93124e-09
Solyc01g060250.2	pen	0.584535	FALSE	unbiased	Unknown protein	9.88889	0	54.6667	0.970153	0.660465	1.18408	2.93124e-09
Solyc01g060280.4	lyc	0.542941	FALSE	unbiased	AMSH-like ubiquitin thioesterase 1 (AHRD V3.3 *** A0A2G2XPY5_CAPBA)	47.5556	15.5	567.667	-1.32349	1.2953e-11	-0.543285	8.74712e-15
Solyc01g060280.4	pen	0.471521	FALSE	unbiased	AMSH-like ubiquitin thioesterase 1 (AHRD V3.3 *** A0A2G2XPY5_CAPBA)	49.6667	39.1667	663.667	-1.32349	1.2953e-11	-0.543285	8.74712e-15
Solyc01g060410.4	lyc	1	TRUE	leaf	GPI-anchored adhesin-like protein (AHRD V3.3 *** Q9M2F2_ARATH)	121.278	3.16667	4.66667	-1.10803	0.164669	2.44049	0.000883336
Solyc01g060410.4	pen	1	TRUE	leaf	GPI-anchored adhesin-like protein (AHRD V3.3 *** Q9M2F2_ARATH)	94.7778	7.16667	1.33333	-1.10803	0.164669	2.44049	0.000883336
Solyc01g065490.4	lyc	0.553928	FALSE	unbiased	NAD(P)-linked oxidoreductase, aldo/keto reductase family protein (AHRD V3.3 *** A0A1Y1HY98_KLENI)	51.1667	12.5	925	-2.11012	1.33759e-07	-3.00078	1.5407e-18
Solyc01g065490.4	pen	0.406518	FALSE	unbiased	NAD(P)-linked oxidoreductase, aldo/keto reductase family protein (AHRD V3.3 *** A0A1Y1HY98_KLENI)	215.667	55.5	2120.67	-2.11012	1.33759e-07	-3.00078	1.5407e-18
Solyc01g065530.3	lyc	0.597702	FALSE	unbiased	COBRA-like protein (AHRD V3.3 *** A0A2G3AIT3_CAPAN)	105.778	2.33333	478.667	2.69094	0.0144048	-0.628838	0.0298421
Solyc01g065530.3	pen	0.504474	FALSE	unbiased	COBRA-like protein (AHRD V3.3 *** A0A2G3AIT3_CAPAN)	70.1667	0.333333	511.667	2.69094	0.0144048	-0.628838	0.0298421
Solyc01g065540.3	lyc	0.573702	FALSE	unbiased	Two-component response regulator (AHRD V3.3 *** A0A2G3DGB4_CAPCH)	125.667	2.83333	445.667	0.399527	0.740082	1.09818	0.000269087
Solyc01g065540.3	pen	0.575484	FALSE	unbiased	Two-component response regulator (AHRD V3.3 *** A0A2G3DGB4_CAPCH)	53.7222	2.16667	245	0.399527	0.740082	1.09818	0.000269087
Solyc01g065550.3	lyc	0.238206	FALSE	unbiased	Dehydration-induced 19-like protein (AHRD V3.3 *** E3T7S4_GOSHI)	29.4444	1399.17	987	-0.315862	0.0370902	-0.931751	4.54635e-12
Solyc01g065550.3	pen	0.251775	FALSE	unbiased	Dehydration-induced 19-like protein (AHRD V3.3 *** E3T7S4_GOSHI)	23.2222	1783.17	1268.33	-0.315862	0.0370902	-0.931751	4.54635e-12
Solyc01g065560.4	lyc	0.501559	FALSE	unbiased	DUF789 domain-containing protein (AHRD V3.3 *** A0A1Q3DF52_CEPFO)	41	11.5	275	0.913223	0.0193103	0.812293	7.56211e-06
Solyc01g065560.4	pen	0.512104	FALSE	unbiased	DUF789 domain-containing protein (AHRD V3.3 *** A0A1Q3DF52_CEPFO)	20	6	158.667	0.913223	0.0193103	0.812293	7.56211e-06
Solyc01g065580.4	lyc	0.62064	FALSE	unbiased	Pumilio-like protein 24 (AHRD V3.3 *** A0A2G2XR42_CAPBA)	150.944	0.166667	340.667	-1.92411	0.154733	1.07934	0.00107507
Solyc01g065580.4	pen	0.655202	FALSE	unbiased	Pumilio-like protein 24 (AHRD V3.3 *** A0A2G2XR42_CAPBA)	75.3333	1	179.667	-1.92411	0.154733	1.07934	0.00107507
Solyc01g065680.2	lyc	0.638735	FALSE	unbiased	Unknown protein	9.05556	0.333333	31.3333	0.970153	0.668143	7.67582	3.29693e-16
Solyc01g065680.2	pen	NA	NA	unbiased	Unknown protein	0.333333	0	0	0.970153	0.668143	7.67582	3.29693e-16
Solyc01g065710.3	lyc	0.690976	FALSE	unbiased	CST complex subunit TEN1 (AHRD V3.3 *** A0A2G3AIU0_CAPAN)	29.1111	2.66667	69	-1.1148	0.0348937	0.861014	2.22961e-07
Solyc01g065710.3	pen	0.800622	FALSE	leaf	CST complex subunit TEN1 (AHRD V3.3 *** A0A2G3AIU0_CAPAN)	24.6111	5.83333	39	-1.1148	0.0348937	0.861014	2.22961e-07
Solyc01g065740.3	lyc	0.684249	FALSE	unbiased	F-box/RNI-like superfamily protein (AHRD V3.3 *** F4KDV0_ARATH)	14.0556	6.66667	32.3333	1.03555	0.0940746	1.87321	7.03913e-07
Solyc01g065740.3	pen	1	TRUE	leaf	F-box/RNI-like superfamily protein (AHRD V3.3 *** F4KDV0_ARATH)	6.66667	3.16667	12.3333	1.03555	0.0940746	1.87321	7.03913e-07
Solyc01g065750.2	lyc	0.627246	FALSE	unbiased	Unknown protein	0.388889	28.6667	23.3333	7.36642	3.38059e-14	7.38689	2.36995e-14
Solyc01g065750.2	pen	NA	NA	unbiased	Unknown protein	0	0	0	7.36642	3.38059e-14	7.38689	2.36995e-14
Solyc01g065840.4	lyc	0.521822	FALSE	unbiased	F-box/RNI-like superfamily protein (AHRD V3.3 *** A0A178U7Y7_ARATH)	94.2778	26.3333	419	-0.523262	0.0468902	-0.214559	0.296474
Solyc01g065840.4	pen	0.389796	FALSE	unbiased	F-box/RNI-like superfamily protein (AHRD V3.3 *** A0A178U7Y7_ARATH)	64.2222	39.1667	455	-0.523262	0.0468902	-0.214559	0.296474
Solyc01g065983.1	lyc	NA	NA	unbiased	Zinc finger CCCH domain-containing protein 53-like (AHRD V3.3 *-* A0A2K3PKI8_TRIPR)	0.833333	0	0.333333	0	1	-2.79863	0.0181995
Solyc01g065983.1	pen	1	TRUE	leaf	Zinc finger CCCH domain-containing protein 53-like (AHRD V3.3 *-* A0A2K3PKI8_TRIPR)	4.55556	0	1.66667	0	1	-2.79863	0.0181995
Solyc01g066050.3	lyc	0.112274	FALSE	unbiased	Tetratricopeptide repeat-containing domain (AHRD V3.3 *** A0A200PWL4_9MAGN)	105.056	1081.83	1347.67	1.47148	2.36806e-11	0.200625	0.45117
Solyc01g066050.3	pen	0.22123	FALSE	unbiased	Tetratricopeptide repeat-containing domain (AHRD V3.3 *** A0A200PWL4_9MAGN)	67.9444	392.667	1051	1.47148	2.36806e-11	0.200625	0.45117
Solyc01g066070.3	lyc	0.965886	FALSE	pollen	Pectin lyase-like superfamily protein (AHRD V3.3 *** F4JQS2_ARATH)	0.111111	19650.7	198.333	0.269765	0.906228	-2.78441	0.000509015
Solyc01g066070.3	pen	0.779775	FALSE	pollen	Pectin lyase-like superfamily protein (AHRD V3.3 *** F4JQS2_ARATH)	0	16776.5	309	0.269765	0.906228	-2.78441	0.000509015
Solyc01g066270.3	lyc	NA	NA	unbiased	Unknown protein	0.111111	0	12.6667	0	1	-6.74021	8.75167e-07
Solyc01g066270.3	pen	1	TRUE	style	Unknown protein	1.38889	0	31.3333	0	1	-6.74021	8.75167e-07
Solyc01g066310.4	lyc	0.416851	FALSE	unbiased	Acyl-CoA dehydrogenase family member 10 (AHRD V3.3 *** A0A1J3CLI6_NOCCA)	122.778	58.1667	1392.67	5.11819	1.66818e-22	0.153428	0.569686
Solyc01g066310.4	pen	0.506393	FALSE	unbiased	Acyl-CoA dehydrogenase family member 10 (AHRD V3.3 *** A0A1J3CLI6_NOCCA)	149.333	1.66667	1207.67	5.11819	1.66818e-22	0.153428	0.569686
Solyc01g066340.4	lyc	0.482846	FALSE	unbiased	Unknown protein	4.16667	254	85	10.0216	1.86836e-25	6.8183	1.95843e-17
Solyc01g066340.4	pen	NA	NA	unbiased	Unknown protein	0.222222	0.166667	0.333333	10.0216	1.86836e-25	6.8183	1.95843e-17
Solyc01g066360.3	lyc	0.880846	FALSE	pollen	Pectinesterase (AHRD V3.3 *** A0A2G3DFT1_CAPCH)	0.166667	145562	1112	0.445045	0.800552	-2.83311	0.000600719
Solyc01g066360.3	pen	0.726365	FALSE	pollen	Pectinesterase (AHRD V3.3 *** A0A2G3DFT1_CAPCH)	0.0555556	107740	1747	0.445045	0.800552	-2.83311	0.000600719
Solyc01g066380.4	lyc	0.922644	FALSE	pollen	Unknown protein	0	84298.5	129.333	3.34506	0.000344775	-0.0483473	0.989566
Solyc01g066380.4	pen	0.79452	FALSE	pollen	Unknown protein	0	8555.67	191	3.34506	0.000344775	-0.0483473	0.989566
Solyc01g066420.3	lyc	0.855377	FALSE	pollen	Pectinesterase (AHRD V3.3 *** A0A2G2XPD2_CAPBA)	0	176436	2158.67	0.0293076	1	-2.81658	0.000895706
Solyc01g066420.3	pen	0.708483	FALSE	pollen	Pectinesterase (AHRD V3.3 *** A0A2G2XPD2_CAPBA)	0	177794	3257	0.0293076	1	-2.81658	0.000895706
Solyc01g066430.3	lyc	0.611357	FALSE	unbiased	RING-H2 finger protein ATL2-like (AHRD V3.3 *** A0A2I4E8K9_9ROSI)	54.1111	1.33333	1559.33	-1.05362	0.241838	-1.1675	3.22641e-05
Solyc01g066430.3	pen	0.923256	FALSE	style	RING-H2 finger protein ATL2-like (AHRD V3.3 *** A0A2I4E8K9_9ROSI)	4.66667	2.83333	2507	-1.05362	0.241838	-1.1675	3.22641e-05
Solyc01g066440.3	lyc	0.868949	FALSE	leaf	hypothetical protein (AHRD V3.3 *** AT3G06840.1)	87.4444	0.166667	34	0.489255	0.906074	1.13728	0.0135306
Solyc01g066440.3	pen	0.923903	FALSE	leaf	hypothetical protein (AHRD V3.3 *** AT3G06840.1)	30.6667	0	22.3333	0.489255	0.906074	1.13728	0.0135306
Solyc01g066455.1	lyc	0.852532	FALSE	pollen	Fumarylacetoacetate (FAA) hydrolase family (AHRD V3.3 --* AT3G16700.1)	1.44444	68	14.6667	8.52342	2.69857e-22	6.63167	1.04249e-13
Solyc01g066455.1	pen	NA	NA	unbiased	Fumarylacetoacetate (FAA) hydrolase family (AHRD V3.3 --* AT3G16700.1)	0.111111	0	0	8.52342	2.69857e-22	6.63167	1.04249e-13
Solyc01g066457.1	lyc	1	TRUE	leaf	Alpha/beta-Hydrolases superfamily protein (AHRD V3.3 *** A0A2U1MWY4_ARTAN)	6.27778	0	1.66667	0	1	3.35085	0.0298358
Solyc01g066457.1	pen	NA	NA	unbiased	Alpha/beta-Hydrolases superfamily protein (AHRD V3.3 *** A0A2U1MWY4_ARTAN)	1.94444	0	0.333333	0	1	3.35085	0.0298358
Solyc01g066480.3	lyc	0.574367	FALSE	unbiased	Fumarylacetoacetate hydrolase family (AHRD V3.3 *** A0A1Y1HN88_KLENI)	36.1667	13.1667	381.333	0.561393	0.127293	0.813319	4.51292e-07
Solyc01g066480.3	pen	0.669983	FALSE	unbiased	Fumarylacetoacetate hydrolase family (AHRD V3.3 *** A0A1Y1HN88_KLENI)	11.8889	9	215.333	0.561393	0.127293	0.813319	4.51292e-07
Solyc01g066490.2	lyc	0.53206	FALSE	unbiased	Unknown protein	5.22222	14.6667	24.3333	6.32213	1.65721e-11	7.24644	4.07984e-15
Solyc01g066490.2	pen	NA	NA	unbiased	Unknown protein	0.111111	0	0	6.32213	1.65721e-11	7.24644	4.07984e-15
Solyc01g066510.3	lyc	1	TRUE	pollen	Protein GAMETE EXPRESSED 2 (AHRD V3.3 *** A0A2G3AJS1_CAPAN)	1.83333	159.167	5.66667	0.555753	0.393951	-4.13589	1.06642e-13
Solyc01g066510.3	pen	0.899162	FALSE	pollen	Protein GAMETE EXPRESSED 2 (AHRD V3.3 *** A0A2G3AJS1_CAPAN)	0.944444	110.167	22.6667	0.555753	0.393951	-4.13589	1.06642e-13
Solyc01g066520.3	lyc	0.724625	FALSE	style	Dihydrolipoamide acetyltransferase component of pyruvate dehydrogenase complex (AHRD V3.3 *** A0A024B875_SOLTU)	39.6111	23.1667	7015.67	-1.46051	1.30056e-09	-0.648402	0.00076339
Solyc01g066520.3	pen	0.604858	FALSE	unbiased	Dihydrolipoamide acetyltransferase component of pyruvate dehydrogenase complex (AHRD V3.3 *** A0A024B875_SOLTU)	77.1667	64.1667	7885	-1.46051	1.30056e-09	-0.648402	0.00076339
Solyc01g066560.3	lyc	0.892339	FALSE	style	Protein DETOXIFICATION (AHRD V3.3 *** A0A2G3DGJ0_CAPCH)	7	3.5	4129	-0.448452	0.656422	0.811561	0.0458124
Solyc01g066560.3	pen	1	TRUE	style	Protein DETOXIFICATION (AHRD V3.3 *** A0A2G3DGJ0_CAPCH)	1.88889	4.83333	2741	-0.448452	0.656422	0.811561	0.0458124
Solyc01g066570.3	lyc	0.955689	FALSE	style	FCS-Like Zinc finger 15 (AHRD V3.3 *-* FLZ15_ARATH)	3.27778	0.333333	1268	-1.67672	0.221735	1.67729	2.81349e-07
Solyc01g066570.3	pen	1	TRUE	style	FCS-Like Zinc finger 15 (AHRD V3.3 *-* FLZ15_ARATH)	1.94444	1.16667	369.333	-1.67672	0.221735	1.67729	2.81349e-07
Solyc01g066590.3	lyc	0.281543	FALSE	unbiased	Dynein light chain (AHRD V3.3 *** A0A2G3DI71_CAPCH)	165.722	152.167	1079.67	0.802666	0.0336543	0.00183021	1
Solyc01g066590.3	pen	0.332586	FALSE	unbiased	Dynein light chain (AHRD V3.3 *** A0A2G3DI71_CAPCH)	141.611	92.3333	972.667	0.802666	0.0336543	0.00183021	1
Solyc01g066620.4	lyc	0.966976	FALSE	leaf	Glyoxysomal fatty acid beta-oxidation multifunctional protein MFP-a (AHRD V3.3 *** A0A2G3AJZ7_CAPAN)	9.72222	0.333333	24	-1.1863	0.465719	-1.51281	2.89506e-07
Solyc01g066620.4	pen	0.591396	FALSE	unbiased	Glyoxysomal fatty acid beta-oxidation multifunctional protein MFP-a (AHRD V3.3 *** A0A2G3AJZ7_CAPAN)	4.83333	0.833333	44	-1.1863	0.465719	-1.51281	2.89506e-07
Solyc01g066630.1	lyc	0.852852	FALSE	leaf	Unknown protein	5.5	1.33333	16.6667	2.84843	0.0192663	6.76345	2.36526e-12
Solyc01g066630.1	pen	NA	NA	unbiased	Unknown protein	0.0555556	0	0	2.84843	0.0192663	6.76345	2.36526e-12
Solyc01g066690.3	lyc	0.405284	FALSE	unbiased	Eukaryotic translation initiation factor 2 subunit 3 (AHRD V3.3 *** A0A1U8HGG1_CAPAN)	141.167	103.167	522.667	2.95458	5.12471e-32	-0.792142	4.20562e-05
Solyc01g066690.3	pen	0.548955	FALSE	unbiased	Eukaryotic translation initiation factor 2 subunit 3 (AHRD V3.3 *** A0A1U8HGG1_CAPAN)	135.722	13.8333	673.667	2.95458	5.12471e-32	-0.792142	4.20562e-05
Solyc01g066700.4	lyc	0.699487	FALSE	unbiased	UDP-glucuronic acid decarboxylase (AHRD V3.3 *** G5DXR5_SILLA)	0.666667	265.667	66.6667	1.1724	1.46085e-06	0.587541	0.0352473
Solyc01g066700.4	pen	0.86826	FALSE	pollen	UDP-glucuronic acid decarboxylase (AHRD V3.3 *** G5DXR5_SILLA)	0.388889	115.833	24	1.1724	1.46085e-06	0.587541	0.0352473
Solyc01g066710.4	lyc	0.693386	FALSE	unbiased	UDP-glucuronic acid decarboxylase 4 (AHRD V3.3 *-* A0A2G2VJP5_CAPBA)	0	129.667	39	0.952465	5.88435e-05	0.978285	0.000322669
Solyc01g066710.4	pen	1	TRUE	pollen	UDP-glucuronic acid decarboxylase 4 (AHRD V3.3 *-* A0A2G2VJP5_CAPBA)	0.0555556	66.8333	13.6667	0.952465	5.88435e-05	0.978285	0.000322669
Solyc01g066720.3	lyc	0.573873	FALSE	unbiased	Hypoxia-responsive family protein (AHRD V3.3 *** S8D7L7_9LAMI)	45.2222	26.8333	1024	0.443118	0.210884	-0.881294	7.0652e-05
Solyc01g066720.3	pen	0.729952	FALSE	style	Hypoxia-responsive family protein (AHRD V3.3 *** S8D7L7_9LAMI)	19.2222	20	1205	0.443118	0.210884	-0.881294	7.0652e-05
Solyc01g066740.3	lyc	0.696923	FALSE	unbiased	Transducin/WD40 repeat-like superfamily protein (AHRD V3.3 *-* A0A2U1LEC3_ARTAN)	246.722	141.833	39.6667	1.38588	1.21869e-06	-0.402879	0.220855
Solyc01g066740.3	pen	0.729046	FALSE	leaf	Transducin/WD40 repeat-like superfamily protein (AHRD V3.3 *-* A0A2U1LEC3_ARTAN)	247.333	57.3333	62.6667	1.38588	1.21869e-06	-0.402879	0.220855
Solyc01g066760.2	lyc	1	TRUE	leaf	Unknown protein	34.5556	0	31	-4.23833	0.000153642	-4.61752	9.00702e-15
Solyc01g066760.2	pen	0.653727	FALSE	unbiased	Unknown protein	7.33333	3.83333	94	-4.23833	0.000153642	-4.61752	9.00702e-15
Solyc01g066810.4	lyc	0.89316	FALSE	pollen	Adenine nucleotide alpha hydrolases-like superfamily protein (AHRD V3.3 *** O82240_ARATH)	0.0555556	124486	88	5.74159	1.81851e-10	1.5716	0.11487
Solyc01g066810.4	pen	0.83183	FALSE	pollen	Adenine nucleotide alpha hydrolases-like superfamily protein (AHRD V3.3 *** O82240_ARATH)	0.111111	2443.17	76.6667	5.74159	1.81851e-10	1.5716	0.11487
Solyc01g066830.3	lyc	0.2963	FALSE	unbiased	Ubiquitin-like-specific protease ESD4 (AHRD V3.3 *** A0A1U8EF37_CAPAN)	41.7778	63.6667	338	-1.86521	1.92729e-34	-0.668596	1.71011e-06
Solyc01g066830.3	pen	0.130283	FALSE	unbiased	Ubiquitin-like-specific protease ESD4 (AHRD V3.3 *** A0A1U8EF37_CAPAN)	47.6667	234.667	419	-1.86521	1.92729e-34	-0.668596	1.71011e-06
Solyc01g066840.3	lyc	0.366036	FALSE	unbiased	40S ribosomal protein S21 (AHRD V3.3 *** A0A1U8E7W4_CAPAN)	434.222	135	1925.67	0.782483	0.00608809	-0.213769	0.487296
Solyc01g066840.3	pen	0.358708	FALSE	unbiased	40S ribosomal protein S21 (AHRD V3.3 *** A0A1U8E7W4_CAPAN)	274.889	79	1727.33	0.782483	0.00608809	-0.213769	0.487296
Solyc01g066850.4	lyc	1	TRUE	pollen	WAT1-related protein (AHRD V3.3 *** K4AWT5_SOLLC)	0.388889	132.167	1.66667	7.96321	2.66402e-16	1.40019	0.145861
Solyc01g066850.4	pen	NA	NA	unbiased	WAT1-related protein (AHRD V3.3 *** K4AWT5_SOLLC)	0.888889	0.5	0.333333	7.96321	2.66402e-16	1.40019	0.145861
Solyc01g066860.3	lyc	0.532751	FALSE	unbiased	hypothetical protein (AHRD V3.3 *** AT1G63310.1)	12.1667	1.33333	76.3333	-4.76021	2.05739e-11	2.78467	2.46709e-08
Solyc01g066860.3	pen	0.793502	FALSE	leaf	hypothetical protein (AHRD V3.3 *** AT1G63310.1)	12.0556	36.3333	9	-4.76021	2.05739e-11	2.78467	2.46709e-08
Solyc01g066870.3	lyc	0.543154	FALSE	unbiased	Protein phosphatase 2C (AHRD V3.3 *** A0A2U1QFI0_ARTAN)	57.7778	9.66667	365.333	-1.68594	0.00733143	0.0147867	1
Solyc01g066870.3	pen	0.592678	FALSE	unbiased	Protein phosphatase 2C (AHRD V3.3 *** A0A2U1QFI0_ARTAN)	150.944	29	324	-1.68594	0.00733143	0.0147867	1
Solyc01g066880.3	lyc	0.894259	FALSE	leaf	heavy metal-associated isoprenylated plant protein 3-like (AHRD V3.3 *** A0A2G3ALM1_CAPAN)	10.8333	0	37	0	1	-1.53801	0.0037002
Solyc01g066880.3	pen	0.641596	FALSE	unbiased	heavy metal-associated isoprenylated plant protein 3-like (AHRD V3.3 *** A0A2G3ALM1_CAPAN)	19.5	0	72	0	1	-1.53801	0.0037002
Solyc01g066900.4	lyc	0.888412	FALSE	leaf	uveal autoantigen with coiled-coil/ankyrin (AHRD V3.3 *** AT4G15790.1)	79.4444	0.666667	32	-1.43885	0.24146	1.04483	0.0228726
Solyc01g066900.4	pen	0.962484	FALSE	leaf	uveal autoantigen with coiled-coil/ankyrin (AHRD V3.3 *** AT4G15790.1)	45.6111	1.83333	19.3333	-1.43885	0.24146	1.04483	0.0228726
Solyc01g067000.4	lyc	0.63208	FALSE	unbiased	Calcium-dependent lipid-binding (CaLB domain) family protein (AHRD V3.3 *-* F4JK83_ARATH)	17.0556	37	1607.33	1.3257	6.37807e-06	-1.85495	2.76948e-18
Solyc01g067000.4	pen	0.834426	FALSE	style	Calcium-dependent lipid-binding (CaLB domain) family protein (AHRD V3.3 *-* F4JK83_ARATH)	11.7222	15.3333	3090	1.3257	6.37807e-06	-1.85495	2.76948e-18
Solyc01g067005.1	lyc	1	TRUE	style	Unknown protein	0.0555556	0	37	0	1	7.85739	0.0327677
Solyc01g067005.1	pen	NA	NA	unbiased	Unknown protein	0	0	0.333333	0	1	7.85739	0.0327677
Solyc01g067020.4	lyc	NA	NA	unbiased	Atypical receptor-like kinase 1 (AHRD V3.3 *** C5H8K0_SOLLC)	0.666667	4.5	74.3333	0.298915	0.871075	-3.77718	2.5376e-15
Solyc01g067020.4	pen	0.818644	FALSE	style	Atypical receptor-like kinase 1 (AHRD V3.3 *** C5H8K0_SOLLC)	4.66667	3.66667	195.333	0.298915	0.871075	-3.77718	2.5376e-15
Solyc01g067030.2	lyc	0.619802	FALSE	unbiased	F-box protein (AHRD V3.3 *** A0A2K3P6V3_TRIPR)	5.44444	0.666667	25.3333	1.84587	0.211861	0.678841	0.0487562
Solyc01g067030.2	pen	0.647209	FALSE	unbiased	F-box protein (AHRD V3.3 *** A0A2K3P6V3_TRIPR)	3	0	18.6667	1.84587	0.211861	0.678841	0.0487562
Solyc01g067070.3	lyc	0.486803	FALSE	unbiased	Mitochondrial carrier protein (AHRD V3.3 *** A0A200QX10_9MAGN)	72.2778	9068.5	357.667	0.162757	0.733859	-1.45294	1.55519e-08
Solyc01g067070.3	pen	0.480738	FALSE	unbiased	Mitochondrial carrier protein (AHRD V3.3 *** A0A200QX10_9MAGN)	43.8333	8231	399	0.162757	0.733859	-1.45294	1.55519e-08
Solyc01g067090.4	lyc	0.574173	FALSE	unbiased	Arginine-glutamic acid dipeptide repeat protein (AHRD V3.3 *-* Q8GZA1_ARATH)	46	14.6667	454	-1.33638	2.96118e-08	-2.02233	7.5602e-45
Solyc01g067090.4	pen	0.548946	FALSE	unbiased	Arginine-glutamic acid dipeptide repeat protein (AHRD V3.3 *-* Q8GZA1_ARATH)	38.0556	37.8333	895.333	-1.33638	2.96118e-08	-2.02233	7.5602e-45
Solyc01g067100.4	lyc	0.203991	FALSE	unbiased	Cullin (AHRD V3.3 *** A0A200Q1J8_9MAGN)	178.722	669.833	2734	1.45993	5.1726e-26	-0.250446	0.0900713
Solyc01g067100.4	pen	0.313656	FALSE	unbiased	Cullin (AHRD V3.3 *** A0A200Q1J8_9MAGN)	175.5	253.667	2727.67	1.45993	5.1726e-26	-0.250446	0.0900713
Solyc01g067140.2	lyc	NA	NA	unbiased	Cullin (AHRD V3.3 *** A0A200Q1J8_9MAGN)	0.5	0	27	-5.70058	5.23374e-10	-7.89952	3.46295e-19
Solyc01g067140.2	pen	0.518068	FALSE	unbiased	Cullin (AHRD V3.3 *** A0A200Q1J8_9MAGN)	12.6111	9.66667	85	-5.70058	5.23374e-10	-7.89952	3.46295e-19
Solyc01g067160.4	lyc	0.664926	FALSE	unbiased	AAA+ ATPase domain-containing protein (AHRD V3.3 *-* A0A2U1KZ76_ARTAN)	10.4444	3.16667	24.6667	4.08193	6.40686e-05	7.09959	1.011e-14
Solyc01g067160.4	pen	NA	NA	unbiased	AAA+ ATPase domain-containing protein (AHRD V3.3 *-* A0A2U1KZ76_ARTAN)	0.5	0	0.333333	4.08193	6.40686e-05	7.09959	1.011e-14
Solyc01g067210.4	lyc	0.931906	FALSE	leaf	Cullin (AHRD V3.3 *-* A0A200Q1J8_9MAGN)	5	0.166667	28.6667	-2.80877	0.0109623	-1.00605	0.000494609
Solyc01g067210.4	pen	0.744872	FALSE	leaf	Cullin (AHRD V3.3 *-* A0A200Q1J8_9MAGN)	12.9444	1.83333	38	-2.80877	0.0109623	-1.00605	0.000494609
Solyc01g067250.3	lyc	0.862169	FALSE	leaf	Cullin 1 (AHRD V3.3 *-* A0A1J1EDP0_PETHY)	14.6111	0	31.3333	-0.472541	0.906074	-0.78021	0.00110455
Solyc01g067250.3	pen	0.743407	FALSE	leaf	Cullin 1 (AHRD V3.3 *-* A0A1J1EDP0_PETHY)	15	0.166667	42.3333	-0.472541	0.906074	-0.78021	0.00110455
Solyc01g067290.3	lyc	0.667404	FALSE	unbiased	Divinyl chlorophyllide a 8-vinyl-reductase, chloroplastic (AHRD V3.3 *** A0A2G2XQY6_CAPBA)	127.722	0.166667	210	0.489255	0.906074	1.03104	0.00349032
Solyc01g067290.3	pen	0.801223	FALSE	leaf	Divinyl chlorophyllide a 8-vinyl-reductase, chloroplastic (AHRD V3.3 *** A0A2G2XQY6_CAPBA)	213.278	0	94.3333	0.489255	0.906074	1.03104	0.00349032
Solyc01g067295.1	lyc	0.632517	FALSE	unbiased	Fruit-specific protein (AHRD V3.3 *** A0A2G2VKF4_CAPBA)	176.333	11.5	4868.33	0.337808	0.703224	6.25792	2.5318e-55
Solyc01g067295.1	pen	0.821739	FALSE	leaf	Fruit-specific protein (AHRD V3.3 *** A0A2G2VKF4_CAPBA)	89.1667	8.83333	57	0.337808	0.703224	6.25792	2.5318e-55
Solyc01g067300.3	lyc	NA	NA	unbiased	CASP-like protein (AHRD V3.3 *-* A0A0K9RZ96_SPIOL)	0.944444	0.5	67	0.985656	0.686321	-3.22271	2.11204e-06
Solyc01g067300.3	pen	1	TRUE	style	CASP-like protein (AHRD V3.3 *-* A0A0K9RZ96_SPIOL)	1.11111	0.166667	259.333	0.985656	0.686321	-3.22271	2.11204e-06
Solyc01g067330.3	lyc	NA	NA	unbiased	CASP-like protein (AHRD V3.3 *** A0A2G3DII6_CAPCH)	0.666667	0	31.3333	-2.14271	0.111857	-3.82104	5.38893e-24
Solyc01g067330.3	pen	0.527157	FALSE	unbiased	CASP-like protein (AHRD V3.3 *** A0A2G3DII6_CAPCH)	10.2222	0.833333	72.6667	-2.14271	0.111857	-3.82104	5.38893e-24
Solyc01g067350.4	lyc	NA	NA	unbiased	Glycosyltransferase (AHRD V3.3 *** R9WWA4_SOLLC)	0.388889	0	3.33333	-3.37079	0.0138175	-5.0646	2.95975e-05
Solyc01g067350.4	pen	1	TRUE	leaf	Glycosyltransferase (AHRD V3.3 *** R9WWA4_SOLLC)	10.8889	2	7.33333	-3.37079	0.0138175	-5.0646	2.95975e-05
Solyc01g067370.3	lyc	0.951297	FALSE	pollen	TSB	0.555556	38066.8	184	1.08763	0.349937	-2.45149	0.00707109
Solyc01g067370.3	pen	0.643998	FALSE	unbiased	TSB	13.3889	18186.2	306	1.08763	0.349937	-2.45149	0.00707109
Solyc01g067380.4	lyc	0.0853194	FALSE	unbiased	Alpha/beta-Hydrolases superfamily protein (AHRD V3.3 *** Q6DBI3_ARATH)	67.4444	664.667	512	0.0998157	0.861104	-1.31491	2.38811e-10
Solyc01g067380.4	pen	0.0606589	FALSE	unbiased	Alpha/beta-Hydrolases superfamily protein (AHRD V3.3 *** Q6DBI3_ARATH)	98.8889	621.167	814.667	0.0998157	0.861104	-1.31491	2.38811e-10
Solyc01g067400.3	lyc	0.518108	FALSE	unbiased	Serine/threonine-protein kinase PBS1 (AHRD V3.3 *** A0A2G2XQZ3_CAPBA)	116.833	0	696	-1.42303	0.400276	0.422872	0.00026664
Solyc01g067400.3	pen	0.520621	FALSE	unbiased	Serine/threonine-protein kinase PBS1 (AHRD V3.3 *** A0A2G2XQZ3_CAPBA)	79.6667	0.5	514.667	-1.42303	0.400276	0.422872	0.00026664
Solyc01g067480.4	lyc	0.772991	FALSE	leaf	Acyl-CoA-binding domain-containing protein 4-like (AHRD V3.3 *** A0A2K3NUA0_TRIPR)	229.167	0.5	103.667	0.481728	0.906074	2.11907	4.69972e-23
Solyc01g067480.4	pen	0.915936	FALSE	leaf	Acyl-CoA-binding domain-containing protein 4-like (AHRD V3.3 *** A0A2K3NUA0_TRIPR)	169.833	0.333333	30.6667	0.481728	0.906074	2.11907	4.69972e-23
Solyc01g067520.3	lyc	1	TRUE	pollen	Cellulose synthase (AHRD V3.3 *** A0A200PS93_9MAGN)	0.0555556	707	10.3333	3.13908	1.48318e-16	-0.310906	0.601228
Solyc01g067520.3	pen	1	TRUE	pollen	Cellulose synthase (AHRD V3.3 *** A0A200PS93_9MAGN)	0	82	8	3.13908	1.48318e-16	-0.310906	0.601228
Solyc01g067550.3	lyc	0.343088	FALSE	unbiased	Zinc finger transcription factor 8	196.722	109.667	841.333	0.274828	0.472414	0.720159	0.00666515
Solyc01g067550.3	pen	0.339021	FALSE	unbiased	Zinc finger transcription factor 8	111.222	92.1667	568.667	0.274828	0.472414	0.720159	0.00666515
Solyc01g067560.3	lyc	0.324424	FALSE	unbiased	Protein always early 3 (AHRD V3.3 *** A0A1J6HVB4_NICAT)	137.5	152.167	515.667	-0.496597	0.0398555	0.385619	0.0927065
Solyc01g067560.3	pen	0.16625	FALSE	unbiased	Protein always early 3 (AHRD V3.3 *** A0A1J6HVB4_NICAT)	63.5556	218.5	380.333	-0.496597	0.0398555	0.385619	0.0927065
Solyc01g067570.3	lyc	0.531164	FALSE	unbiased	E3 ubiquitin-protein ligase RING1-like (AHRD V3.3 *** A0A2G3BK63_CAPCH)	35.1111	8.83333	313.333	-0.955238	0.00653161	0.313753	0.172725
Solyc01g067570.3	pen	0.617508	FALSE	unbiased	E3 ubiquitin-protein ligase RING1-like (AHRD V3.3 *** A0A2G3BK63_CAPCH)	17.5556	17.3333	259.667	-0.955238	0.00653161	0.313753	0.172725
Solyc01g067580.4	lyc	0.509843	FALSE	unbiased	E3 ubiquitin-protein ligase (AHRD V3.3 *** AT5G18540.4)	38.1111	24.3333	180.333	1.50278	4.23819e-08	0.267618	0.0722091
Solyc01g067580.4	pen	0.589257	FALSE	unbiased	E3 ubiquitin-protein ligase (AHRD V3.3 *** AT5G18540.4)	31.9444	8.66667	143.333	1.50278	4.23819e-08	0.267618	0.0722091
Solyc01g067590.3	lyc	0.291369	FALSE	unbiased	Sucrose nonfermenting 4-like protein (AHRD V3.3 *** A0A2G2XRA5_CAPBA)	117.333	134.333	729.333	0.595484	0.00653921	0.0164034	0.970143
Solyc01g067590.3	pen	0.301943	FALSE	unbiased	Sucrose nonfermenting 4-like protein (AHRD V3.3 *** A0A2G2XRA5_CAPBA)	89.1667	89.6667	703.333	0.595484	0.00653921	0.0164034	0.970143
Solyc01g067600.3	lyc	0.151195	FALSE	unbiased	Zinc finger, CW-type (AHRD V3.3 *-* A0A2U1Q0A5_ARTAN)	153.611	676.167	1586.33	-0.0999727	0.751747	0.46164	0.00599298
Solyc01g067600.3	pen	0.127584	FALSE	unbiased	Zinc finger, CW-type (AHRD V3.3 *-* A0A2U1Q0A5_ARTAN)	90.8889	772.167	1148	-0.0999727	0.751747	0.46164	0.00599298
Solyc01g067620.3	lyc	0.76253	FALSE	style	2-oxoglutarate (2OG) and Fe(II)-dependent oxygenase superfamily protein (AHRD V3.3 *** A0A2U1MX13_ARTAN)	2.72222	0.666667	42	-0.329488	0.921493	-0.817417	0.0363401
Solyc01g067620.3	pen	0.623334	FALSE	unbiased	2-oxoglutarate (2OG) and Fe(II)-dependent oxygenase superfamily protein (AHRD V3.3 *** A0A2U1MX13_ARTAN)	6.44444	0.833333	68	-0.329488	0.921493	-0.817417	0.0363401
Solyc01g067630.3	lyc	0.598971	FALSE	unbiased	NAD(P)-binding Rossmann-fold superfamily protein (AHRD V3.3 *** Q8VZB1_ARATH)	57.2778	2.16667	236	-1.75887	0.00444533	-0.178514	0.677722
Solyc01g067630.3	pen	0.677171	FALSE	unbiased	NAD(P)-binding Rossmann-fold superfamily protein (AHRD V3.3 *** Q8VZB1_ARATH)	132.111	7.33333	225	-1.75887	0.00444533	-0.178514	0.677722
Solyc01g067660.3	lyc	0.177186	FALSE	unbiased	1,4-alpha-glucan-maltohydrolase	431.611	1561.5	1226.33	-2.18847	0.000183257	-0.32845	0.656867
Solyc01g067660.3	pen	0.202158	FALSE	unbiased	1,4-alpha-glucan-maltohydrolase	668.389	7267	709.333	-2.18847	0.000183257	-0.32845	0.656867
Solyc01g067680.3	lyc	0.513192	FALSE	unbiased	Tubby-like F-box protein (AHRD V3.3 *** A0A2G3DFX8_CAPCH)	65.5556	1.5	388	-0.519122	0.679555	1.01781	0.000460504
Solyc01g067680.3	pen	0.662917	FALSE	unbiased	Tubby-like F-box protein (AHRD V3.3 *** A0A2G3DFX8_CAPCH)	95.4444	2.16667	203.667	-0.519122	0.679555	1.01781	0.000460504
Solyc01g067710.3	lyc	0.565141	FALSE	unbiased	(Sodium/potassium)/proton exchanger 3	37.5	23.5	688.667	0.230978	0.664574	-0.597915	0.0158524
Solyc01g067710.3	pen	0.576831	FALSE	unbiased	(Sodium/potassium)/proton exchanger 3	52.9444	20.5	798.333	0.230978	0.664574	-0.597915	0.0158524
Solyc01g067720.4	lyc	0.268404	FALSE	unbiased	Vesicle-associated protein 1-1 (AHRD V3.3 *** A0A2G3DFU6_CAPCH)	61.3889	93.5	436.667	0.202917	0.613107	0.659282	0.00568939
Solyc01g067720.4	pen	0.33246	FALSE	unbiased	Vesicle-associated protein 1-1 (AHRD V3.3 *** A0A2G3DFU6_CAPCH)	55.5	80.6667	260	0.202917	0.613107	0.659282	0.00568939
Solyc01g067730.3	lyc	0.457007	FALSE	unbiased	Acyl carrier protein (AHRD V3.3 *** A0A1U8EET6_CAPAN)	409.611	57.3333	6841.33	1.57481	1.93205e-06	-0.596951	0.047931
Solyc01g067730.3	pen	0.557858	FALSE	unbiased	Acyl carrier protein (AHRD V3.3 *** A0A1U8EET6_CAPAN)	459.389	19.3333	7617.67	1.57481	1.93205e-06	-0.596951	0.047931
Solyc01g067790.3	lyc	0.592632	FALSE	unbiased	BRCT domain-containing DNA repair protein (AHRD V3.3 *-* A0A1P8B7K8_ARATH)	71.6667	33.5	118	-0.238815	0.777168	1.65613	4.2467e-05
Solyc01g067790.3	pen	0.717247	FALSE	leaf	BRCT domain-containing DNA repair protein (AHRD V3.3 *-* A0A1P8B7K8_ARATH)	40.9444	40.3333	35.6667	-0.238815	0.777168	1.65613	4.2467e-05
Solyc01g067830.3	lyc	0.539551	FALSE	unbiased	U1 small nuclear ribonucleoprotein C (AHRD V3.3 *** A0A2G3ALC7_CAPAN)	49.2222	25.5	241.333	5.66274	3.84458e-11	-0.33026	0.0412312
Solyc01g067830.3	pen	0.540558	FALSE	unbiased	U1 small nuclear ribonucleoprotein C (AHRD V3.3 *** A0A2G3ALC7_CAPAN)	28.5	0.5	268.667	5.66274	3.84458e-11	-0.33026	0.0412312
Solyc01g067890.4	lyc	0.513705	FALSE	unbiased	1-D-deoxyxylulose 5-phosphate synthase	725.778	1.33333	5586.67	-1.10226	0.22556	1.11829	0.00049189
Solyc01g067890.4	pen	0.568133	FALSE	unbiased	1-D-deoxyxylulose 5-phosphate synthase	955.778	2.83333	3188	-1.10226	0.22556	1.11829	0.00049189
Solyc01g067895.1	lyc	0.639497	FALSE	unbiased	Unknown protein	26.6111	38	37.6667	4.07086	1.04271e-07	2.00205	0.00289048
Solyc01g067895.1	pen	NA	NA	unbiased	Unknown protein	1.22222	2.16667	13.3333	4.07086	1.04271e-07	2.00205	0.00289048
Solyc01g068000.4	lyc	0.616709	FALSE	unbiased	Protein phosphatase-2C (AHRD V3.3 *** O82469_MESCR)	29.0556	2	484	-1.29931	0.0308483	0.113562	0.527018
Solyc01g068000.4	pen	0.616012	FALSE	unbiased	Protein phosphatase-2C (AHRD V3.3 *** O82469_MESCR)	24.2222	5	408.667	-1.29931	0.0308483	0.113562	0.527018
Solyc01g068020.4	lyc	0.520126	FALSE	unbiased	Polyketide cyclase / dehydrase and lipid transport protein (AHRD V3.3 *** Q1G3L2_ARATH)	33.7222	10.5	277.333	2.21058	0.000244305	0.635072	0.11283
Solyc01g068020.4	pen	0.635988	FALSE	unbiased	Polyketide cyclase / dehydrase and lipid transport protein (AHRD V3.3 *** Q1G3L2_ARATH)	75.1667	2.33333	211.667	2.21058	0.000244305	0.635072	0.11283
Solyc01g068030.3	lyc	0.502631	FALSE	unbiased	Polyketide cyclase / dehydrase and lipid transport protein (AHRD V3.3 *** Q1G3L2_ARATH)	38.1667	6.66667	247.333	-1.0068	0.0879499	0.961852	0.0302937
Solyc01g068030.3	pen	0.709344	FALSE	leaf	Polyketide cyclase / dehydrase and lipid transport protein (AHRD V3.3 *** Q1G3L2_ARATH)	80.5556	13	129.667	-1.0068	0.0879499	0.961852	0.0302937
Solyc01g068045.1	lyc	0.544032	FALSE	unbiased	Ubiquitin (AHRD V3.3 *** B1P770_LOLTE)	150.389	26	532.667	1.28248	0.00114556	-0.0944731	0.830572
Solyc01g068045.1	pen	0.547266	FALSE	unbiased	Ubiquitin (AHRD V3.3 *** B1P770_LOLTE)	50.9444	10.6667	509	1.28248	0.00114556	-0.0944731	0.830572
Solyc01g068050.3	lyc	0.71632	FALSE	leaf	tRNA:m(4)X modification enzyme TRM13 homolog (AHRD V3.3 *** A0A2I4DJN8_9ROSI)	54.6111	3.5	90	3.74208	0.000156768	0.515953	0.00911819
Solyc01g068050.3	pen	0.720023	FALSE	leaf	tRNA:m(4)X modification enzyme TRM13 homolog (AHRD V3.3 *** A0A2I4DJN8_9ROSI)	35.5	0.166667	72.3333	3.74208	0.000156768	0.515953	0.00911819
Solyc01g068060.4	lyc	0.301736	FALSE	unbiased	Autophagy-related protein (AHRD V3.3 *** F2YHL2_SOLLC)	34.7778	424.5	1359.33	-0.579728	0.0948887	-0.985632	0.00126692
Solyc01g068060.4	pen	0.291177	FALSE	unbiased	Autophagy-related protein (AHRD V3.3 *** F2YHL2_SOLLC)	47.6111	619.5	1739	-0.579728	0.0948887	-0.985632	0.00126692
Solyc01g068080.4	lyc	0.868655	FALSE	leaf	NAD(P)-binding Rossmann-fold superfamily protein (AHRD V3.3 *** A0A2U1PJA8_ARTAN)	21.2222	4.16667	28.3333	0.660854	0.436035	0.981011	0.024443
Solyc01g068080.4	pen	0.912143	FALSE	leaf	NAD(P)-binding Rossmann-fold superfamily protein (AHRD V3.3 *** A0A2U1PJA8_ARTAN)	10.5556	2.66667	19.3333	0.660854	0.436035	0.981011	0.024443
Solyc01g068100.4	lyc	0.552002	FALSE	unbiased	Squamosa promoter binding protein12a	439.167	4.16667	5817.67	-0.664838	0.190442	0.475486	0.000971898
Solyc01g068100.4	pen	0.549731	FALSE	unbiased	Squamosa promoter binding protein12a	332.944	6.66667	4419.33	-0.664838	0.190442	0.475486	0.000971898
Solyc01g068110.2	lyc	0.857679	FALSE	pollen	Unknown protein	0.0555556	152552	2106	-0.0657372	1	-2.73794	0.000974581
Solyc01g068110.2	pen	0.710639	FALSE	pollen	Unknown protein	0.0555556	163808	2983.67	-0.0657372	1	-2.73794	0.000974581
Solyc01g068120.4	lyc	0.862286	FALSE	pollen	Pectinesterase (AHRD V3.3 *-* A0A2G3AK10_CAPAN)	0	140560	1710.67	0.0111398	1	-3.02979	0.000196109
Solyc01g068120.4	pen	0.7094	FALSE	pollen	Pectinesterase (AHRD V3.3 *-* A0A2G3AK10_CAPAN)	0	140988	2799.67	0.0111398	1	-3.02979	0.000196109
Solyc01g068130.4	lyc	0.673848	FALSE	unbiased	calcium/calcium/calmodulin-dependent Serine/Threonine-kinase (AHRD V3.3 *** AT2G47010.2)	47.6111	1.33333	1450.67	-0.436512	0.801391	1.41943	8.95227e-05
Solyc01g068130.4	pen	0.559656	FALSE	unbiased	calcium/calcium/calmodulin-dependent Serine/Threonine-kinase (AHRD V3.3 *** AT2G47010.2)	60.1111	1.83333	758	-0.436512	0.801391	1.41943	8.95227e-05
Solyc01g068140.4	lyc	0.695045	FALSE	unbiased	HXXXD-type acyl-transferase family protein (AHRD V3.3 *** A0A2U1PGW7_ARTAN)	5.72222	0	26.3333	-2.14841	0.105234	0.679	0.0184717
[truncated: 30,173 more rows]

## Sheet: TableS4_
Table S4: Keywords and GO categories used to search the S. lycoperiscum reference genome annotations for pectin methylesterase and pectin methylesterase inhibitor genes.
[truncated: 2 more rows]

[truncated: 19 more sheets: TableS5_, TableS6, TableS7_, TableS8_, TableS9, TableS10, TableS11_, TableS12_, TableS13_, TableS14_, TableS15_, TableS16, TableS17_, TableS18_, TableS19_, TableS20_, TableS21_, TableS22_, TableS23_]
